# Supplementary material for: The flap endonuclease-1 promotes cellular tolerance to a chain-terminating nucleoside analog, alovudine, by counteracting the toxic effect of 53BP1
Source: Nucleic Acids Res. 2025 Jul 18;53(13):gkaf617. doi: 10.1093/nar/gkaf617 (PMC12270548; doi:10.1093/nar/gkaf617)
Supplement: gkaf617_Supplemental_Files [file gkaf617_supplemental_files.zip]

Archive with 2 entries (2 files):
- S9_Raw_Data(250418)_rk2bh7kh3.xlsx
- Supplementary information.pdf
