# Supplementary material for: The flap endonuclease-1 promotes cellular tolerance to a chain-terminating nucleoside analog, alovudine, by counteracting the toxic effect of 53BP1
Source: Nucleic Acids Res. 2025 Jul 18;53(13):gkaf617. doi: 10.1093/nar/gkaf617 (PMC12270548; doi:10.1093/nar/gkaf617)
Supplement: gkaf617_Supplemental_Files [file gkaf617_supplemental_files.zip › S9_Raw_Data(250418)_rk2bh7kh3.xlsx]

## Sheet: Fig1A, B, C
		DT40	Fig. 1A												TK-6				Fig.1B											DT40 FACS data			Fig. 1C
		WT	PolB	ALC1	FEN1	XRCC1
	0	100	100	100	100	100										WT	ALC1	PolB	Fen 1 Cln 15	Fen 1 Cln 17									Raw values		WT		FEN1
1st	25	93.5145	85.8995	92.4451	23.119	61.6971								1st	0	100	100	100	100	100											ALV (-)	ALV 100 uM, 24h	ALV (-)	ALV 100 uM, 24h
	50	79.753	70.7987	87.4248	11.2965	50.9727									12.5	68.5474	45.2383	60.4036	27.8423	22.1101									Sub G1 population	1st	3.6	5.8	9.5	22.6
	100	71.0902	68.8895	65.1128	5.06614	29.9724									25	58.3317	35.1683	43.6175	27.16	21.7421										2nd	6.5	15.6	11.6	49.1
															50	47.5	29.8978	32.827	23.1328	19.9951		1st								3rd	4.5	11.8	9.8	27.2
																														4th	8	12.9	14.4	24.8
	0	100	100	100	100	100																								5th	7.4	12.1	13.4	27.5
2nd	25	79.9292	81.6683	82.8622	17.9666	78.8175																								6th	8.6	10	13.1	25.7
	50	68.9057	77.3945	75.6354	8.6749	68.3713
	100	49.4776	59.9536	39.0331	2.61196	42.465										WT	ALC1	PolB	Fen 1 Cln 15	Fen 1 Cln 17		2nd							ALV 24h - ALV 0h		WT	FEN1-/-
															0	100	100	100	100	100										1st	2.2	13.1
														2nd	12.5	58.2984	52.2803	46.9675	32.4778	29.3053										2nd	9.1	37.5
	0	100	100	100	100	100									25	49.7245	40.2236	34.118	25.6707	23.8748										3rd	7.3	17.4
3rd	25	92.3018	90.7048	93.9301	15.3592	91.9424									50	36.111	34.2119	25.1645	21.6916	21.9834										4th	4.9	10.4
	50	59.6411	83.802	77.0338	6.22683	61.9746																								5th	4.7	14.1
	100	19.6406	42.885	18.082	1.65835	26.8525																								6th	1.4	12.6
																							stdv
								Stdv								WT	ALC1	PolB	Fen 1 Cln 15	Fen 1 Cln 17			WT	ALC1	PolB	Fen 1 Cln 15	Fen 1 Cln 17				WT	FEN1-/-
															0	100	100	100	100	100			0	0	0	0	0			Avg	4.93333	17.5167
		WT	PolB	ALC1	FEN1	XRCC1		WT	PolB	ALC1	FEN1	XRCC1			12.5	63.4229	48.7593	53.6855	30.16	25.7077			7.2471	4.97943	9.50073	3.27778	5.08783			SE	1.19685	4.10426
	0	100	100	100	100	100		0	0	0	0	0			25	54.0281	37.696	38.8677	26.4153	22.8084			6.08621	3.57468	6.7172	1.05314	1.50804			Paired T-TEST	0.0120682
	25	88.5818	86.0909	89.7458	18.8149	77.4857		7.51792	4.52129	6.00741	3.94887	15.1666			50	41.8055	32.0549	28.9958	22.4122	20.9892			8.05326	3.05058	5.41817	1.01914	1.40592
	50	69.4333	77.3317	80.0313	8.73275	60.4395		10.0663	6.50186	6.44099	2.53533	8.80032
	100	46.7361	57.2427	40.7426	3.11215	33.0967		25.8341	13.2125	23.562	1.75809	8.26187

## Sheet: Fig2A, B, C, D, E, F
Fig. 2A															Fig. 2C									Fig. 2D							Fig. 2F									Fig.2E
		Alovudine (μM)	WT	FEN1	53BP1	FEN1/53BP1 #9			Olaparib (μM)	WT	FEN1	53BP1	FEN1/53BP1 #9											Alovudine (μM)	WT	FEN1	XRCC3	FEN1/XRCC3				Alovudine (μM)	WT	FEN1	KU70	FEN1/Ku70#5	FEN1/Ku70#13			Alovudine (100 μM)			Experiment 1					Experiment 2
		0	100	100	100	100			0	100	100	100	100			Olaparib (μM)	WT	BRCA1	53BP1	BRCA1/53BP1				0	100	100	100	100				0	100	100	100	100	100					SCEs					SCEs
		25	84.8472	31.4681	89.255	69.9403		1st	1	65.9455	34.7322	70.6446	35.6835			0	100	100	100	100				25	85.1208	33.5506	49.4668	11.7412				25	101.221	44.4654	100.332	51.6105	47.3529				Cell No	WT -	WT +	FEN1 -	FEN1 +		WT -	WT +	FEN1 -
	1st	50	71.1861	11.2507	76.7643	59.8975			2	59.6944	23.3379	55.99	26.1253		1ST	0.25	85.9413	7.02282	73.4662	56.8672			1st	50	75.8022	15.5254	26.0103	5.61262			1st	50	103.125	24.3498	85.3507	32.0301	29.1736				1	6	11	6	70		5	25	8
		100	17.3791	1.68877	41.4215	23.9386			4	40.6238	9.89216	44.368	12.1667			0.5	88.0777	1.57636	73.6023	28.0665				100	30.8137	3.9926	11.6834	2.48713				100	84.3219	6.06415	41.7727	3.95963	13.4093				2	8	30	8	46		6	18	7
																1	30.0352	0.706264	18.4436	19.5714																					3	7	20	11	47		4	37	21
																																									4	3	11	12	29		0	0	0
																0	100	100	100	100					100	100	100	100					WT	FEN1	KU70	FEN1/Ku70#5	FEN1/Ku70#13				5	4	23	24	3		0	21	6
			100	100	100	100				100	100	100	100		2ND	0.25	69.8943	4.05396	74.4949	52.857					92.0363	30.4432	41.2815	8.2447				0	100	100	100	100	100				6	10	18	35	35		2	26	9
			84.6265	28.4386	85.397	70.236		2nd		78.4472	48.7505	83.3003	38.5432			0.5	48.5304	1.51977	55.166	32.9483			2nd		74.1214	14.9848	24.6358	4.51862			2nd	25	89.2039	26.8515	87.467	42.0542	40.9148				7	4	15	17	10		0	22	9
			71.2642	11.5557	75.2152	57.525				62.3012	33.6926	73.6443	26.0341			1	47.9689	0.595113	57.4688	18.7419					27.0544	2.73274	9.8656	1.91329				50	70.9886	15.4718	60.2675	16.5489	23.7158				8	6	25	33	9		7	7	4
	2nd		30.4814	3.57951	49.1261	28.3415				46.2712	14.8946	55.8226	15.6512																			100	24.4505	3.34967	18.2655	1.91364	5.28988				9	4	15	9	14		0	10	19
																									100	100	100	100													10	6	21	26	18		1	16	15
																Avg									97.5505	33.2003	43.7946	6.8097													11	0	33	10	11		0	13	4
			100	100	100	100				100	100	100	100				WT	BRCA1	53BP1	BRCA1/53BP1					87.4885	19.5689	24.3118	2.96572				Avg									12	7	29	8	11		4	18	18
			77.9346	28.5652	87.3288	60.3778				69.6997	38.4893	74.4554	36.4214			0	100	100	100	100					30.111	3.26835	10.2222	1.51034					WT	FEN1	KU70	FEN1/Ku70#5	FEN1/Ku70#13				13	0	10	19	25		7	12	14
			60.3052	11.6801	72.8354	47.8544		3rd		54.3121	23.6162	64.9346	24.812			0.25	77.9178	5.53839	73.9806	54.8621												0	100	100	100	100	100				14	4	10	13	29		0	8	3
	3rd		18.6786	1.56132	32.4757	19.1893				40.5545	9.48753	43.3318	10.0138			0.5	68.3041	1.54807	64.3842	30.5074												25	95.2125	35.6585	93.8993	46.8324	44.1339				15	4	9	16	26		0	23	14
																1	39.002	0.650688	37.9562	19.1567												50	87.057	19.9108	72.8091	24.2895	26.4447				16	0	25	6	26		4	14	10
		Avg														Stdv								Avg	WT	FEN1	XRCC3	FEN1/XRCC3				100	54.3862	4.70691	30.0191	2.93664	9.34959				17	7	15	8	37		0	7	13
			WT	FEN1	53BP1	FEN1/53BP1 #9			Avg								WT	BRCA1	53BP1	BRCA1/53BP1				0	100	100	100	100													18	5	10	6	14		3	17	8
		0	100	100	100	100				WT	FEN1	53BP1	FEN1/53BP1 #9				0	0	0	0				25	91.5692	32.3981	44.8476	8.93186													19	0	29	16	17		6	10	13
		25	82.4694	29.4906	87.3269	66.8514			0	100	100	100	100				5.67348	1.04965	0.363707	1.41781				50	79.1374	16.693	24.986	4.36565				Stdv									20	5	3	3	0		0	27	13
		50	67.5851	11.4955	74.9383	55.0923			1	71.3641	40.6573	76.1334	36.8827				13.9821	0.0200079	6.51822	1.72598				100	29.3263	3.33123	10.5904	1.97025					WT	FEN1	KU70	FEN1/Ku70#5	FEN1/Ku70#13				21	4	5	8	0		0	0	21
		100	22.1797	2.27653	41.0078	23.8232			2	58.7693	26.8822	64.8563	25.6571				6.34051	0.0392979	13.7975	0.29328													0	0	0	0	0				22	0	7	21	21		3	11	8
									4	42.4832	11.4248	47.8408	12.6106											Stdv	WT	FEN1	XRCC3	FEN1/XRCC3					8.4975	12.4549	9.09666	6.75732	4.55239				23	5	11	4	19		14	12	13
		Stdv																							0	0	0	0					22.7242	6.27769	17.7365	10.9469	3.85921				24	1	9	6	41		0	12	13
			WT	FEN1	53BP1	FEN1/53BP1 #9			Stdv																6.22802	1.70201	4.19302	2.53654					42.3355	1.91943	16.6221	1.44673	5.74129				25	2	4	2	0		7	27	16
			0	0	0	0				WT	FEN1	53BP1	FEN1/53BP1 #9												7.28097	2.5052	0.901764	1.33006													26	0	25	4	5		1	21	13
			3.92888	1.71373	1.92902	5.60822				0	0	0	0												1.99872	0.632279	0.963237	0.490881													27	5	15	2	17		0	11	13
			6.30475	0.220927	1.97901	6.37942				6.41487	7.25625	6.49256	1.4846																												28	0	17	8	28		3	36	9
			7.21878	1.13021	8.33289	4.57721				4.07412	5.8996	8.82742	0.733334																												29	1	29	8	31		0	17	39
										3.28072	3.01178	6.93182	2.84483																												30	5	17	4	22		5	21	7
																																									31	0	26	7	27		6	18	15
																																									32	0	13	8	19		5	14	21
																																									33	4	25	2	15		8	15	5
																																									34	3	38	1	37		0	33	18
																																									35	6	31	0	33		2	18	8
																																									36	5	13	7	31		5	20	8
																																									37	4	10	0	45		2	23	7
																																									38	5	11	5	51		0	9	21
																																									39	0	23	11	33		5	15	0
																																									40	3	15	10	15		7	24	6
																																									41	3	17	0	13		0	0	9
																																									42	4	29	17	19		0	15	9
																																									43	0	9	10	21		3	11	4
																																									44	2	5	9	27		8	8	15
																																									45	0	15	7	24		4	12	12
																																									46	0	16	19	5		2	31	4
																																									47	3	9	0	7		0	33	0
																																									48	0	10	16	0		3	13	11
																																									49	1	11	30	38		0	25	9
																																									50	0	7	0	17		5	22	17
[truncated: 20 more columns]

## Sheet: Fig3A, C, E, F
											Strains	Exp	No. of 𝜸H2AXfoci per cell		Alkaline Comet Assay			Strains	Exp	Alkaline Tail DNA Moment											Neutral Comet Assay			Strains	Exp	Neutral Tail DNA Moment
											WT_0	1	0					WT_0	1	0.494099					Alkaline Comet Assay									WT_0	1	0.922936					Neutral Comet Assay
		Fig. 3A								Fig. 3C	WT_0	1	2			Fig. 3E		WT_0	1	1.73013						Median						Fig. 3F		WT_0	1	2.18575						Median
											WT_0	1	0					WT_0	1	1.08678														WT_0	1	0.314319
											WT_0	1	1					WT_0	1	0.434329			WT		Fen1		53BP1		Fen1_53BP1					WT_0	1	1.70213			WT		Fen1		53BP1		Fen1_53BP1
	WT		FEN1		53BP1		FEN1/53BP1				WT_0	1	0					WT_0	1	0.219919		Exp	(-)	(+)	(-)	(+)	(-)	(+)	(-)	(+)				WT_0	1	1.11907		Exp	(-)	(+)	(-)	(+)	(-)	(+)	(-)	(+)
	Exp1	Exp2	Exp1	Exp2	Exp1	Exp2	Exp1	Exp2			WT_0	1	0					WT_0	1	2.6981		1st	0.357043	0.274482	0.159421	5.82023	0.188603	1.18106	0.630448	2.15877				WT_0	1	2.38185		1st	0.824193	1.04824	1.30794	1.93339	1.19559	1.16235	1.16188	1.37697
	3	3	16	13	6	5	10	10			WT_0	1	1					WT_0	1	0.532271		2nd	0.168153	0.835593	0.473912	5.37181	0.86297	0.418499	1.2161	1.0147				WT_0	1	0.83549		2nd	0.771483	1.05611	1.10709	2.23384	0.619762	0.803798	0.711989	1.22356
	2	1	24	21	2	1	6	8			WT_0	1	0					WT_0	1	0.527471		3rd	0.374416	0.42396	0.489958	9.78681	0.170774	0.531225	0.135004	3.39195				WT_0	1	0.324369		3rd	0.638163	0.686109	0.474034	2.18372	0.558056	0.36079	0.743724	0.672373
											WT_0	1	0					WT_0	1	1.38982		Avg	0.299871	0.511345	0.374431	6.99295	0.407449	0.71026	0.660518	2.18847				WT_0	1	0.879837		Avg	0.744613	0.930154	0.963022	2.11698	0.791136	0.775645	0.872531	1.09097
											WT_0	1	0					WT_0	1	0.735004		stdv	0.114401	0.290583	0.186376	2.42992	0.394593	0.4116	0.541176	1.1889				WT_0	1	1.66759		stdv	0.095882	0.211386	0.435221	0.160959	0.351623	0.401519	0.251086	0.370541
											WT_0	1	1					WT_0	1	0.0781216		pvalues				0.0477681		0.656728		0.174792				WT_0	1	0.988523		pvalues				0.0214939		0.373576	0.0485608	0.245511	0.0652535
											WT_0	1	0					WT_0	1	0.366035								0.0518539		0.027926				WT_0	1	0.110269
											WT_0	1	0					WT_0	1	0.0887883														WT_0	1	0.34404
											WT_0	1	0					WT_0	1	0.703094														WT_0	1	1.18636
											WT_0	1	0					WT_0	1	0.236069														WT_0	1	0.575658
											WT_0	1	0					WT_0	1	0.259149														WT_0	1	1.95111
											WT_0	1	0					WT_0	1	0.0268329														WT_0	1	36.3887
											WT_0	1	0					WT_0	1	0.350204														WT_0	1	0.998413
											WT_0	1	1					WT_0	1	0.19959														WT_0	1	0.774788
											WT_0	1	1					WT_0	1	0.0707849														WT_0	1	0.824193
											WT_0	1	1					WT_0	1	0.87176														WT_0	1	1.31611
											WT_0	1	0					WT_0	1	0.510655														WT_0	1	2.45832
											WT_0	1	1					WT_0	1	0.16766														WT_0	1	0.423924
											WT_0	1	1					WT_0	1	0.109949														WT_0	1	0.245464
											WT_0	1	0					WT_0	1	0.159237														WT_0	1	1.88659
											WT_0	1	0					WT_0	1	0.250196														WT_0	1	1.53733
											WT_0	1	1					WT_0	1	0.264552														WT_0	1	0.971309
											WT_0	1	0					WT_0	1	0.157145														WT_0	1	0.810584
											WT_0	1	0					WT_0	1	0.318957														WT_0	1	1.28576
											WT_0	1	0					WT_0	1	1.76128														WT_0	1	0.838442
											WT_0	1	0					WT_0	1	0.512384														WT_0	1	0.279599
											WT_0	1	0					WT_0	1	0.990757														WT_0	1	0.838313
											WT_0	1	0					WT_0	1	0.118587														WT_0	1	0.44836
											WT_0	1	1					WT_0	1	0.346957														WT_0	1	0.767259
											WT_0	1	1					WT_0	1	1.78925														WT_0	1	0.389934
											WT_0	1	0					WT_0	1	0.904579														WT_0	1	0.253
											WT_0	1	0					WT_0	1	0.526419														WT_0	1	0.574118
											WT_0	1	0					WT_0	1	0.459242														WT_0	1	0.932544
											WT_0	1	0					WT_0	1	0.424041														WT_0	1	0.801308
											WT_0	1	0					WT_0	1	0.0874973														WT_0	1	0.475634
											WT_0	1	0					WT_0	1	0.0292156														WT_0	1	1.83543
											WT_0	1	1					WT_0	1	0.715918														WT_0	1	0.634724
											WT_0	1	0					WT_0	1	1.00991														WT_0	1	0.646061
											WT_0	1	0					WT_0	1	1.14706														WT_0	1	0.472264
											WT_0	1	0					WT_0	1	0.579773														WT_0	1	0.585538
											WT_0	1	0					WT_0	1	0.33976														WT_0	1	0.409508
											WT_0	1	0					WT_0	1	0.224541														WT_0	1	1.19218
											WT_0	1	0					WT_0	1	0.861998														WT_0	1	0.350435
											WT_0	1	1					WT_0	1	1.4129														WT_0	1	0.813985
											WT_0	1	0					WT_0	1	0.626539														WT_0	1	1.17876
											WT_0	1	1					WT_0	1	0.267716														WT_0	1	0.838321
											WT_0	1	0					WT_0	1	0.120478														WT_0	1	0.0610395
											WT_0	1	0					WT_0	1	0.375208														WT_0	1	1.05733
											WT_0	1	0					WT_0	1	0.259698														WT_0	1	0.160323
											WT_0	1	1					WT_0	1	0.0585101														WT_0	1	0.11119
											WT_0	1	0					WT_0	1	0.0594291														WT_0	1	1.46863
											WT_0	1	0					WT_0	1	0.105692														WT_0	1	0.193455
											WT_0	1	1					WT_0	1	0.0450207														WT_0	1	0.310191
											WT_0	1	0					WT_0	1	0.0116156														WT_0	1	0.907364
											WT_0	1	0					WT_0	1	1.58538														WT_0	1	0.08192
											WT_0	1	0					WT_0	1	0.250635														WT_0	1	3.1876
											WT_0	1	0					WT_0	1	0.662564														WT_0	1	0.144027
											WT_0	1	0					WT_0	1	0.909389														WT_0	1	0.118552
											WT_0	1	0					WT_0	1	1.6421														WT_0	1	0.168644
											WT_0	1	0					WT_0	1	0.217798														WT_0	1	0.0901659
											WT_0	1	0					WT_0	1	0.726857														WT_0	1	0.103524
											WT_0	1	0					WT_0	1	0.021006														WT_0	1	0.529411
											WT_0	1	0					WT_0	1	0.0723501														WT_0	1	0.158836
											WT_0	1	0					WT_0	1	0.0773501														WT_0	1	0.149936
											WT_0	1	0					WT_0	1	0.357043														WT_0	1	0.325956
											WT_0	1	0					WT_100	1	0.279879														WT_0	1	0.201762
											WT_0	1	0					WT_100	1	0.0747871														WT_0	1	0.081881
											WT_0	1	0					WT_100	1	0.121273														WT_0	1	0.152006
											WT_0	1	2					WT_100	1	0.14251														WT_0	1	0.284388
											WT_0	1	0					WT_100	1	0.699112														WT_0	1	0.978308
											WT_0	1	1					WT_100	1	0.118087														WT_0	1	1.55007
											WT_0	1	0					WT_100	1	0.180158														WT_0	1	1.58932
											WT_0	1	0					WT_100	1	0.137469														WT_0	1	2.66373
											WT_0	1	1					WT_100	1	0.0417251														WT_0	1	2.34312
											WT_0	1	0					WT_100	1	0.442668														WT_0	1	1.28223
											WT_0	1	0					WT_100	1	10.9043														WT_0	1	3.07026
											WT_0	1	0					WT_100	1	0														WT_0	1	3.74086
											WT_0	1	0					WT_100	1	2.15983														WT_0	1	1.47751
											WT_0	1	0					WT_100	1	0.570405														WT_0	1	1.36049
											WT_0	1	0					WT_100	1	0.218487														WT_0	1	1.42589
											WT_0	1	0					WT_100	1	0.549877														WT_0	1	21.9809
											WT_0	1	0					WT_100	1	0.1169														WT_100	1	0.522136
											WT_100	1	0					WT_100	1	0.257533														WT_100	1	1.2562
											WT_100	1	0					WT_100	1	0.047786														WT_100	1	1.06667
											WT_100	1	0					WT_100	1	0.0562293														WT_100	1	1.64764
											WT_100	1	0					WT_100	1	0.163877														WT_100	1	1.05986
											WT_100	1	0					WT_100	1	0.043131														WT_100	1	0.825982
											WT_100	1	42					WT_100	1	0.148764														WT_100	1	1.70053
											WT_100	1	0					WT_100	1	0.269808														WT_100	1	1.17024
											WT_100	1	0					WT_100	1	0.164764														WT_100	1	1.6669
											WT_100	1	0					WT_100	1	0.0300867														WT_100	1	1.34675
											WT_100	1	2					WT_100	1	0.874206														WT_100	1	1.889
											WT_100	1	0					WT_100	1	0.273957														WT_100	1	1.53399
											WT_100	1	0					WT_100	1	2.48035														WT_100	1	0.735943
											WT_100	1	0					WT_100	1	2.99169														WT_100	1	1.00425
											WT_100	1	5					WT_100	1	2.02656														WT_100	1	2.10333
											WT_100	1	0					WT_100	1	0.0175873														WT_100	1	0.929666
											WT_100	1	0					WT_100	1	0.215681														WT_100	1	2.50196
											WT_100	1	0					WT_100	1	3.50184														WT_100	1	0.94887
											WT_100	1	0					WT_100	1	0.277948														WT_100	1	0.722334
											WT_100	1	0					WT_100	1	0.16207														WT_100	1	2.41604
											WT_100	1	9					WT_100	1	1.49905														WT_100	1	2.25853
											WT_100	1	0					WT_100	1	0.088835														WT_100	1	2.88395
											WT_100	1	0					WT_100	1	1.2967														WT_100	1	1.1169
											WT_100	1	0					WT_100	1	20.6036														WT_100	1	1.93139
											WT_100	1	0					WT_100	1	0.074218														WT_100	1	0.396473
											WT_100	1	0					WT_100	1	1.33228														WT_100	1	0.933887
											WT_100	1	0					WT_100	1	1.78268														WT_100	1	0.888978
											WT_100	1	0					WT_100	1	0.216287														WT_100	1	0.395036
											WT_100	1	0					WT_100	1	0.658708														WT_100	1	1.00405
											WT_100	1	0					WT_100	1	1.73958														WT_100	1	0.59982
											WT_100	1	0					WT_100	1	0.388527														WT_100	1	0.386271
											WT_100	1	0					WT_100	1	0														WT_100	1	1.94644
											WT_100	1	0					WT_100	1	1.21663														WT_100	1	1.04824
											WT_100	1	0					WT_100	1	0.806216														WT_100	1	0.476634
											WT_100	1	2					WT_100	1	0.0737478														WT_100	1	0.984693
											WT_100	1	1					WT_100	1	8.32253														WT_100	1	0.924558
											WT_100	1	0					WT_100	1	0.108121														WT_100	1	0.607912
											WT_100	1	0					WT_100	1	0.890201														WT_100	1	0.511343
											WT_100	1	0					WT_100	1	0.766424														WT_100	1	1.66311
											WT_100	1	0					WT_100	1	0.0973982														WT_100	1	2.64964
											WT_100	1	0					WT_100	1	0.0200205														WT_100	1	0.376817
											WT_100	1	0					WT_100	1	0.558537														WT_100	1	0.571983
											WT_100	1	0					WT_100	1	0.753951														WT_100	1	0.514662
											WT_100	1	0					WT_100	1	3.13155														WT_100	1	0.652102
											WT_100	1	0					WT_100	1	4.19535														WT_100	1	0.664934
											WT_100	1	2					WT_100	1	0.237262														WT_100	1	0.547239
											WT_100	1	0					WT_100	1	47.2135														WT_100	1	2.76286
											WT_100	1	0					WT_100	1	0.0891136														WT_100	1	0.660798
											WT_100	1	0					WT_100	1	0.218565														WT_100	1	1.49073
											WT_100	1	0					WT_100	1	0.0644906														WT_100	1	1.36137
											WT_100	1	0					WT_100	1	0.0459548														WT_100	1	0.363782
											WT_100	1	0					WT_100	1	11.2163														WT_100	1	0.682227
											WT_100	1	0					WT_100	1	0.306154														WT_100	1	0.428146
											WT_100	1	0					WT_100	1	43.8816														WT_100	1	1.49443
											WT_100	1	0					WT_100	1	47.2045														WT_100	1	0.54348
											WT_100	1	0					WT_100	1	0.257352														WT_100	1	2.06667
											WT_100	1	0					WT_100	1	2.36771														WT_100	1	0.489458
											WT_100	1	0					WT_100	1	0.95923														WT_100	1	2.17819
											WT_100	1	0					WT_100	1	1.35018														WT_100	1	2.10398
											WT_100	1	0					WT_100	1	9.756														WT_100	1	1.03686
											WT_100	1	0					WT_100	1	3.07855														WT_100	1	1.27631
											WT_100	1	0					WT_100	1	0.120919														WT_100	1	0.872361
											WT_100	1	0					WT_100	1	3.6187														WT_100	1	0.881017
											WT_100	1	0					WT_100	1	0.109002														WT_100	1	0.586642
											WT_100	1	2					WT_100	1	0.23631														WT_100	1	2.64176
											WT_100	1	0					WT_100	1	0.154873														WT_100	1	0.838923
											WT_100	1	0					WT_100	1	39.2286														WT_100	1	0.958531
											WT_100	1	0					WT_100	1	0.0469509														WT_100	1	0.909517
											WT_100	1	9					WT_100	1	0.615856														WT_100	1	1.74761
											WT_100	1	0					WT_100	1	0.294481														WT_100	1	0.522275
											WT_100	1	1					WT_100	1	0.0340176														WT_100	1	1.87554
											WT_100	1	0					WT_100	1	0.443842														WT_100	1	1.51191
											WT_100	1	0					WT_100	1	0.447527														WT_100	1	1.14821
											WT_100	1	0					WT_100	1	2.19869														WT_100	1	0.730252
											WT_100	1	0					WT_100	1	0.0325351														WT_100	1	1.09772
											WT_100	1	0					WT_100	1	0.973422														WT_100	1	1.82058
											WT_100	1	0					WT_100	1	0.0679209														WT_100	1	1.38275
											WT_100	1	0					WT_100	1	0.0378392														WT_100	1	1.36023
											WT_100	1	0					WT_100	1	1.30895														WT_100	1	0.803627
											WT_100	1	0					WT_100	1	0.152687														WT_100	1	0.728963
											WT_100	1	0					WT_100	1	0.283587														WT_100	1	0.603207
											WT_100	1	0					WT_100	1	0.063675														WT_100	1	1.08287
											WT_100	1	0					WT_100	1	0.2139														WT_100	1	0.967567
											WT_100	1	15					WT_100	1	0.275006														WT_100	1	1.70225
											WT_100	1	0					WT_100	1	0.0359918														WT_100	1	1.35686
											WT_100	1	14					WT_100	1	0.181616														WT_100	1	0.261742
											WT_100	1	0					WT_100	1	0.0350465														WT_100	1	1.38332
											WT_100	1	0					WT_100	1	0.524152														WT_100	1	1.10417
											WT_100	1	1					FEN1_0	1	0.0757269														WT_100	1	2.31322
											WT_100	1	0					FEN1_0	1	0.306319														WT_100	1	2.4227
											WT_100	1	6					FEN1_0	1	0.454831														WT_100	1	1.00956
											WT_100	1	0					FEN1_0	1	0.276935														WT_100	1	1.72581
											WT_100	1	0					FEN1_0	1	0.234437														WT_100	1	0.773254
											WT_100	1	6					FEN1_0	1	2.13509														WT_100	1	0.383307
											WT_100	1	0					FEN1_0	1	2.41075														WT_100	1	2.60171
											WT_100	1	2					FEN1_0	1	0.264623														WT_100	1	1.86454
											WT_100	1	0					FEN1_0	1	0.562207														WT_100	1	1.65435
											WT_100	1	0					FEN1_0	1	0														WT_100	1	0.799988
											WT_100	1	0					FEN1_0	1	1.01106														WT_100	1	1.38421
											WT_100	1	0					FEN1_0	1	0.316717														WT_100	1	1.41008
											WT_100	1	0					FEN1_0	1	0.0304448														WT_100	1	0.584861
											WT_100	1	2					FEN1_0	1	0.0431599														Fen1_0	1	0.943228
											WT_100	1	0					FEN1_0	1	0.788244														Fen1_0	1	2.10158
											WT_100	1	0					FEN1_0	1	0.155644														Fen1_0	1	1.59019
											WT_100	1	0					FEN1_0	1	0.0860398														Fen1_0	1	0.721313
											WT_100	1	0					FEN1_0	1	0.608778														Fen1_0	1	1.50348
											WT_100	1	0					FEN1_0	1	1.83537														Fen1_0	1	0.209586
											WT_100	1	0					FEN1_0	1	0.710216														Fen1_0	1	1.76642
											WT_100	1	0					FEN1_0	1	0.159213														Fen1_0	1	0.809871
											WT_100	1	0					FEN1_0	1	0.0938899														Fen1_0	1	1.79628
											WT_100	1	0					FEN1_0	1	0.0540832														Fen1_0	1	0.998305
											WT_100	1	0					FEN1_0	1	0.161336														Fen1_0	1	1.94456
											WT_100	1	0					FEN1_0	1	0.0323421														Fen1_0	1	2.74025
											WT_100	1	24					FEN1_0	1	0														Fen1_0	1	1.51257
											WT_100	1	0					FEN1_0	1	0.125608														Fen1_0	1	2.67968
											WT_100	1	0					FEN1_0	1	1.32737														Fen1_0	1	1.20364
											WT_100	1	1					FEN1_0	1	0.707381														Fen1_0	1	2.70731
											WT_100	1	1					FEN1_0	1	0.267532														Fen1_0	1	0.900575
											WT_100	1	0					FEN1_0	1	0.673942														Fen1_0	1	0.351079
											WT_100	1	1					FEN1_0	1	0.033211														Fen1_0	1	2.47207
											WT_100	1	0					FEN1_0	1	0.0928032														Fen1_0	1	0.954563
											WT_100	1	0					FEN1_0	1	0.550846														Fen1_0	1	0.594876
											WT_100	1	0					FEN1_0	1	2.11668														Fen1_0	1	0.866916
											WT_100	1	0					FEN1_0	1	0.0949637														Fen1_0	1	1.21381
											WT_100	1	4					FEN1_0	1	0.0115592														Fen1_0	1	2.20692
											WT_100	1	1					FEN1_0	1	0.692133														Fen1_0	1	1.37891
											WT_100	1	0					FEN1_0	1	0.0564773														Fen1_0	1	4.83481
											WT_100	1	0					FEN1_0	1	0.59366														Fen1_0	1	0.762867
											WT_100	1	4					FEN1_0	1	0.0812097														Fen1_0	1	1.22735
											WT_100	1	0					FEN1_0	1	0.0247179														Fen1_0	1	2.87825
											WT_100	1	0					FEN1_0	1	0.107231														Fen1_0	1	1.71131
											WT_100	1	0					FEN1_0	1	0.0126268														Fen1_0	1	1.00022
											WT_100	1	0					FEN1_0	1	0.147999														Fen1_0	1	0.664703
											WT_100	1	0					FEN1_0	1	0.146515														Fen1_0	1	0.260234
											WT_100	1	0					FEN1_0	1	0.0163282														Fen1_0	1	0.679091
											WT_100	1	0					FEN1_0	1	0.198193														Fen1_0	1	1.24714
											WT_100	1	0					FEN1_0	1	0.0614713														Fen1_0	1	0.538601
											WT_100	1	0					FEN1_0	1	0.121287														Fen1_0	1	1.13665
											WT_100	1	0					FEN1_0	1	0.00746801														Fen1_0	1	1.25777
											WT_100	1	0					FEN1_0	1	0.05403														Fen1_0	1	2.0868
											WT_100	1	1					FEN1_0	1	0														Fen1_0	1	45.7636
											WT_100	1	0					FEN1_0	1	0.0156681														Fen1_0	1	1.83445
											WT_100	1	0					FEN1_0	1	0.801522														Fen1_0	1	1.87642
											WT_100	1	0					FEN1_0	1	0.233083														Fen1_0	1	1.94891
											WT_100	1	0					FEN1_0	1	0.0285048														Fen1_0	1	0.849823
											WT_100	1	6					FEN1_0	1	0.140475														Fen1_0	1	1.21611
											WT_100	1	0					FEN1_0	1	0.159421														Fen1_0	1	1.82235
											WT_100	1	0					FEN1_0	1	2.2507														Fen1_0	1	20.807
											WT_100	1	0					FEN1_0	1	0.0100835														Fen1_0	1	4.32578
											WT_100	1	0					FEN1_0	1	0.161042														Fen1_0	1	1.33705
											WT_100	1	0					FEN1_0	1	0.237189														Fen1_0	1	0.514808
											WT_100	1	0					FEN1_0	1	0.195575														Fen1_0	1	1.44795
											WT_100	1	0					FEN1_0	1	0.116442														Fen1_0	1	1.50779
											WT_100	1	20					FEN1_0	1	0.208479														Fen1_0	1	2.09752
											WT_100	1	0					FEN1_0	1	0.0870169														Fen1_0	1	2.42454
											WT_100	1	0					FEN1_0	1	1.03893														Fen1_0	1	1.78427
											WT_100	1	0					FEN1_0	1	0.0497352														Fen1_0	1	0.586602
											WT_100	1	1					FEN1_0	1	0.121139														Fen1_0	1	1.31485
											FEN1_0	1	1					FEN1_0	1	1.40602														Fen1_0	1	1.2356
											FEN1_0	1	0					FEN1_0	1	0.41143														Fen1_0	1	1.72373
											FEN1_0	1	0					FEN1_0	1	2.22975														Fen1_0	1	2.1899
											FEN1_0	1	0					FEN1_0	1	0.0361349														Fen1_0	1	2.18356
											FEN1_0	1	0					FEN1_0	1	0.460644														Fen1_0	1	0.838787
											FEN1_0	1	0					FEN1_0	1	0.742889														Fen1_0	1	0.204613
											FEN1_0	1	0					FEN1_0	1	0.0125256														Fen1_0	1	2.16214
											FEN1_0	1	0					FEN1_0	1	0.0912743														Fen1_0	1	0.350964
											FEN1_0	1	0					FEN1_0	1	0.0712557														Fen1_0	1	1.30103
											FEN1_0	1	0					FEN1_0	1	2.47669														Fen1_0	1	0.685884
											FEN1_0	1	0					FEN1_0	1	0.325073														Fen1_0	1	1.71453
											FEN1_0	1	3					FEN1_0	1	1.97189														Fen1_0	1	0.351171
											FEN1_0	1	0					FEN1_0	1	1.8586														Fen1_0	1	1.9784
											FEN1_0	1	0					FEN1_0	1	1.088														Fen1_0	1	2.33936
											FEN1_0	1	0					FEN1_0	1	0.120738														Fen1_0	1	0.882274
											FEN1_0	1	0					FEN1_0	1	0.184706														Fen1_0	1	2.33359
											FEN1_0	1	0					FEN1_0	1	0.153423														Fen1_0	1	0.63504
											FEN1_0	1	0					FEN1_0	1	0.311633														Fen1_0	1	1.06491
											FEN1_0	1	0					FEN1_0	1	0.200231														Fen1_0	1	0.569157
											FEN1_0	1	0					FEN1_0	1	0.448999														Fen1_0	1	0.97964
											FEN1_0	1	0					FEN1_0	1	0.177639														Fen1_0	1	1.03122
											FEN1_0	1	0					FEN1_0	1	0.0364542														Fen1_0	1	0.989068
											FEN1_0	1	0					FEN1_0	1	0														Fen1_0	1	1.89797
											FEN1_0	1	2					FEN1_0	1	0.0579051														Fen1_0	1	0.532006
											FEN1_0	1	0					FEN1_0	1	0.954195														Fen1_0	1	3.82845
											FEN1_0	1	0					FEN1_0	1	0														Fen1_0	1	0.106228
											FEN1_0	1	0					FEN1_0	1	0.142344														Fen1_0	1	1.69453
											FEN1_0	1	0					FEN1_100	1	0.674279														Fen1_0	1	1.77125
											FEN1_0	1	2					FEN1_100	1	3.96467														Fen1_0	1	2.15574
											FEN1_0	1	1					FEN1_100	1	1.19166														Fen1_0	1	1.14762
											FEN1_0	1	0					FEN1_100	1	9.88187														Fen1_0	1	1.1043
											FEN1_0	1	0					FEN1_100	1	9.02807														Fen1_0	1	1.05363
											FEN1_0	1	0					FEN1_100	1	6.8215														Fen1_0	1	0.864076
											FEN1_0	1	0					FEN1_100	1	5.94466														Fen1_0	1	1.00485
											FEN1_0	1	0					FEN1_100	1	1.06133														Fen1_0	1	2.37973
											FEN1_0	1	0					FEN1_100	1	3.77893														Fen1_0	1	1.69706
											FEN1_0	1	2					FEN1_100	1	6.51642														Fen1_0	1	0.474397
											FEN1_0	1	4					FEN1_100	1	14.9122														Fen1_0	1	2.39531
											FEN1_0	1	0					FEN1_100	1	3.97973														Fen1_0	1	0.364658
											FEN1_0	1	0					FEN1_100	1	2.20591														Fen1_0	1	0.878537
											FEN1_0	1	0					FEN1_100	1	1.34837														Fen1_0	1	0.962508
											FEN1_0	1	0					FEN1_100	1	4.32159														Fen1_0	1	2.1261
											FEN1_0	1	0					FEN1_100	1	5.91144														Fen1_0	1	1.50514
											FEN1_0	1	0					FEN1_100	1	12.4007														Fen1_0	1	3.92902
											FEN1_0	1	0					FEN1_100	1	4.42671														Fen1_0	1	0.101472
											FEN1_0	1	0					FEN1_100	1	0.131785														Fen1_0	1	0.0963181
											FEN1_0	1	0					FEN1_100	1	0.75511														Fen1_0	1	1.56661
											FEN1_0	1	0					FEN1_100	1	9.30639														Fen1_0	1	1.63145
											FEN1_0	1	0					FEN1_100	1	3.6553														Fen1_0	1	1.02169
											FEN1_0	1	0					FEN1_100	1	6.0201														Fen1_0	1	1.1737
											FEN1_0	1	0					FEN1_100	1	13.3828														Fen1_0	1	0.231192
											FEN1_0	1	0					FEN1_100	1	6.64071														Fen1_0	1	1.15884
											FEN1_0	1	0					FEN1_100	1	6.94533														Fen1_0	1	1.94948
											FEN1_0	1	0					FEN1_100	1	1.90244														Fen1_0	1	2.65024
											FEN1_0	1	0					FEN1_100	1	5.6221														Fen1_0	1	0.204452
											FEN1_0	1	0					FEN1_100	1	4.46622														Fen1_0	1	0.317293
											FEN1_0	1	0					FEN1_100	1	3.80191														Fen1_0	1	1.47413
											FEN1_0	1	3					FEN1_100	1	7.22944														Fen1_0	1	3.42896
											FEN1_0	1	0					FEN1_100	1	1.49266														Fen1_0	1	1.47816
											FEN1_0	1	6					FEN1_100	1	0.306199														Fen1_0	1	4.48362
											FEN1_0	1	0					FEN1_100	1	4.07789														Fen1_0	1	2.05009
											FEN1_0	1	0					FEN1_100	1	2.29958														Fen1_0	1	0.794328
											FEN1_0	1	0					FEN1_100	1	6.68602														Fen1_0	1	1.35078
											FEN1_0	1	0					FEN1_100	1	6.25701														Fen1_100	1	0.743998
											FEN1_0	1	0					FEN1_100	1	12.0479														Fen1_100	1	2.36542
											FEN1_0	1	0					FEN1_100	1	0.626457														Fen1_100	1	4.15174
											FEN1_0	1	0					FEN1_100	1	10.5203														Fen1_100	1	1.71168
											FEN1_0	1	4					FEN1_100	1	6.91445														Fen1_100	1	2.38538
											FEN1_0	1	0					FEN1_100	1	7.00082														Fen1_100	1	1.6702
											FEN1_0	1	9					FEN1_100	1	9.62077														Fen1_100	1	3.1776
											FEN1_0	1	10					FEN1_100	1	1.66564														Fen1_100	1	2.14125
											FEN1_0	1	0					FEN1_100	1	0.911164														Fen1_100	1	1.55734
											FEN1_0	1	4					FEN1_100	1	7.90923														Fen1_100	1	2.63042
											FEN1_0	1	3					FEN1_100	1	6.66158														Fen1_100	1	0.29874
											FEN1_0	1	0					FEN1_100	1	2.88229														Fen1_100	1	5.85381
											FEN1_0	1	0					FEN1_100	1	27.2056														Fen1_100	1	1.30573
											FEN1_0	1	0					FEN1_100	1	5.72901														Fen1_100	1	4.05396
											FEN1_0	1	0					FEN1_100	1	10.2792														Fen1_100	1	2.06414
											FEN1_0	1	0					FEN1_100	1	9.20825														Fen1_100	1	5.26983
											FEN1_0	1	1					FEN1_100	1	1.13958														Fen1_100	1	3.23836
											FEN1_0	1	2					FEN1_100	1	0.0207837														Fen1_100	1	5.10021
											FEN1_0	1	0					FEN1_100	1	2.43932														Fen1_100	1	3.41544
											FEN1_0	1	0					FEN1_100	1	7.35085														Fen1_100	1	4.46304
											FEN1_0	1	0					FEN1_100	1	9.2197														Fen1_100	1	1.2405
											FEN1_0	1	5					FEN1_100	1	1.8766														Fen1_100	1	29.2627
											FEN1_0	1	0					FEN1_100	1	2.17093														Fen1_100	1	1.93339
											FEN1_0	1	0					FEN1_100	1	11.6853														Fen1_100	1	1.57902
											FEN1_0	1	0					FEN1_100	1	2.33063														Fen1_100	1	1.24044
											FEN1_0	1	6					FEN1_100	1	8.62238														Fen1_100	1	1.36506
											FEN1_0	1	11					FEN1_100	1	7.82795														Fen1_100	1	3.79769
											FEN1_0	1	0					FEN1_100	1	2.17847														Fen1_100	1	0.559569
											FEN1_0	1	0					FEN1_100	1	6.14465														Fen1_100	1	1.73487
											FEN1_0	1	2					FEN1_100	1	3.26134														Fen1_100	1	1.33395
											FEN1_0	1	4					FEN1_100	1	11.8706														Fen1_100	1	2.16531
											FEN1_0	1	0					FEN1_100	1	0.707159														Fen1_100	1	2.92102
											FEN1_0	1	0					FEN1_100	1	0.544718														Fen1_100	1	1.02669
											FEN1_0	1	0					FEN1_100	1	7.62831														Fen1_100	1	4.52585
											FEN1_0	1	0					FEN1_100	1	0.701007														Fen1_100	1	2.79831
											FEN1_0	1	0					FEN1_100	1	1.9059														Fen1_100	1	1.6664
											FEN1_0	1	5					FEN1_100	1	20.3979														Fen1_100	1	2.96358
											FEN1_0	1	4					FEN1_100	1	2.26642														Fen1_100	1	1.64711
											FEN1_0	1	1					FEN1_100	1	15.0934														Fen1_100	1	2.50767
											FEN1_0	1	4					FEN1_100	1	1.22574														Fen1_100	1	1.46301
											FEN1_0	1	0					FEN1_100	1	14.1267														Fen1_100	1	1.27116
											FEN1_0	1	0					FEN1_100	1	13.1608														Fen1_100	1	1.36416
											FEN1_0	1	0					FEN1_100	1	19.9145														Fen1_100	1	1.28857
											FEN1_0	1	0					FEN1_100	1	11.9469														Fen1_100	1	4.24323
											FEN1_0	1	1					53BP1_0	1	0.0533833														Fen1_100	1	1.66114
											FEN1_0	1	0					53BP1_0	1	0.225676														Fen1_100	1	0.957392
											FEN1_0	1	0					53BP1_0	1	0														Fen1_100	1	2.20554
											FEN1_0	1	4					53BP1_0	1	0.0647686														Fen1_100	1	1.52066
											FEN1_0	1	3					53BP1_0	1	0.162347														Fen1_100	1	2.91721
											FEN1_0	1	9					53BP1_0	1	0.100044														Fen1_100	1	1.44904
											FEN1_0	1	0					53BP1_0	1	0.105432														Fen1_100	1	0.316215
											FEN1_0	1	0					53BP1_0	1	0.00466432														Fen1_100	1	1.3112
											FEN1_0	1	1					53BP1_0	1	0.123735														Fen1_100	1	0.347512
											FEN1_0	1	0					53BP1_0	1	0.283089														Fen1_100	1	1.63522
											FEN1_0	1	0					53BP1_0	1	0.0501643														Fen1_100	1	1.71741
											FEN1_0	1	1					53BP1_0	1	0.22355														Fen1_100	1	0.83033
											FEN1_0	1	0					53BP1_0	1	0.495272														Fen1_100	1	2.25401
											FEN1_0	1	2					53BP1_0	1	2.70347														Fen1_100	1	2.3484
											FEN1_0	1	3					53BP1_0	1	0.1816														Fen1_100	1	4.56931
											FEN1_0	1	0					53BP1_0	1	0.351708														Fen1_100	1	1.18238
											FEN1_0	1	2					53BP1_0	1	0.0545179														Fen1_100	1	1.08651
											FEN1_0	1	0					53BP1_0	1	0.513609														Fen1_100	1	1.19333
											FEN1_0	1	4					53BP1_0	1	0														Fen1_100	1	1.6653
											FEN1_0	1	0					53BP1_0	1	1.09809														Fen1_100	1	1.26246
											FEN1_0	1	0					53BP1_0	1	0.0516467														Fen1_100	1	0.689813
											FEN1_0	1	7					53BP1_0	1	3.80689														Fen1_100	1	0.435897
											FEN1_0	1	0					53BP1_0	1	0.0583504														Fen1_100	1	1.26011
											FEN1_0	1	1					53BP1_0	1	0.0755278														Fen1_100	1	1.1551
											FEN1_0	1	0					53BP1_0	1	1.72407														Fen1_100	1	2.87231
											FEN1_0	1	3					53BP1_0	1	0.0477311														Fen1_100	1	8.79883
											FEN1_0	1	0					53BP1_0	1	0.0375519														Fen1_100	1	1.58889
											FEN1_0	1	1					53BP1_0	1	0.0318712														Fen1_100	1	0.663935
											FEN1_0	1	0					53BP1_0	1	0.124421														Fen1_100	1	1.89719
											FEN1_0	1	0					53BP1_0	1	0.0188663														Fen1_100	1	4.62967
											FEN1_0	1	0					53BP1_0	1	1.45969														Fen1_100	1	2.44455
											FEN1_0	1	2					53BP1_0	1	0.0898662														Fen1_100	1	2.37717
											FEN1_0	1	1					53BP1_0	1	0.0639932														Fen1_100	1	0.653704
											FEN1_0	1	5					53BP1_0	1	0.0361449														Fen1_100	1	0.862056
											FEN1_0	1	0					53BP1_0	1	0.444742														Fen1_100	1	1.46875
											FEN1_0	1	0					53BP1_0	1	0.0145655														Fen1_100	1	1.80276
											FEN1_0	1	0					53BP1_0	1	0.981371														Fen1_100	1	2.66193
											FEN1_0	1	10					53BP1_0	1	0.85861														Fen1_100	1	3.73891
											FEN1_0	1	0					53BP1_0	1	0.905989														Fen1_100	1	2.74992
											FEN1_0	1	1					53BP1_0	1	0.113967														Fen1_100	1	4.1633
											FEN1_0	1	0					53BP1_0	1	0.0224204														Fen1_100	1	1.01456
											FEN1_0	1	3					53BP1_0	1	0.873967														Fen1_100	1	1.46159
											FEN1_0	1	0					53BP1_0	1	1.43981														Fen1_100	1	1.54584
											FEN1_0	1	2					53BP1_0	1	0.0934288														Fen1_100	1	1.44689
											FEN1_0	1	1					53BP1_0	1	0.195607														Fen1_100	1	1.6182
											FEN1_0	1	1					53BP1_0	1	0.470026														Fen1_100	1	1.59873
											FEN1_0	1	0					53BP1_0	1	0.199512														Fen1_100	1	0.773285
											FEN1_0	1	0					53BP1_0	1	0.277448														Fen1_100	1	3.59166
											FEN1_0	1	7					53BP1_0	1	0.105424														Fen1_100	1	2.85679
											FEN1_0	1	0					53BP1_0	1	0.309071														Fen1_100	1	4.45283
											FEN1_0	1	0					53BP1_0	1	0.92285														Fen1_100	1	2.47366
											FEN1_0	1	0					53BP1_0	1	0.281658														Fen1_100	1	2.50154
											FEN1_0	1	0					53BP1_0	1	0.179345														Fen1_100	1	1.47858
											FEN1_0	1	1					53BP1_0	1	0.197314														Fen1_100	1	2.94992
											FEN1_0	1	0					53BP1_0	1	0.390994														Fen1_100	1	2.46588
											FEN1_0	1	0					53BP1_0	1	0.197046														Fen1_100	1	0.85893
											FEN1_0	1	0					53BP1_0	1	0.450908														Fen1_100	1	3.8328
											FEN1_0	1	0					53BP1_0	1	0.43208														Fen1_100	1	1.02861
											FEN1_0	1	0					53BP1_0	1	0.0894288														Fen1_100	1	1.70601
											FEN1_0	1	0					53BP1_0	1	0.215607														Fen1_100	1	1.29729
											FEN1_0	1	0					53BP1_100	1	0.258811														Fen1_100	1	1.97698
											FEN1_0	1	0					53BP1_100	1	1.11222														Fen1_100	1	0.698174
											FEN1_0	1	0					53BP1_100	1	0.330626														Fen1_100	1	1.98413
											FEN1_0	1	1					53BP1_100	1	1.22443														Fen1_100	1	1.96822
											FEN1_0	1	0					53BP1_100	1	0.508288														Fen1_100	1	2.99653
											FEN1_0	1	0					53BP1_100	1	1.6759														Fen1_100	1	1.27682
											FEN1_0	1	1					53BP1_100	1	2.71104														Fen1_100	1	2.19458
											FEN1_0	1	0					53BP1_100	1	1.27629														Fen1_100	1	3.64586
											FEN1_0	1	0					53BP1_100	1	0.94816														Fen1_100	1	4.13378
											FEN1_0	1	0					53BP1_100	1	0.353194														Fen1_100	1	0.958358
											FEN1_0	1	0					53BP1_100	1	1.22799														Fen1_100	1	0.575621
											FEN1_0	1	0					53BP1_100	1	0.0777117														Fen1_100	1	2.78625
											FEN1_0	1	0					53BP1_100	1	0.692697														Fen1_100	1	2.10686
											FEN1_0	1	0					53BP1_100	1	0.962912														Fen1_100	1	1.45679
											FEN1_0	1	1					53BP1_100	1	0.0461055														Fen1_100	1	2.82117
											FEN1_0	1	0					53BP1_100	1	0.502322														Fen1_100	1	0.509527
											FEN1_0	1	0					53BP1_100	1	0.168531														Fen1_100	1	0.810406
											FEN1_0	1	9					53BP1_100	1	0.0028724														Fen1_100	1	1.1285
											FEN1_0	1	0					53BP1_100	1	0.130048														Fen1_100	1	1.96344
											FEN1_0	1	1					53BP1_100	1	2.39599														Fen1_100	1	6.65346
											FEN1_0	1	0					53BP1_100	1	2.37808														Fen1_100	1	1.94334
											FEN1_0	1	1					53BP1_100	1	0.13881														Fen1_100	1	3.96371
											FEN1_0	1	0					53BP1_100	1	1.95263														Fen1_100	1	0.219065
											FEN1_0	1	0					53BP1_100	1	4.89784														Fen1_100	1	36.4393
											FEN1_0	1	4					53BP1_100	1	5.03505														Fen1_100	1	11.2636
											FEN1_0	1	1					53BP1_100	1	1.32561														Fen1_100	1	36.9824
											FEN1_0	1	0					53BP1_100	1	5.7079														Fen1_100	1	2.15047
											FEN1_0	1	14					53BP1_100	1	2.0494														Fen1_100	1	0.974753
											FEN1_0	1	0					53BP1_100	1	1.61305														Fen1_100	1	2.2591
											FEN1_0	1	1					53BP1_100	1	2.77275														Fen1_100	1	0.5475
											FEN1_0	1	0					53BP1_100	1	1.39155														Fen1_100	1	3.17294
											FEN1_0	1	0					53BP1_100	1	0.0825285														Fen1_100	1	20.0512
											FEN1_0	1	0					53BP1_100	1	5.40852														Fen1_100	1	11.8657
											FEN1_0	1	6					53BP1_100	1	0.545572														Fen1_100	1	3.11222
											FEN1_0	1	0					53BP1_100	1	1.53242														Fen1_100	1	5.51819
											FEN1_0	1	0					53BP1_100	1	7.69583														53BP1_0	1	1.924
											FEN1_0	1	0					53BP1_100	1	19.5105														53BP1_0	1	1.37772
											FEN1_0	1	3					53BP1_100	1	0.244727														53BP1_0	1	2.53028
											FEN1_0	1	2					53BP1_100	1	3.17023														53BP1_0	1	1.91059
											FEN1_0	1	0					53BP1_100	1	1.72079														53BP1_0	1	1.96071
											FEN1_0	1	0					53BP1_100	1	1.49038														53BP1_0	1	1.55377
											FEN1_0	1	0					53BP1_100	1	0.907561														53BP1_0	1	0.655399
											FEN1_0	1	3					53BP1_100	1	0.769811														53BP1_0	1	5.13507
											FEN1_0	1	0					53BP1_100	1	0.937274														53BP1_0	1	1.70161
											FEN1_100	1	75					53BP1_100	1	1.40517														53BP1_0	1	2.84079
											FEN1_100	1	1					53BP1_100	1	7.42828														53BP1_0	1	0.988105
											FEN1_100	1	27					53BP1_100	1	2.99549														53BP1_0	1	1.10992
											FEN1_100	1	2					53BP1_100	1	1.69304														53BP1_0	1	0.381473
											FEN1_100	1	12					53BP1_100	1	0.78504														53BP1_0	1	0.999425
											FEN1_100	1	39					53BP1_100	1	25.2974														53BP1_0	1	0.906144
											FEN1_100	1	8					53BP1_100	1	20.4174														53BP1_0	1	1.45851
											FEN1_100	1	2					53BP1_100	1	15.9299														53BP1_0	1	3.96382
											FEN1_100	1	0					53BP1_100	1	0.670859														53BP1_0	1	3.37987
											FEN1_100	1	0					53BP1_100	1	2.44183														53BP1_0	1	0.714825
											FEN1_100	1	0					53BP1_100	1	0.417747														53BP1_0	1	2.15375
											FEN1_100	1	36					53BP1_100	1	0.518423														53BP1_0	1	0.404775
											FEN1_100	1	0					53BP1_100	1	1.09317														53BP1_0	1	3.22028
											FEN1_100	1	0					53BP1_100	1	0.664046														53BP1_0	1	1.90186
											FEN1_100	1	0					53BP1_100	1	0.546283														53BP1_0	1	0.332732
											FEN1_100	1	0					53BP1_100	1	1.6144														53BP1_0	1	0.403559
											FEN1_100	1	1					53BP1_100	1	4.14846														53BP1_0	1	1.06222
											FEN1_100	1	49					53BP1_100	1	0.635142														53BP1_0	1	1.19081
											FEN1_100	1	9					53BP1_100	1	1.30475														53BP1_0	1	5.5797
											FEN1_100	1	0					53BP1_100	1	0.642318														53BP1_0	1	1.82434
											FEN1_100	1	0					53BP1_100	1	2.57646														53BP1_0	1	0.89549
											FEN1_100	1	0					53BP1_100	1	1.47773														53BP1_0	1	0.682079
											FEN1_100	1	0					53BP1_100	1	0.872748														53BP1_0	1	1.31169
											FEN1_100	1	0					53BP1_100	1	3.95474														53BP1_0	1	0.810841
											FEN1_100	1	3					53BP1_100	1	1.53074														53BP1_0	1	1.26159
											FEN1_100	1	7					53BP1_100	1	0.398253														53BP1_0	1	1.03075
											FEN1_100	1	3					53BP1_100	1	0.763882														53BP1_0	1	2.00587
											FEN1_100	1	1					53BP1_100	1	0.293154														53BP1_0	1	1.83182
											FEN1_100	1	45					53BP1_100	1	20.6792														53BP1_0	1	1.86184
											FEN1_100	1	0					53BP1_100	1	0.594785														53BP1_0	1	0.307121
											FEN1_100	1	0					53BP1_100	1	1.06868														53BP1_0	1	1.25538
											FEN1_100	1	0					53BP1_100	1	1.77857														53BP1_0	1	1.69847
											FEN1_100	1	0					53BP1_100	1	0.940684														53BP1_0	1	1.84544
											FEN1_100	1	16					53BP1_100	1	17.7214														53BP1_0	1	1.47196
											FEN1_100	1	21					53BP1_100	1	2.62732														53BP1_0	1	0.707813
											FEN1_100	1	51					53BP1_100	1	1.15122														53BP1_0	1	2.80108
											FEN1_100	1	18					53BP1_100	1	11.379														53BP1_0	1	0.567458
											FEN1_100	1	24					53BP1_100	1	3.68354														53BP1_0	1	2.63695
											FEN1_100	1	30					53BP1_100	1	1.18106														53BP1_0	1	1.11792
											FEN1_100	1	98					53BP1_100	1	0.0686957														53BP1_0	1	0.936426
											FEN1_100	1	51					53BP1_100	1	0.609881														53BP1_0	1	1.10293
											FEN1_100	1	17					53BP1_100	1	0.722644														53BP1_0	1	1.62677
											FEN1_100	1	78					53BP1_100	1	0.593359														53BP1_0	1	0.978448
											FEN1_100	1	1					53BP1_100	1	5.40332														53BP1_0	1	2.91283
											FEN1_100	1	99					53BP1_100	1	31.5466														53BP1_0	1	0.716627
											FEN1_100	1	51					53BP1_100	1	5.69963														53BP1_0	1	0.908845
											FEN1_100	1	31					53BP1_100	1	1.04138														53BP1_0	1	2.06522
											FEN1_100	1	36					53BP1_100	1	3.79119														53BP1_0	1	1.20714
											FEN1_100	1	4					53BP1_100	1	1.16311														53BP1_0	1	0.772205
											FEN1_100	1	50					53BP1_100	1	1.08786														53BP1_0	1	1.3692
											FEN1_100	1	55					53BP1_100	1	0.862062														53BP1_0	1	0.553025
											FEN1_100	1	83					53BP1_100	1	0.532236														53BP1_0	1	1.64045
											FEN1_100	1	68					53BP1_100	1	4.34379														53BP1_0	1	0.528597
											FEN1_100	1	43					53BP1_100	1	0.290117														53BP1_0	1	2.42666
											FEN1_100	1	33					53BP1_100	1	0.78432														53BP1_0	1	0.335074
											FEN1_100	1	53					53BP1_100	1	1.87509														53BP1_0	1	0.862331
											FEN1_100	1	10					53BP1_100	1	2.4809														53BP1_0	1	0.280554
											FEN1_100	1	45					53BP1_100	1	0.39652														53BP1_0	1	1.43697
											FEN1_100	1	58					53BP1_100	1	1.37671														53BP1_0	1	0.392236
											FEN1_100	1	65					53BP1_100	1	0.130325														53BP1_0	1	0.332198
											FEN1_100	1	115					53BP1_100	1	0.147872														53BP1_0	1	2.65743
											FEN1_100	1	26					53BP1_100	1	0.335495														53BP1_0	1	2.68983
											FEN1_100	1	0					53BP1_100	1	0.248547														53BP1_0	1	1.16551
											FEN1_100	1	0					FEN1_53BP1_0	1	3.10892														53BP1_0	1	1.20037
											FEN1_100	1	2					FEN1_53BP1_0	1	0.799111														53BP1_0	1	1.70619
											FEN1_100	1	0					FEN1_53BP1_0	1	7.70737														53BP1_0	1	1.55659
											FEN1_100	1	98					FEN1_53BP1_0	1	0.825598														53BP1_0	1	0.539444
											FEN1_100	1	2					FEN1_53BP1_0	1	0														53BP1_0	1	1.17661
											FEN1_100	1	2					FEN1_53BP1_0	1	6.96577														53BP1_0	1	1.6465
											FEN1_100	1	37					FEN1_53BP1_0	1	2.60699														53BP1_0	1	1.6625
											FEN1_100	1	65					FEN1_53BP1_0	1	2.53569														53BP1_0	1	1.30911
											FEN1_100	1	76					FEN1_53BP1_0	1	1.13786														53BP1_0	1	1.62988
											FEN1_100	1	38					FEN1_53BP1_0	1	1.91238														53BP1_0	1	2.255
											FEN1_100	1	20					FEN1_53BP1_0	1	0.609305														53BP1_0	1	0.143092
											FEN1_100	1	54					FEN1_53BP1_0	1	0.501791														53BP1_0	1	1.11361
											FEN1_100	1	0					FEN1_53BP1_0	1	1.77952														53BP1_0	1	0.977734
											FEN1_100	1	102					FEN1_53BP1_0	1	2.80532														53BP1_0	1	0.971029
											FEN1_100	1	99					FEN1_53BP1_0	1	0.309677														53BP1_0	1	0.207744
											FEN1_100	1	4					FEN1_53BP1_0	1	0														53BP1_0	1	0.821862
											FEN1_100	1	4					FEN1_53BP1_0	1	3.17876														53BP1_0	1	0.482927
											FEN1_100	1	8					FEN1_53BP1_0	1	3.30617														53BP1_0	1	1.62024
											FEN1_100	1	2					FEN1_53BP1_0	1	9.69606														53BP1_0	1	0.892764
											FEN1_100	1	107					FEN1_53BP1_0	1	0.145375														53BP1_0	1	1.5256
											FEN1_100	1	12					FEN1_53BP1_0	1	1.89106														53BP1_0	1	0.511144
											FEN1_100	1	1					FEN1_53BP1_0	1	0.35499														53BP1_0	1	0.486503
											FEN1_100	1	3					FEN1_53BP1_0	1	0														53BP1_0	1	0.245297
											FEN1_100	1	1					FEN1_53BP1_0	1	0														53BP1_0	1	2.08166
											FEN1_100	1	0					FEN1_53BP1_0	1	0														53BP1_0	1	2.83892
											FEN1_100	1	0					FEN1_53BP1_0	1	1.55649														53BP1_0	1	1.35376
											FEN1_100	1	43					FEN1_53BP1_0	1	1.28483														53BP1_0	1	0.959484
											FEN1_100	1	37					FEN1_53BP1_0	1	0														53BP1_0	1	1.4299
											FEN1_100	1	26					FEN1_53BP1_0	1	0.42031														53BP1_0	1	0.601971
											FEN1_100	1	105					FEN1_53BP1_0	1	1.27012														53BP1_0	1	1.13783
											FEN1_100	1	39					FEN1_53BP1_0	1	0.779132														53BP1_0	1	0
											FEN1_100	1	88					FEN1_53BP1_0	1	0.620609														53BP1_0	1	0
											FEN1_100	1	73					FEN1_53BP1_0	1	3.43933														53BP1_100	1	2.0982
											FEN1_100	1	70					FEN1_53BP1_0	1	0.765578														53BP1_100	1	0.9698
											FEN1_100	1	23					FEN1_53BP1_0	1	0.476216														53BP1_100	1	1.59409
											FEN1_100	1	36					FEN1_53BP1_0	1	3.28397														53BP1_100	1	0.701364
											FEN1_100	1	45					FEN1_53BP1_0	1	0.0260105														53BP1_100	1	1.79725
											FEN1_100	1	34					FEN1_53BP1_0	1	1.71548														53BP1_100	1	0.354576
											FEN1_100	1	25					FEN1_53BP1_0	1	0														53BP1_100	1	0.823772
											FEN1_100	1	73					FEN1_53BP1_0	1	0.161168														53BP1_100	1	1.86541
											FEN1_100	1	63					FEN1_53BP1_0	1	1.46623														53BP1_100	1	1.87452
											FEN1_100	1	99					FEN1_53BP1_0	1	1.60822														53BP1_100	1	0.374721
											FEN1_100	1	9					FEN1_53BP1_0	1	0.188538														53BP1_100	1	2.65231
											FEN1_100	1	1					FEN1_53BP1_0	1	3.02548														53BP1_100	1	2.29281
											FEN1_100	1	0					FEN1_53BP1_0	1	1.29358														53BP1_100	1	1.1556
											FEN1_100	1	17					FEN1_53BP1_0	1	1.0304														53BP1_100	1	0.704527
											FEN1_100	1	12					FEN1_53BP1_0	1	18.4337														53BP1_100	1	0.126955
											FEN1_100	1	65					FEN1_53BP1_0	1	0.846149														53BP1_100	1	0
											FEN1_100	1	5					FEN1_53BP1_0	1	0.158412														53BP1_100	1	1.50234
											FEN1_100	1	80					FEN1_53BP1_0	1	1.6199														53BP1_100	1	0.448711
											FEN1_100	1	58					FEN1_53BP1_0	1	2.84376														53BP1_100	1	1.14086
											FEN1_100	1	15					FEN1_53BP1_0	1	2.35276														53BP1_100	1	1.09956
											FEN1_100	1	79					FEN1_53BP1_0	1	1.71529														53BP1_100	1	2.34398
											FEN1_100	1	66					FEN1_53BP1_0	1	0.617744														53BP1_100	1	2.82451
											FEN1_100	1	59					FEN1_53BP1_0	1	1.85299														53BP1_100	1	1.21357
											FEN1_100	1	29					FEN1_53BP1_0	1	0.284336														53BP1_100	1	0.463826
											FEN1_100	1	39					FEN1_53BP1_0	1	0														53BP1_100	1	0.067118
											FEN1_100	1	9					FEN1_53BP1_0	1	3.37002														53BP1_100	1	1.02887
											FEN1_100	1	40					FEN1_53BP1_0	1	1.74817														53BP1_100	1	1.49042
											FEN1_100	1	62					FEN1_53BP1_0	1	1.53354														53BP1_100	1	1.15859
											FEN1_100	1	43					FEN1_53BP1_0	1	2.15877														53BP1_100	1	0.125791
											FEN1_100	1	44					FEN1_53BP1_0	1	11.1146														53BP1_100	1	10.2171
											FEN1_100	1	87					FEN1_53BP1_0	1	0														53BP1_100	1	2.80936
											FEN1_100	1	0					FEN1_53BP1_0	1	2.45101														53BP1_100	1	0.211441
											FEN1_100	1	41					FEN1_53BP1_0	1	3.50521														53BP1_100	1	0.186003
											FEN1_100	1	4					FEN1_53BP1_0	1	8.74266														53BP1_100	1	12.9054
											FEN1_100	1	53					FEN1_53BP1_0	1	4.17257														53BP1_100	1	0.105913
											FEN1_100	1	0					FEN1_53BP1_0	1	2.48227														53BP1_100	1	4.64827
											FEN1_100	1	26					FEN1_53BP1_0	1	3.6518														53BP1_100	1	1.98665
											FEN1_100	1	24					FEN1_53BP1_0	1	0.461183														53BP1_100	1	2.86801
											FEN1_100	1	0					FEN1_53BP1_0	1	0.187076														53BP1_100	1	0.452633
											FEN1_100	1	85					FEN1_53BP1_0	1	0.880565														53BP1_100	1	1.07397
											FEN1_100	1	59					FEN1_53BP1_0	1	4.40054														53BP1_100	1	0.51026
											FEN1_100	1	0					FEN1_53BP1_0	1	1.07234														53BP1_100	1	0
											FEN1_100	1	115					FEN1_53BP1_0	1	0.33255														53BP1_100	1	6.29937
											FEN1_100	1	56					FEN1_53BP1_0	1	1.29427														53BP1_100	1	0.715743
											FEN1_100	1	84					FEN1_53BP1_0	1	0.370656														53BP1_100	1	0.963289
											FEN1_100	1	2					FEN1_53BP1_0	1	1.42516														53BP1_100	1	0
											FEN1_100	1	10					FEN1_53BP1_0	1	2.88297														53BP1_100	1	0.750712
											FEN1_100	1	59					FEN1_53BP1_0	1	4.31973														53BP1_100	1	0.116702
											FEN1_100	1	14					FEN1_53BP1_0	1	2.6854														53BP1_100	1	9.12226
											FEN1_100	1	57					FEN1_53BP1_0	1	2.72646														53BP1_100	1	3.49118
											FEN1_100	1	44					FEN1_53BP1_0	1	1.2245														53BP1_100	1	0.579269
											FEN1_100	1	0					FEN1_53BP1_0	1	7.42618														53BP1_100	1	2.10755
											FEN1_100	1	69					FEN1_53BP1_0	1	3.38462														53BP1_100	1	0.707976
											FEN1_100	1	96					FEN1_53BP1_0	1	0.73302														53BP1_100	1	0.628
											FEN1_100	1	20					FEN1_53BP1_0	1	4.97065														53BP1_100	1	0.652772
											FEN1_100	1	104					FEN1_53BP1_0	1	0.428777														53BP1_100	1	2.67972
											FEN1_100	1	12					FEN1_53BP1_0	1	1.34668														53BP1_100	1	0.292782
											FEN1_100	1	40					FEN1_53BP1_0	1	1.69451														53BP1_100	1	6.85769
											FEN1_100	1	32					FEN1_53BP1_0	1	2.82721														53BP1_100	1	0.536459
											FEN1_100	1	22					FEN1_53BP1_0	1	0.11837														53BP1_100	1	0.264441
											FEN1_100	1	1					FEN1_53BP1_0	1	2.54447														53BP1_100	1	1.32963
											FEN1_100	1	70					FEN1_53BP1_0	1	0.263964														53BP1_100	1	1.6935
											FEN1_100	1	1					FEN1_53BP1_0	1	8.4154														53BP1_100	1	0.254508
											FEN1_100	1	26					FEN1_53BP1_0	1	1.17266														53BP1_100	1	0.570107
											FEN1_100	1	74					FEN1_53BP1_0	1	2.91067														53BP1_100	1	0.32964
											FEN1_100	1	3					FEN1_53BP1_0	1	1.73733														53BP1_100	1	0
											FEN1_100	1	5					FEN1_53BP1_0	1	3.68611														53BP1_100	1	1.77277
											FEN1_100	1	16					FEN1_53BP1_0	1	0.331456														53BP1_100	1	0.622281
											FEN1_100	1	13					FEN1_53BP1_0	1	0.3759														53BP1_100	1	2.22395
											FEN1_100	1	40					FEN1_53BP1_0	1	0.0303671														53BP1_100	1	1.50295
											FEN1_100	1	0					FEN1_53BP1_0	1	0.784399														53BP1_100	1	1.0526
											FEN1_100	1	79					FEN1_53BP1_0	1	0.225632														53BP1_100	1	1.00361
											FEN1_100	1	6					FEN1_53BP1_0	1	0.209571														53BP1_100	1	1.67992
											FEN1_100	1	36					FEN1_53BP1_0	1	0.365157														53BP1_100	1	0.963715
											FEN1_100	1	100					FEN1_53BP1_0	1	1.05007														53BP1_100	1	0.69646
											FEN1_100	1	0					FEN1_53BP1_0	1	0.18847														53BP1_100	1	1.19608
											FEN1_100	1	0					FEN1_53BP1_0	1	0.177125														53BP1_100	1	2.47072
											FEN1_100	1	0					FEN1_53BP1_0	1	0.681748														53BP1_100	1	2.73452
											FEN1_100	1	0					FEN1_53BP1_0	1	0.416308														53BP1_100	1	0.403854
											FEN1_100	1	0					FEN1_53BP1_0	1	0.439444														53BP1_100	1	1.28421
											FEN1_100	1	8					FEN1_53BP1_100	1	1.69177														53BP1_100	1	1.70554
											FEN1_100	1	78					FEN1_53BP1_100	1	0.206221														53BP1_100	1	1.53681
											FEN1_100	1	0					FEN1_53BP1_100	1	0.680084														53BP1_100	1	0.895738
											FEN1_100	1	0					FEN1_53BP1_100	1	0.81405														53BP1_100	1	0.367068
											FEN1_100	1	0					FEN1_53BP1_100	1	1.38139														53BP1_100	1	3.04714
											FEN1_100	1	0					FEN1_53BP1_100	1	1.17965														53BP1_100	1	1.18386
											FEN1_100	1	35					FEN1_53BP1_100	1	2.81797														53BP1_100	1	0.615516
											FEN1_100	1	63					FEN1_53BP1_100	1	8.04606														53BP1_100	1	2.78226
											FEN1_100	1	2					FEN1_53BP1_100	1	17.2087														53BP1_100	1	1.43193
											FEN1_100	1	31					FEN1_53BP1_100	1	1.05493														53BP1_100	1	1.16235
											FEN1_100	1	0					FEN1_53BP1_100	1	8.51627														53BP1_100	1	2.30052
											FEN1_100	1	12					FEN1_53BP1_100	1	1.60722														53BP1_100	1	1.8577
											FEN1_100	1	6					FEN1_53BP1_100	1	4.62544														53BP1_100	1	1.47608
											FEN1_100	1	124					FEN1_53BP1_100	1	0.558451														53BP1_100	1	0.589569
											FEN1_100	1	105					FEN1_53BP1_100	1	0.078389														53BP1_100	1	1.58976
											FEN1_100	1	2					FEN1_53BP1_100	1	0.921305														53BP1_100	1	3.34313
											FEN1_100	1	19					FEN1_53BP1_100	1	6.8579														53BP1_100	1	0.56648
											FEN1_100	1	18					FEN1_53BP1_100	1	0.0688776														53BP1_100	1	4.4276
											FEN1_100	1	16					FEN1_53BP1_100	1	0.772855														53BP1_100	1	3.51147
											FEN1_100	1	62					FEN1_53BP1_100	1	0.0639583														53BP1_100	1	1.59007
											FEN1_100	1	40					FEN1_53BP1_100	1	0.510917														53BP1_100	1	0.12903
											FEN1_100	1	33					FEN1_53BP1_100	1	0.312876														53BP1_100	1	0.652225
											FEN1_100	1	0					FEN1_53BP1_100	1	6.65587														53BP1_100	1	0.287392
											FEN1_100	1	5					FEN1_53BP1_100	1	1.56574														53BP1_100	1	0.174001
											FEN1_100	1	29					FEN1_53BP1_100	1	1.52922														53BP1_100	1	2.89432
											FEN1_100	1	31					FEN1_53BP1_100	1	5.00745														53BP1_100	1	3.57115
											FEN1_100	1	3					FEN1_53BP1_100	1	2.22466														53BP1_100	1	1.67929
											FEN1_100	1	0					FEN1_53BP1_100	1	0.430961														53BP1_100	1	0.16516
											FEN1_100	1	0					FEN1_53BP1_100	1	0.452787														53BP1_100	1	9.188
											53BP1_0	1	0					FEN1_53BP1_100	1	0.398565														53BP1_100	1	1.72945
											53BP1_0	1	0					FEN1_53BP1_100	1	0.13184														53BP1_100	1	0.141075
											53BP1_0	1	0					FEN1_53BP1_100	1	0.00446806														53BP1_100	1	1.86046
											53BP1_0	1	0					FEN1_53BP1_100	1	3.74492														53BP1_100	1	3.36175
											53BP1_0	1	0					FEN1_53BP1_100	1	0.108574														53BP1_100	1	8.79509
											53BP1_0	1	0					FEN1_53BP1_100	1	0.0966645														53BP1_100	1	3.6933
											53BP1_0	1	0					FEN1_53BP1_100	1	0.0492872														53BP1_100	1	0.691953
											53BP1_0	1	0					FEN1_53BP1_100	1	0.25454														53BP1_100	1	0.379738
											53BP1_0	1	2					FEN1_53BP1_100	1	0.297869														53BP1_100	1	0.280568
											53BP1_0	1	0					FEN1_53BP1_100	1	0.154274														53BP1_100	1	3.88921
											53BP1_0	1	0					FEN1_53BP1_100	1	0.874845														53BP1_100	1	2.14491
											53BP1_0	1	1					FEN1_53BP1_100	1	0.104														53BP1_100	1	0.263523
											53BP1_0	1	0					FEN1_53BP1_100	1	0.106684														53BP1_100	1	2.68108
											53BP1_0	1	1					FEN1_53BP1_100	1	1.67541														53BP1_100	1	0.47589
											53BP1_0	1	0					FEN1_53BP1_100	1	1.48193														53BP1_100	1	1.98381
											53BP1_0	1	0					FEN1_53BP1_100	1	0.374538														53BP1_100	1	3.18195
											53BP1_0	1	0					FEN1_53BP1_100	1	0.0426705														53BP1_100	1	0.651326
											53BP1_0	1	0					FEN1_53BP1_100	1	0.192465														53BP1_100	1	3.358
											53BP1_0	1	0					FEN1_53BP1_100	1	0.234912														53BP1_100	1	1.54855
											53BP1_0	1	0					FEN1_53BP1_100	1	0.0813067														53BP1_100	1	2.10485
											53BP1_0	1	0					FEN1_53BP1_100	1	0.782889														53BP1_100	1	0.810148
											53BP1_0	1	1					FEN1_53BP1_100	1	1.11653														53BP1_100	1	1.21063
											53BP1_0	1	0					FEN1_53BP1_100	1	0.768389														53BP1_100	1	1.18051
											53BP1_0	1	0					FEN1_53BP1_100	1	2.27148														53BP1_100	1	0.724669
											53BP1_0	1	0					FEN1_53BP1_100	1	0.939901														53BP1_100	1	0.639615
											53BP1_0	1	0					FEN1_53BP1_100	1	0.3529														53BP1_100	1	2.3987
											53BP1_0	1	0					FEN1_53BP1_100	1	1.54426														53BP1_100	1	3.32058
											53BP1_0	1	0					FEN1_53BP1_100	1	0.735173														53BP1_100	1	0.890466
											53BP1_0	1	0					FEN1_53BP1_100	1	1.12594														53BP1_100	1	0.602383
											53BP1_0	1	0					FEN1_53BP1_100	1	0.187272														53BP1_100	1	1.42745
											53BP1_0	1	0					FEN1_53BP1_100	1	0.12342														53BP1_100	1	24.7729
											53BP1_0	1	0					FEN1_53BP1_100	1	0.0222602														53BP1_100	1	0.908076
											53BP1_0	1	0					FEN1_53BP1_100	1	0.106796														53BP1_100	1	0.0642669
											53BP1_0	1	2					FEN1_53BP1_100	1	6.72784														53BP1_100	1	0
											53BP1_0	1	0					FEN1_53BP1_100	1	1.5174														FEN1_53BP1_0	1	4.7638
											53BP1_0	1	0					FEN1_53BP1_100	1	3.21773														FEN1_53BP1_0	1	18.6604
											53BP1_0	1	0					FEN1_53BP1_100	1	4.18563														FEN1_53BP1_0	1	0.0597427
											53BP1_0	1	0					FEN1_53BP1_100	1	3.25783														FEN1_53BP1_0	1	25.2098
											53BP1_0	1	0					FEN1_53BP1_100	1	2.26018														FEN1_53BP1_0	1	0.651752
											53BP1_0	1	0					FEN1_53BP1_100	1	2.18728														FEN1_53BP1_0	1	9.32603
											53BP1_0	1	0					FEN1_53BP1_100	1	0.323741														FEN1_53BP1_0	1	19.1839
											53BP1_0	1	0					FEN1_53BP1_100	1	1.23953														FEN1_53BP1_0	1	0.0979858
											53BP1_0	1	0					FEN1_53BP1_100	1	6.2899														FEN1_53BP1_0	1	0.212046
											53BP1_0	1	4					FEN1_53BP1_100	1	0.48534														FEN1_53BP1_0	1	1.99425
											53BP1_0	1	0					FEN1_53BP1_100	1	1.69147														FEN1_53BP1_0	1	15.975
											53BP1_0	1	0					FEN1_53BP1_100	1	0.486705														FEN1_53BP1_0	1	19.0309
											53BP1_0	1	0					FEN1_53BP1_100	1	23.8158														FEN1_53BP1_0	1	1.74716
											53BP1_0	1	0					FEN1_53BP1_100	1	0.630448														FEN1_53BP1_0	1	1.13808
											53BP1_0	1	0					FEN1_53BP1_100	1	0.738498														FEN1_53BP1_0	1	3.86462
											53BP1_0	1	0					FEN1_53BP1_100	1	4.57204														FEN1_53BP1_0	1	0.471828
											53BP1_0	1	0					FEN1_53BP1_100	1	2.42998														FEN1_53BP1_0	1	0.999864
											53BP1_0	1	0					FEN1_53BP1_100	1	8.82238														FEN1_53BP1_0	1	3.12189
											53BP1_0	1	0					FEN1_53BP1_100	1	19.1786														FEN1_53BP1_0	1	0.46326
											53BP1_0	1	0					FEN1_53BP1_100	1	0.26079														FEN1_53BP1_0	1	4.8628
											53BP1_0	1	1					FEN1_53BP1_100	1	5.05913														FEN1_53BP1_0	1	10.5595
											53BP1_0	1	0					FEN1_53BP1_100	1	3.23022														FEN1_53BP1_0	1	2.11173
											53BP1_0	1	0					FEN1_53BP1_100	1	0.186917														FEN1_53BP1_0	1	2.44417
											53BP1_0	1	0					FEN1_53BP1_100	1	0.790377														FEN1_53BP1_0	1	1.9664
											53BP1_0	1	3					FEN1_53BP1_100	1	17.3208														FEN1_53BP1_0	1	0.960574
											53BP1_0	1	0					FEN1_53BP1_100	1	14.5142														FEN1_53BP1_0	1	0.112618
											53BP1_0	1	1					FEN1_53BP1_100	1	0.188469														FEN1_53BP1_0	1	1.30125
											53BP1_0	1	0					FEN1_53BP1_100	1	0.177125														FEN1_53BP1_0	1	1.30425
											53BP1_0	1	0					FEN1_53BP1_100	1	0.581748														FEN1_53BP1_0	1	0.578191
											53BP1_0	1	0					FEN1_53BP1_100	1	0.316308														FEN1_53BP1_0	1	0.200316
											53BP1_0	1	2					FEN1_53BP1_100	1	0.419444														FEN1_53BP1_0	1	0.39562
											53BP1_0	1	0					FEN1_53BP1_100	1	3.03026														FEN1_53BP1_0	1	1.39125
											53BP1_0	1	0					FEN1_53BP1_100	1	2.07208														FEN1_53BP1_0	1	0.192988
											53BP1_0	1	0					FEN1_53BP1_100	1	0.177971														FEN1_53BP1_0	1	0.89838
											53BP1_0	1	0					FEN1_53BP1_100	1	0.263938														FEN1_53BP1_0	1	1.09025
											53BP1_0	1	0					FEN1_53BP1_100	1	0.329881														FEN1_53BP1_0	1	0.188817
											53BP1_0	1	0					FEN1_53BP1_100	1	0.210559														FEN1_53BP1_0	1	0.181015
											53BP1_0	1	0					FEN1_53BP1_100	1	0.358515														FEN1_53BP1_0	1	1.12926
											53BP1_0	1	0					FEN1_53BP1_100	1	0.627059														FEN1_53BP1_0	1	1.68374
											53BP1_0	1	0					FEN1_53BP1_100	1	2.17227														FEN1_53BP1_0	1	1.44009
											53BP1_0	1	0					FEN1_53BP1_100	1	0.0630366														FEN1_53BP1_0	1	6.28535
											53BP1_0	1	0					FEN1_53BP1_100	1	8.85336														FEN1_53BP1_0	1	1.23922
											53BP1_0	1	0					FEN1_53BP1_100	1	0.618294														FEN1_53BP1_0	1	1.1767
											53BP1_0	1	1					FEN1_53BP1_100	1	5.12872														FEN1_53BP1_0	1	1.05816
											53BP1_0	1	0					FEN1_53BP1_100	1	16.7287														FEN1_53BP1_0	1	1.87432
											53BP1_0	1	0					WT_0	2	0.859596														FEN1_53BP1_0	1	0.737959
											53BP1_0	1	0					WT_0	2	0.23492														FEN1_53BP1_0	1	1.1855
											53BP1_0	1	0					WT_0	2	0.157559														FEN1_53BP1_0	1	0.0273235
											53BP1_0	1	0					WT_0	2	0.303247														FEN1_53BP1_0	1	0.973485
											53BP1_0	1	0					WT_0	2	0.0410685														FEN1_53BP1_0	1	3.61487
											53BP1_0	1	0					WT_0	2	0.245224														FEN1_53BP1_0	1	1.92787
											53BP1_0	1	0					WT_0	2	0														FEN1_53BP1_0	1	1.82049
											53BP1_0	1	0					WT_0	2	0.102441														FEN1_53BP1_0	1	4.22048
											53BP1_0	1	0					WT_0	2	0.0370481														FEN1_53BP1_0	1	1.14988
											53BP1_0	1	0					WT_0	2	0.0746505														FEN1_53BP1_0	1	2.12093
											53BP1_0	1	0					WT_0	2	0														FEN1_53BP1_0	1	1.16188
											53BP1_0	1	1					WT_0	2	0.458705														FEN1_53BP1_0	1	1.50911
											53BP1_0	1	1					WT_0	2	0.49884														FEN1_53BP1_0	1	0.270116
											53BP1_0	1	1					WT_0	2	0														FEN1_53BP1_0	1	0.129195
											53BP1_0	1	0					WT_0	2	0.537254														FEN1_53BP1_0	1	0.362581
											53BP1_0	1	0					WT_0	2	1.84511														FEN1_53BP1_0	1	1.60641
											53BP1_0	1	0					WT_0	2	0.286314														FEN1_53BP1_0	1	2.13703
											53BP1_0	1	0					WT_0	2	1.16733														FEN1_53BP1_0	1	1.42681
											53BP1_0	1	0					WT_0	2	0.183603														FEN1_53BP1_0	1	0.0351819
											53BP1_0	1	0					WT_0	2	0.0917016														FEN1_53BP1_0	1	0.20776
											53BP1_100	1	0					WT_0	2	0.203709														FEN1_53BP1_0	1	0.178824
											53BP1_100	1	0					WT_0	2	0.0493396														FEN1_53BP1_0	1	0.40887
											53BP1_100	1	1					WT_0	2	0.930597														FEN1_53BP1_0	1	0.154541
											53BP1_100	1	1					WT_0	2	0.592123														FEN1_53BP1_0	1	1.90489
											53BP1_100	1	0					WT_0	2	0.119847														FEN1_53BP1_0	1	0.065279
											53BP1_100	1	0					WT_0	2	0														FEN1_53BP1_0	1	0.0760501
											53BP1_100	1	0					WT_0	2	0.0228213														FEN1_53BP1_0	1	0.104785
											53BP1_100	1	0					WT_0	2	1.13958														FEN1_53BP1_0	1	0.252079
											53BP1_100	1	0					WT_0	2	0.0134151														FEN1_53BP1_0	1	0.28114
											53BP1_100	1	0					WT_0	2	0.0138682														FEN1_53BP1_0	1	0.736536
											53BP1_100	1	0					WT_0	2	0.274421														FEN1_53BP1_0	1	0.187992
											53BP1_100	1	1					WT_0	2	0.0486633														FEN1_53BP1_0	1	0.092244
											53BP1_100	1	1					WT_0	2	0.413177														FEN1_53BP1_0	1	0.737953
											53BP1_100	1	59					WT_0	2	0.0229925														FEN1_53BP1_0	1	1.33596
											53BP1_100	1	16					WT_0	2	0.0590988														FEN1_53BP1_0	1	2.83419
											53BP1_100	1	0					WT_0	2	0.14958														FEN1_53BP1_0	1	1.3393
											53BP1_100	1	0					WT_0	2	0.169166														FEN1_53BP1_0	1	31.5368
											53BP1_100	1	0					WT_0	2	0.0207959														FEN1_53BP1_0	1	1.84
											53BP1_100	1	0					WT_0	2	0														FEN1_53BP1_100	1	1.37459
											53BP1_100	1	0					WT_0	2	0														FEN1_53BP1_100	1	2.29487
											53BP1_100	1	0					WT_0	2	0.31128														FEN1_53BP1_100	1	2.61371
											53BP1_100	1	0					WT_0	2	0.0880198														FEN1_53BP1_100	1	10.6563
											53BP1_100	1	0					WT_0	2	0.666269														FEN1_53BP1_100	1	4.09591
											53BP1_100	1	0					WT_0	2	0.18166														FEN1_53BP1_100	1	4.10262
											53BP1_100	1	0					WT_0	2	0.115633														FEN1_53BP1_100	1	0
											53BP1_100	1	1					WT_0	2	0.186127														FEN1_53BP1_100	1	0.811303
											53BP1_100	1	0					WT_0	2	0.0301922														FEN1_53BP1_100	1	3.25085
											53BP1_100	1	2					WT_0	2	0.925036														FEN1_53BP1_100	1	5.84407
											53BP1_100	1	0					WT_0	2	0.0242039														FEN1_53BP1_100	1	2.21695
											53BP1_100	1	0					WT_0	2	1.29768														FEN1_53BP1_100	1	1.32144
											53BP1_100	1	0					WT_0	2	0.319396														FEN1_53BP1_100	1	1.71382
											53BP1_100	1	0					WT_0	2	0.00930189														FEN1_53BP1_100	1	2.66661
											53BP1_100	1	0					WT_0	2	0.308033														FEN1_53BP1_100	1	2.54595
											53BP1_100	1	0					WT_0	2	0.0285037														FEN1_53BP1_100	1	0.907493
											53BP1_100	1	0					WT_0	2	0.387488														FEN1_53BP1_100	1	0.976905
											53BP1_100	1	0					WT_0	2	0.0383259														FEN1_53BP1_100	1	3.06507
											53BP1_100	1	0					WT_0	2	0.168153														FEN1_53BP1_100	1	0.944856
											53BP1_100	1	1					WT_0	2	0.590976														FEN1_53BP1_100	1	1.05071
											53BP1_100	1	0					WT_0	2	0.263894														FEN1_53BP1_100	1	1.09547
											53BP1_100	1	0					WT_0	2	0														FEN1_53BP1_100	1	0.242435
											53BP1_100	1	0					WT_0	2	1.1102														FEN1_53BP1_100	1	1.68868
											53BP1_100	1	0					WT_0	2	0.0108401														FEN1_53BP1_100	1	0.102225
											53BP1_100	1	0					WT_0	2	0.174594														FEN1_53BP1_100	1	0.0837221
											53BP1_100	1	0					WT_0	2	1.50536														FEN1_53BP1_100	1	2.22742
											53BP1_100	1	0					WT_0	2	0.299788														FEN1_53BP1_100	1	0.54688
											53BP1_100	1	0					WT_0	2	0														FEN1_53BP1_100	1	1.00357
											53BP1_100	1	0					WT_0	2	1.21326														FEN1_53BP1_100	1	0.398025
											53BP1_100	1	0					WT_0	2	0.109095														FEN1_53BP1_100	1	1.291
											53BP1_100	1	0					WT_0	2	0.157121														FEN1_53BP1_100	1	0.455464
											53BP1_100	1	0					WT_0	2	0.245239														FEN1_53BP1_100	1	0.0803715
											53BP1_100	1	1					WT_0	2	0														FEN1_53BP1_100	1	2.18122
											53BP1_100	1	1					WT_0	2	1.7013														FEN1_53BP1_100	1	0.160287
											53BP1_100	1	0					WT_0	2	0.355322														FEN1_53BP1_100	1	1.07816
											53BP1_100	1	0					WT_0	2	0.714395														FEN1_53BP1_100	1	2.39919
											53BP1_100	1	0					WT_0	2	0.889553														FEN1_53BP1_100	1	1.46911
											53BP1_100	1	0					WT_0	2	0.0569178														FEN1_53BP1_100	1	1.97647
											53BP1_100	1	0					WT_0	2	0.388221														FEN1_53BP1_100	1	2.41081
											53BP1_100	1	1					WT_0	2	1.00681														FEN1_53BP1_100	1	1.67283
											53BP1_100	1	0					WT_0	2	0.041509														FEN1_53BP1_100	1	1.57705
											53BP1_100	1	0					WT_0	2	0.233754														FEN1_53BP1_100	1	0.150595
											53BP1_100	1	0					WT_0	2	0.0989367														FEN1_53BP1_100	1	1.01616
											53BP1_100	1	0					WT_0	2	0.0632178														FEN1_53BP1_100	1	1.02768
											53BP1_100	1	0					WT_0	2	0.141511														FEN1_53BP1_100	1	1.14162
											53BP1_100	1	0					WT_0	2	0														FEN1_53BP1_100	1	0.586638
											53BP1_100	1	0					WT_0	2	0.141209														FEN1_53BP1_100	1	1.33011
											53BP1_100	1	0					WT_0	2	0.153152														FEN1_53BP1_100	1	2.49751
											53BP1_100	1	0					WT_0	2	0.165765														FEN1_53BP1_100	1	0.684734
											53BP1_100	1	0					WT_0	2	2.33504														FEN1_53BP1_100	1	2.78316
											53BP1_100	1	0					WT_0	2	0.0642289														FEN1_53BP1_100	1	3.184
											53BP1_100	1	0					WT_0	2	0.0620432														FEN1_53BP1_100	1	1.59483
											53BP1_100	1	0					WT_0	2	0.180291														FEN1_53BP1_100	1	2.2246
											53BP1_100	1	0					WT_0	2	1.1203														FEN1_53BP1_100	1	2.41725
											53BP1_100	1	0					WT_0	2	0.943027														FEN1_53BP1_100	1	3.13523
											53BP1_100	1	0					WT_0	2	0.00830347														FEN1_53BP1_100	1	4.10324
											53BP1_100	1	0					WT_0	2	0														FEN1_53BP1_100	1	1.17953
											53BP1_100	1	2					WT_0	2	0.0134593														FEN1_53BP1_100	1	0.83092
											53BP1_100	1	0					WT_0	2	0.116553														FEN1_53BP1_100	1	1.29232
											53BP1_100	1	0					WT_0	2	0.145695														FEN1_53BP1_100	1	0.490051
											53BP1_100	1	0					WT_0	2	1.06249														FEN1_53BP1_100	1	2.51288
											53BP1_100	1	2					WT_0	2	2.67356														FEN1_53BP1_100	1	1.36846
											53BP1_100	1	0					WT_0	2	0.190722														FEN1_53BP1_100	1	1.51019
											53BP1_100	1	0					WT_0	2	0.196682														FEN1_53BP1_100	1	2.49075
											53BP1_100	1	0					WT_0	2	0.0516366														FEN1_53BP1_100	1	1.79772
											53BP1_100	1	0					WT_0	2	0.827635														FEN1_53BP1_100	1	1.58119
											53BP1_100	1	0					WT_0	2	0.0235725														FEN1_53BP1_100	1	1.04975
											53BP1_100	1	2					WT_0	2	1.50975														FEN1_53BP1_100	1	3.94921
											53BP1_100	1	0					WT_0	2	0.0527892														FEN1_53BP1_100	1	2.20904
											53BP1_100	1	3					WT_0	2	0.480034														FEN1_53BP1_100	1	1.16028
											53BP1_100	1	0					WT_0	2	0.0569694														FEN1_53BP1_100	1	2.23412
											53BP1_100	1	1					WT_0	2	0.301131														FEN1_53BP1_100	1	1.07069
											53BP1_100	1	0					WT_0	2	4.69586														FEN1_53BP1_100	1	1.68883
											53BP1_100	1	0					WT_0	2	0.432339														FEN1_53BP1_100	1	2.12371
											53BP1_100	1	0					WT_0	2	0.0339335														FEN1_53BP1_100	1	0.366858
											53BP1_100	1	0					WT_0	2	0.391177														FEN1_53BP1_100	1	1.68759
											53BP1_100	1	0					WT_0	2	0.736897														FEN1_53BP1_100	1	1.56378
											53BP1_100	1	0					WT_0	2	0.325305														FEN1_53BP1_100	1	0.895589
											53BP1_100	1	0					WT_0	2	0.461308														FEN1_53BP1_100	1	1.45516
											53BP1_100	1	0					WT_0	2	0.192702														FEN1_53BP1_100	1	1.76515
											53BP1_100	1	0					WT_0	2	0.0498391														FEN1_53BP1_100	1	0.920747
											53BP1_100	1	0					WT_0	2	0.0295838														FEN1_53BP1_100	1	0.199967
											53BP1_100	1	0					WT_0	2	0.200614														FEN1_53BP1_100	1	0.788067
											53BP1_100	1	0					WT_0	2	0.0821594														FEN1_53BP1_100	1	1.35593
											53BP1_100	1	1					WT_0	2	0.0221106														FEN1_53BP1_100	1	2.13009
											53BP1_100	1	0					WT_0	2	0.299628														FEN1_53BP1_100	1	1.0786
											53BP1_100	1	0					WT_0	2	0.571312														FEN1_53BP1_100	1	0.348237
											53BP1_100	1	0					WT_0	2	0.461654														FEN1_53BP1_100	1	0.242523
											53BP1_100	1	4					WT_0	2	0.0599307														FEN1_53BP1_100	1	1.36174
											53BP1_100	1	0					WT_0	2	0.876353														FEN1_53BP1_100	1	0.812846
											53BP1_100	1	0					WT_0	2	0.701807														FEN1_53BP1_100	1	1.25504
											53BP1_100	1	0					WT_0	2	0.0352335														FEN1_53BP1_100	1	0.260347
											53BP1_100	1	6					WT_0	2	0.196023														FEN1_53BP1_100	1	0.573581
											53BP1_100	1	0					WT_0	2	0.107044														FEN1_53BP1_100	1	2.24329
											53BP1_100	1	0					WT_0	2	0.0353639														FEN1_53BP1_100	1	1.68717
											53BP1_100	1	0					WT_0	2	0.167207														FEN1_53BP1_100	1	3.7556
											53BP1_100	1	1					WT_0	2	0.894697														FEN1_53BP1_100	1	1.47581
											FEN1_53BP1_0	1	1					WT_0	2	0														FEN1_53BP1_100	1	0.476845
											FEN1_53BP1_0	1	0					WT_0	2	1.21679														FEN1_53BP1_100	1	0.730594
											FEN1_53BP1_0	1	0					WT_0	2	0.0920898														FEN1_53BP1_100	1	1.52139
											FEN1_53BP1_0	1	0					WT_0	2	0.10056														FEN1_53BP1_100	1	0.494633
											FEN1_53BP1_0	1	0					WT_0	2	0														FEN1_53BP1_100	1	1.37935
											FEN1_53BP1_0	1	0					WT_0	2	0.364288														FEN1_53BP1_100	1	0.442522
											FEN1_53BP1_0	1	0					WT_0	2	0.0180426														FEN1_53BP1_100	1	2.99771
											FEN1_53BP1_0	1	1					WT_0	2	0.134008														FEN1_53BP1_100	1	2.17471
											FEN1_53BP1_0	1	0					WT_0	2	1.99982														FEN1_53BP1_100	1	3.09787
											FEN1_53BP1_0	1	0					WT_0	2	0.622082														FEN1_53BP1_100	1	2.24705
											FEN1_53BP1_0	1	0					WT_0	2	0														FEN1_53BP1_100	1	0.368592
											FEN1_53BP1_0	1	0					WT_0	2	0.055323														FEN1_53BP1_100	1	2.29919
											FEN1_53BP1_0	1	0					WT_0	2	0.0985523														FEN1_53BP1_100	1	1.36111
											FEN1_53BP1_0	1	1					WT_0	2	1.47559														FEN1_53BP1_100	1	2.22352
											FEN1_53BP1_0	1	0					WT_0	2	0.319605														FEN1_53BP1_100	1	0.165684
											FEN1_53BP1_0	1	0					WT_0	2	0														FEN1_53BP1_100	1	1.03984
											FEN1_53BP1_0	1	0					WT_0	2	0														FEN1_53BP1_100	1	2.93814
											FEN1_53BP1_0	1	0					WT_0	2	0.572804														WT_0	2	0
											FEN1_53BP1_0	1	0					WT_0	2	1.19901														WT_0	2	1.52985
											FEN1_53BP1_0	1	0					WT_0	2	0.399869														WT_0	2	0.698965
											FEN1_53BP1_0	1	0					WT_0	2	0.249415														WT_0	2	3.0902
											FEN1_53BP1_0	1	0					WT_0	2	1.03641														WT_0	2	0.0508068
											FEN1_53BP1_0	1	0					WT_0	2	0.570154														WT_0	2	0.125947
											FEN1_53BP1_0	1	0					WT_0	2	0.402078														WT_0	2	0.220283
											FEN1_53BP1_0	1	0					WT_0	2	0.197412														WT_0	2	1.26188
											FEN1_53BP1_0	1	0					WT_0	2	0.0648672														WT_0	2	2.18884
											FEN1_53BP1_0	1	0					WT_0	2	0.0604055														WT_0	2	0.223406
											FEN1_53BP1_0	1	1					WT_0	2	0.11565														WT_0	2	1.48072
											FEN1_53BP1_0	1	12					WT_0	2	0.134881														WT_0	2	0.059216
											FEN1_53BP1_0	1	0					WT_0	2	0.0395201														WT_0	2	0.238626
											FEN1_53BP1_0	1	0					WT_0	2	0.049112														WT_0	2	7.25244
											FEN1_53BP1_0	1	12					WT_0	2	0.0903521														WT_0	2	0
											FEN1_53BP1_0	1	0					WT_100	2	0.51465														WT_0	2	0.0287656
											FEN1_53BP1_0	1	5					WT_100	2	1.88235														WT_0	2	8.55005
											FEN1_53BP1_0	1	0					WT_100	2	12.0588														WT_0	2	2.64642
											FEN1_53BP1_0	1	0					WT_100	2	0.306373														WT_0	2	0.141761
											FEN1_53BP1_0	1	0					WT_100	2	1.42414														WT_0	2	0.130793
											FEN1_53BP1_0	1	0					WT_100	2	2.1573														WT_0	2	0.181125
											FEN1_53BP1_0	1	0					WT_100	2	0.23111														WT_0	2	1.97223
											FEN1_53BP1_0	1	0					WT_100	2	0.455258														WT_0	2	0.730718
											FEN1_53BP1_0	1	1					WT_100	2	0.0462817														WT_0	2	0.141575
											FEN1_53BP1_0	1	0					WT_100	2	0.279374														WT_0	2	0.975949
											FEN1_53BP1_0	1	0					WT_100	2	0														WT_0	2	0.771483
											FEN1_53BP1_0	1	0					WT_100	2	0.964428														WT_0	2	2.03773
											FEN1_53BP1_0	1	1					WT_100	2	1.52227														WT_0	2	0.478592
											FEN1_53BP1_0	1	1					WT_100	2	0.402265														WT_0	2	2.13594
											FEN1_53BP1_0	1	0					WT_100	2	9.21585														WT_0	2	4.28557
											FEN1_53BP1_0	1	0					WT_100	2	7.09763														WT_0	2	0.17541
											FEN1_53BP1_0	1	0					WT_100	2	0.975912														WT_0	2	0
											FEN1_53BP1_0	1	0					WT_100	2	0.862916														WT_0	2	4.09916
											FEN1_53BP1_0	1	0					WT_100	2	1.35867														WT_0	2	0.854284
											FEN1_53BP1_0	1	0					WT_100	2	0.27421														WT_0	2	2.68716
											FEN1_53BP1_0	1	0					WT_100	2	2.74685														WT_0	2	0
											FEN1_53BP1_0	1	0					WT_100	2	0.800676														WT_0	2	0.00998356
											FEN1_53BP1_0	1	0					WT_100	2	3.01681														WT_0	2	1.47217
											FEN1_53BP1_0	1	0					WT_100	2	0.633795														WT_0	2	3.00991
											FEN1_53BP1_0	1	0					WT_100	2	4.90348														WT_0	2	2.28854
											FEN1_53BP1_0	1	0					WT_100	2	2.47893														WT_0	2	0.0362395
											FEN1_53BP1_0	1	0					WT_100	2	2.60425														WT_0	2	0.132224
											FEN1_53BP1_0	1	2					WT_100	2	0.0977819														WT_0	2	1.93193
											FEN1_53BP1_0	1	2					WT_100	2	3.34042														WT_0	2	4.96484
											FEN1_53BP1_0	1	0					WT_100	2	0.886696														WT_0	2	2.02031
											FEN1_53BP1_0	1	0					WT_100	2	50.5801														WT_0	2	1.76233
											FEN1_53BP1_0	1	0					WT_100	2	3.04785														WT_0	2	1.2393
											FEN1_53BP1_0	1	0					WT_100	2	0.540194														WT_0	2	1.47398
											FEN1_53BP1_0	1	0					WT_100	2	0.713736														WT_0	2	1.48413
											FEN1_53BP1_0	1	1					WT_100	2	4.0744														WT_0	2	1.2728
											FEN1_53BP1_0	1	0					WT_100	2	0.831036														WT_0	2	0.55857
											FEN1_53BP1_0	1	0					WT_100	2	0.28786														WT_0	2	1.43799
											FEN1_53BP1_0	1	2					WT_100	2	1.40851														WT_0	2	0.214526
											FEN1_53BP1_0	1	0					WT_100	2	1.15725														WT_0	2	0.205317
											FEN1_53BP1_0	1	0					WT_100	2	0.975943														WT_0	2	2.27467
											FEN1_53BP1_0	1	0					WT_100	2	0.470469														WT_0	2	4.1696
											FEN1_53BP1_0	1	0					WT_100	2	1.28605														WT_0	2	1.99093
											FEN1_53BP1_0	1	0					WT_100	2	0.838673														WT_0	2	0.123927
											FEN1_53BP1_0	1	1					WT_100	2	1.8086														WT_0	2	3.57427
											FEN1_53BP1_0	1	0					WT_100	2	0.051457														WT_0	2	0.032054
											FEN1_53BP1_0	1	0					WT_100	2	0.498601														WT_0	2	0.00722159
											FEN1_53BP1_0	1	0					WT_100	2	1.11689														WT_0	2	6.85465
											FEN1_53BP1_0	1	0					WT_100	2	0														WT_0	2	0
											FEN1_53BP1_0	1	0					WT_100	2	1.42392														WT_0	2	11.9415
											FEN1_53BP1_0	1	0					WT_100	2	0.906075														WT_0	2	0.37264
											FEN1_53BP1_0	1	0					WT_100	2	2.59506														WT_0	2	0
											FEN1_53BP1_0	1	0					WT_100	2	0.49761														WT_0	2	0
											FEN1_53BP1_0	1	0					WT_100	2	3.05026														WT_0	2	9.61537
											FEN1_53BP1_0	1	0					WT_100	2	0.354744														WT_0	2	0.00257381
											FEN1_53BP1_0	1	1					WT_100	2	2.29366														WT_0	2	1.50954
											FEN1_53BP1_0	1	0					WT_100	2	2.12566														WT_0	2	3.68095
											FEN1_53BP1_0	1	0					WT_100	2	0.645341														WT_0	2	0.0616136
											FEN1_53BP1_0	1	0					WT_100	2	0.835593														WT_0	2	1.11081
											FEN1_53BP1_0	1	0					WT_100	2	0.332263														WT_0	2	0.0128952
											FEN1_53BP1_0	1	1					WT_100	2	0.544801														WT_0	2	1.34925
											FEN1_53BP1_0	1	0					WT_100	2	0.610008														WT_0	2	0.0653334
											FEN1_53BP1_0	1	0					WT_100	2	1.69832														WT_0	2	0
											FEN1_53BP1_0	1	3					WT_100	2	0.417935														WT_0	2	0.803442
											FEN1_53BP1_0	1	0					WT_100	2	1.29311														WT_0	2	3.08794
											FEN1_53BP1_0	1	2					WT_100	2	1.3737														WT_0	2	0.00758163
											FEN1_53BP1_0	1	2					WT_100	2	1.25754														WT_0	2	0.0392831
											FEN1_53BP1_0	1	0					WT_100	2	0.245851														WT_0	2	0.0147804
											FEN1_53BP1_0	1	0					WT_100	2	0.886202														WT_0	2	1.85422
											FEN1_53BP1_0	1	0					WT_100	2	0.457128														WT_0	2	0.0230317
											FEN1_53BP1_0	1	1					WT_100	2	0.628721														WT_0	2	4.67004
											FEN1_53BP1_0	1	0					WT_100	2	0.0350113														WT_0	2	0.0221443
											FEN1_53BP1_0	1	2					WT_100	2	0.223574														WT_0	2	4.77217
											FEN1_53BP1_0	1	0					WT_100	2	0.503593														WT_0	2	0.176676
											FEN1_53BP1_0	1	0					WT_100	2	0.0520932														WT_0	2	4.18456
											FEN1_53BP1_0	1	0					WT_100	2	0.323141														WT_0	2	0.00646263
											FEN1_53BP1_0	1	0					WT_100	2	1.45323														WT_0	2	1.00767
											FEN1_53BP1_0	1	0					WT_100	2	0.787835														WT_0	2	1.94626
											FEN1_53BP1_0	1	0					WT_100	2	0.493712														WT_0	2	0.214566
											FEN1_53BP1_0	1	0					WT_100	2	1.30878														WT_0	2	3.45629
											FEN1_53BP1_0	1	0					WT_100	2	1.09919														WT_0	2	2.7407
											FEN1_53BP1_0	1	0					WT_100	2	0.631771														WT_0	2	1.52547
											FEN1_53BP1_0	1	0					WT_100	2	0.204012														WT_0	2	0.00960268
											FEN1_53BP1_0	1	0					WT_100	2	0.239822														WT_0	2	0.0903871
											FEN1_53BP1_0	1	3					WT_100	2	0														WT_0	2	0.148616
											FEN1_53BP1_0	1	1					WT_100	2	0.0920734														WT_0	2	0.602491
											FEN1_53BP1_0	1	0					WT_100	2	0.027476														WT_0	2	0.0296439
											FEN1_53BP1_0	1	0					WT_100	2	0.744044														WT_0	2	0.617741
											FEN1_53BP1_0	1	0					WT_100	2	1.86772														WT_0	2	7.8801
											FEN1_53BP1_0	1	1					WT_100	2	0														WT_100	2	0.187482
											FEN1_53BP1_0	1	0					WT_100	2	2.0091														WT_100	2	1.30175
											FEN1_53BP1_0	1	1					WT_100	2	0.0827707														WT_100	2	4.21165
											FEN1_53BP1_0	1	0					WT_100	2	3.14604														WT_100	2	1.46404
											FEN1_53BP1_0	1	2					WT_100	2	0.320392														WT_100	2	0.019658
											FEN1_53BP1_0	1	0					FEN1_0	2	1.67595														WT_100	2	0.248541
											FEN1_53BP1_0	1	2					FEN1_0	2	0.339115														WT_100	2	0.114328
											FEN1_53BP1_0	1	2					FEN1_0	2	0.93492														WT_100	2	1.34169
											FEN1_53BP1_0	1	0					FEN1_0	2	2.26731														WT_100	2	2.77938
											FEN1_53BP1_0	1	1					FEN1_0	2	1.75731														WT_100	2	0
											FEN1_53BP1_0	1	1					FEN1_0	2	0.0619049														WT_100	2	0.0724268
											FEN1_53BP1_0	1	0					FEN1_0	2	0.0720647														WT_100	2	3.6943
											FEN1_53BP1_0	1	0					FEN1_0	2	0.643242														WT_100	2	3.75479
											FEN1_53BP1_0	1	3					FEN1_0	2	0.32127														WT_100	2	1.39503
											FEN1_53BP1_0	1	0					FEN1_0	2	0.205383														WT_100	2	1.53664
											FEN1_53BP1_0	1	0					FEN1_0	2	0.912287														WT_100	2	0.948923
											FEN1_53BP1_100	1	3					FEN1_0	2	2.15113														WT_100	2	1.88639
											FEN1_53BP1_100	1	1					FEN1_0	2	0.250883														WT_100	2	0.842428
											FEN1_53BP1_100	1	10					FEN1_0	2	6.45159														WT_100	2	7.44872
											FEN1_53BP1_100	1	0					FEN1_0	2	0.0734678														WT_100	2	2.19732
											FEN1_53BP1_100	1	1					FEN1_0	2	0.334903														WT_100	2	5.95736
											FEN1_53BP1_100	1	17					FEN1_0	2	3.25908														WT_100	2	2.04713
											FEN1_53BP1_100	1	6					FEN1_0	2	0.512905														WT_100	2	3.58606
											FEN1_53BP1_100	1	2					FEN1_0	2	2.81943														WT_100	2	7.98802
											FEN1_53BP1_100	1	27					FEN1_0	2	0.359262														WT_100	2	1.00554
											FEN1_53BP1_100	1	0					FEN1_0	2	0.503191														WT_100	2	3.47924
											FEN1_53BP1_100	1	1					FEN1_0	2	1.06744														WT_100	2	3.47171
											FEN1_53BP1_100	1	11					FEN1_0	2	2.76295														WT_100	2	1.12061
											FEN1_53BP1_100	1	1					FEN1_0	2	0.743752														WT_100	2	0.801639
											FEN1_53BP1_100	1	1					FEN1_0	2	0.242554														WT_100	2	0.315945
											FEN1_53BP1_100	1	0					FEN1_0	2	1.3324														WT_100	2	0.273977
											FEN1_53BP1_100	1	7					FEN1_0	2	0.238391														WT_100	2	0.0357539
											FEN1_53BP1_100	1	0					FEN1_0	2	3.8347														WT_100	2	0.732112
											FEN1_53BP1_100	1	2					FEN1_0	2	0.0949984														WT_100	2	4.16103
											FEN1_53BP1_100	1	17					FEN1_0	2	0.226993														WT_100	2	3.13768
											FEN1_53BP1_100	1	3					FEN1_0	2	0.0494983														WT_100	2	2.37866
											FEN1_53BP1_100	1	4					FEN1_0	2	0.162363														WT_100	2	0.0222836
											FEN1_53BP1_100	1	0					FEN1_0	2	2.78412														WT_100	2	3.41272
											FEN1_53BP1_100	1	0					FEN1_0	2	0.356902														WT_100	2	1.92217
											FEN1_53BP1_100	1	0					FEN1_0	2	6.21443														WT_100	2	5.50579
											FEN1_53BP1_100	1	0					FEN1_0	2	4.87718														WT_100	2	3.04346
											FEN1_53BP1_100	1	4					FEN1_0	2	0.499579														WT_100	2	0.109019
											FEN1_53BP1_100	1	0					FEN1_0	2	0.0591496														WT_100	2	3.8306
											FEN1_53BP1_100	1	0					FEN1_0	2	0.187494														WT_100	2	1.19895
											FEN1_53BP1_100	1	0					FEN1_0	2	0.888355														WT_100	2	0.423956
											FEN1_53BP1_100	1	0					FEN1_0	2	0.245056														WT_100	2	0.257578
											FEN1_53BP1_100	1	0					FEN1_0	2	1.54725														WT_100	2	5.16783
											FEN1_53BP1_100	1	0					FEN1_0	2	0.395132														WT_100	2	1.10709
											FEN1_53BP1_100	1	1					FEN1_0	2	0.768509														WT_100	2	0.583565
											FEN1_53BP1_100	1	22					FEN1_0	2	0.182656														WT_100	2	1.44029
											FEN1_53BP1_100	1	0					FEN1_0	2	2.86091														WT_100	2	0
											FEN1_53BP1_100	1	5					FEN1_0	2	0.85776														WT_100	2	0
											FEN1_53BP1_100	1	1					FEN1_0	2	3.79954														WT_100	2	0.163626
											FEN1_53BP1_100	1	19					FEN1_0	2	4.77919														WT_100	2	0.929216
											FEN1_53BP1_100	1	1					FEN1_0	2	0.481133														WT_100	2	1.05611
											FEN1_53BP1_100	1	13					FEN1_0	2	2.44566														WT_100	2	0
											FEN1_53BP1_100	1	3					FEN1_0	2	16.0933														WT_100	2	4.59962
											FEN1_53BP1_100	1	9					FEN1_0	2	5.11322														WT_100	2	0.0231916
											FEN1_53BP1_100	1	1					FEN1_0	2	0.0114334														WT_100	2	0
											FEN1_53BP1_100	1	0					FEN1_0	2	0.721542														WT_100	2	0.0387845
											FEN1_53BP1_100	1	7					FEN1_0	2	2.10562														WT_100	2	0.0625878
											FEN1_53BP1_100	1	8					FEN1_0	2	9.23874														WT_100	2	2.9682
											FEN1_53BP1_100	1	0					FEN1_0	2	0.309172														WT_100	2	7.37927
											FEN1_53BP1_100	1	25					FEN1_0	2	0.518748														WT_100	2	1.59302
											FEN1_53BP1_100	1	6					FEN1_0	2	1.41859														WT_100	2	0.444924
											FEN1_53BP1_100	1	18					FEN1_0	2	0.362953														WT_100	2	0.0579982
											FEN1_53BP1_100	1	0					FEN1_0	2	0.593283														WT_100	2	0.18978
											FEN1_53BP1_100	1	9					FEN1_0	2	0.181064														WT_100	2	0
											FEN1_53BP1_100	1	5					FEN1_0	2	0.0235361														WT_100	2	0.0764802
											FEN1_53BP1_100	1	11					FEN1_0	2	0.155008														WT_100	2	1.57775
											FEN1_53BP1_100	1	0					FEN1_0	2	0.123005														WT_100	2	1.5827
											FEN1_53BP1_100	1	1					FEN1_0	2	0.785954														WT_100	2	0.0868073
											FEN1_53BP1_100	1	0					FEN1_0	2	0.0405599														WT_100	2	2.72349
											FEN1_53BP1_100	1	0					FEN1_0	2	0.187318														WT_100	2	0
											FEN1_53BP1_100	1	0					FEN1_0	2	0.292049														WT_100	2	0.563683
											FEN1_53BP1_100	1	2					FEN1_0	2	0.329059														WT_100	2	1.74452
											FEN1_53BP1_100	1	0					FEN1_0	2	0.937943														WT_100	2	2.01987
											FEN1_53BP1_100	1	0					FEN1_0	2	0.988113														WT_100	2	0.387357
											FEN1_53BP1_100	1	0					FEN1_0	2	0.573637														WT_100	2	2.27728
											FEN1_53BP1_100	1	0					FEN1_0	2	0.0914211														WT_100	2	2.41061
											FEN1_53BP1_100	1	21					FEN1_0	2	0.388457														WT_100	2	0.724494
											FEN1_53BP1_100	1	0					FEN1_0	2	0.622206														WT_100	2	3.24781
											FEN1_53BP1_100	1	0					FEN1_0	2	0.719727														WT_100	2	1.70855
											FEN1_53BP1_100	1	9					FEN1_0	2	0.194004														WT_100	2	3.81012
											FEN1_53BP1_100	1	1					FEN1_0	2	0.197058														WT_100	2	0.280894
											FEN1_53BP1_100	1	0					FEN1_0	2	0.38187														WT_100	2	0.976173
											FEN1_53BP1_100	1	0					FEN1_0	2	3.49531														WT_100	2	0.334534
											FEN1_53BP1_100	1	32					FEN1_0	2	0.326043														WT_100	2	3.19469
											FEN1_53BP1_100	1	0					FEN1_0	2	1.42611														WT_100	2	3.9556
											FEN1_53BP1_100	1	7					FEN1_0	2	0.21595														WT_100	2	5.96639
											FEN1_53BP1_100	1	12					FEN1_0	2	3.30674														WT_100	2	0.0499475
											FEN1_53BP1_100	1	3					FEN1_0	2	0.175525														WT_100	2	0
											FEN1_53BP1_100	1	0					FEN1_0	2	1.02048														WT_100	2	2.08616
											FEN1_53BP1_100	1	13					FEN1_0	2	0.064651														WT_100	2	0.38528
											FEN1_53BP1_100	1	0					FEN1_0	2	0.874512														WT_100	2	6.45905
											FEN1_53BP1_100	1	2					FEN1_0	2	0.177366														WT_100	2	0.955449
											FEN1_53BP1_100	1	0					FEN1_0	2	0.399843														WT_100	2	2.11549
											FEN1_53BP1_100	1	9					FEN1_0	2	2.05004														WT_100	2	0
											FEN1_53BP1_100	1	9					FEN1_0	2	0.244012														WT_100	2	6.78489
											FEN1_53BP1_100	1	0					FEN1_0	2	0.825299														WT_100	2	0.231434
											FEN1_53BP1_100	1	19					FEN1_0	2	1.35619														WT_100	2	0.414245
											FEN1_53BP1_100	1	12					FEN1_0	2	0.404659														WT_100	2	2.18422
											FEN1_53BP1_100	1	22					FEN1_0	2	0.0950765														WT_100	2	0.11346
											FEN1_53BP1_100	1	0					FEN1_0	2	5.45735														WT_100	2	7.59805
											FEN1_53BP1_100	1	0					FEN1_0	2	0.209508														WT_100	2	0
											FEN1_53BP1_100	1	14					FEN1_0	2	0.235017														WT_100	2	0.102044
											FEN1_53BP1_100	1	15					FEN1_0	2	1.38476														WT_100	2	0.124815
											FEN1_53BP1_100	1	0					FEN1_0	2	1.06426														WT_100	2	0.405015
											FEN1_53BP1_100	1	3					FEN1_0	2	0.533792														WT_100	2	0.110681
											FEN1_53BP1_100	1	0					FEN1_0	2	2.84661														WT_100	2	5.86571
											FEN1_53BP1_100	1	0					FEN1_0	2	1.61541														WT_100	2	0.0451764
											FEN1_53BP1_100	1	0					FEN1_0	2	0.232275														WT_100	2	3.8142
											FEN1_53BP1_100	1	0					FEN1_0	2	0.207984														WT_100	2	0.0836941
											FEN1_53BP1_100	1	0					FEN1_0	2	3.50298														WT_100	2	1.00706
											FEN1_53BP1_100	1	0					FEN1_0	2	0.205941														WT_100	2	78.3039
											FEN1_53BP1_100	1	0					FEN1_0	2	1.05804														Fen1_0	2	0.0347253
											FEN1_53BP1_100	1	2					FEN1_0	2	0.119113														Fen1_0	2	0.105314
											FEN1_53BP1_100	1	0					FEN1_0	2	0.466691														Fen1_0	2	2.62561
											FEN1_53BP1_100	1	15					FEN1_0	2	0.107967														Fen1_0	2	0.786842
											FEN1_53BP1_100	1	0					FEN1_0	2	0.273183														Fen1_0	2	0.685213
											FEN1_53BP1_100	1	0					FEN1_0	2	0.823616														Fen1_0	2	0.388565
											FEN1_53BP1_100	1	0					FEN1_0	2	0.125319														Fen1_0	2	0.741732
											FEN1_53BP1_100	1	9					FEN1_0	2	0.763351														Fen1_0	2	2.0921
											FEN1_53BP1_100	1	0					FEN1_0	2	0.226895														Fen1_0	2	4.64543
											FEN1_53BP1_100	1	0					FEN1_0	2	0.799045														Fen1_0	2	0.455496
											FEN1_53BP1_100	1	0					FEN1_0	2	0.648827														Fen1_0	2	1.26472
											FEN1_53BP1_100	1	0					FEN1_0	2	0.748881														Fen1_0	2	2.54225
											FEN1_53BP1_100	1	0					FEN1_0	2	0.778622														Fen1_0	2	1.23928
											FEN1_53BP1_100	1	25					FEN1_0	2	3.49614														Fen1_0	2	0
											FEN1_53BP1_100	1	0					FEN1_0	2	0.306263														Fen1_0	2	1.65025
											FEN1_53BP1_100	1	0					FEN1_0	2	1.25562														Fen1_0	2	1.20997
											FEN1_53BP1_100	1	0					FEN1_0	2	0.0814196														Fen1_0	2	1.14199
											FEN1_53BP1_100	1	0					FEN1_0	2	2.3249														Fen1_0	2	1.6311
											FEN1_53BP1_100	1	0					FEN1_0	2	0														Fen1_0	2	1.77975
											FEN1_53BP1_100	1	0					FEN1_0	2	0.216192														Fen1_0	2	0.147181
											FEN1_53BP1_100	1	0					FEN1_0	2	0.237056														Fen1_0	2	0.0724867
											FEN1_53BP1_100	1	0					FEN1_0	2	0.332966														Fen1_0	2	1.71966
											FEN1_53BP1_100	1	0					FEN1_0	2	0.0167054														Fen1_0	2	0.29984
											FEN1_53BP1_100	1	0					FEN1_0	2	0.507924														Fen1_0	2	2.89556
											FEN1_53BP1_100	1	0					FEN1_0	2	0.298765														Fen1_0	2	2.63669
											FEN1_53BP1_100	1	0					FEN1_0	2	0.520912														Fen1_0	2	0
											FEN1_53BP1_100	1	0					FEN1_0	2	0.130726														Fen1_0	2	0.0387845
											FEN1_53BP1_100	1	1					FEN1_0	2	1.19545														Fen1_0	2	0.0625878
											FEN1_53BP1_100	1	10					FEN1_0	2	0.184665														Fen1_0	2	2.9682
											FEN1_53BP1_100	1	3					FEN1_0	2	0.0849593														Fen1_0	2	1.59302
											FEN1_53BP1_100	1	0					FEN1_0	2	0.0946309														Fen1_0	2	0.0579982
											FEN1_53BP1_100	1	4					FEN1_0	2	1.07596														Fen1_0	2	0.18978
											FEN1_53BP1_100	1	43					FEN1_0	2	0.136294														Fen1_0	2	0
											FEN1_53BP1_100	1	0					FEN1_0	2	0.154644														Fen1_0	2	0.0764802
											FEN1_53BP1_100	1	4					FEN1_0	2	0.115013														Fen1_0	2	1.57775
											FEN1_53BP1_100	1	0					FEN1_0	2	0.0970703														Fen1_0	2	1.5827
											FEN1_53BP1_100	1	0					FEN1_100	2	20.1807														Fen1_0	2	0.0868073
											FEN1_53BP1_100	1	0					FEN1_100	2	5.06269														Fen1_0	2	2.72349
											FEN1_53BP1_100	1	1					FEN1_100	2	7.26592														Fen1_0	2	0
											FEN1_53BP1_100	1	0					FEN1_100	2	5.63276														Fen1_0	2	0.563683
											FEN1_53BP1_100	1	0					FEN1_100	2	18.7628														Fen1_0	2	1.74452
											FEN1_53BP1_100	1	1					FEN1_100	2	2.67852														Fen1_0	2	2.01987
											FEN1_53BP1_100	1	6					FEN1_100	2	1.90456														Fen1_0	2	3.99371
											FEN1_53BP1_100	1	0					FEN1_100	2	3.25121														Fen1_0	2	0.74464
											FEN1_53BP1_100	1	5					FEN1_100	2	1.76908														Fen1_0	2	0.0046184
											FEN1_53BP1_100	1	0					FEN1_100	2	2.14903														Fen1_0	2	0
											FEN1_53BP1_100	1	0					FEN1_100	2	5.95181														Fen1_0	2	0.0593083
											FEN1_53BP1_100	1	0					FEN1_100	2	6.05838														Fen1_0	2	0.00310032
											FEN1_53BP1_100	1	7					FEN1_100	2	2.11327														Fen1_0	2	0.0188933
											FEN1_53BP1_100	1	0					FEN1_100	2	14.8551														Fen1_0	2	0.357344
											FEN1_53BP1_100	1	0					FEN1_100	2	8.6495														Fen1_0	2	1.98166
											FEN1_53BP1_100	1	0					FEN1_100	2	1.64581														Fen1_0	2	2.15325
											FEN1_53BP1_100	1	34					FEN1_100	2	1.67874														Fen1_0	2	0.109019
											FEN1_53BP1_100	1	0					FEN1_100	2	4.35457														Fen1_0	2	3.8306
											FEN1_53BP1_100	1	0					FEN1_100	2	1.36036														Fen1_0	2	1.19895
											FEN1_53BP1_100	1	0					FEN1_100	2	1.65759														Fen1_0	2	0.423956
											FEN1_53BP1_100	1	0					FEN1_100	2	6.31246														Fen1_0	2	0.257578
											FEN1_53BP1_100	1	6					FEN1_100	2	1.09171														Fen1_0	2	5.16783
											FEN1_53BP1_100	1	0					FEN1_100	2	6.31941														Fen1_0	2	1.10709
											FEN1_53BP1_100	1	0					FEN1_100	2	6.06882														Fen1_0	2	0.583565
											FEN1_53BP1_100	1	0					FEN1_100	2	1.00684														Fen1_0	2	1.44029
											FEN1_53BP1_100	1	0					FEN1_100	2	96.3716														Fen1_0	2	0
											FEN1_53BP1_100	1	0					FEN1_100	2	127.728														Fen1_0	2	0
											FEN1_53BP1_100	1	0					FEN1_100	2	2.49671														Fen1_0	2	0.163626
											FEN1_53BP1_100	1	0					FEN1_100	2	1.35467														Fen1_0	2	0.929216
											FEN1_53BP1_100	1	0					FEN1_100	2	6.14871														Fen1_0	2	1.05611
											FEN1_53BP1_100	1	0					FEN1_100	2	0.900276														Fen1_0	2	0
											FEN1_53BP1_100	1	0					FEN1_100	2	94.226														Fen1_0	2	4.59962
											FEN1_53BP1_100	1	0					FEN1_100	2	11.095														Fen1_0	2	0.0231916
											FEN1_53BP1_100	1	0					FEN1_100	2	4.74519														Fen1_0	2	0.602518
											FEN1_53BP1_100	1	4					FEN1_100	2	40.2414														Fen1_0	2	1.35394
											FEN1_53BP1_100	1	0					FEN1_100	2	1.32276														Fen1_0	2	0.0884161
											FEN1_53BP1_100	1	0					FEN1_100	2	1.11739														Fen1_0	2	5.32175
											FEN1_53BP1_100	1	0					FEN1_100	2	5.58903														Fen1_0	2	4.59748
											FEN1_53BP1_100	1	6					FEN1_100	2	8.0557														Fen1_0	2	3.6151
											FEN1_53BP1_100	1	0					FEN1_100	2	7.10354														Fen1_0	2	1.44625
											FEN1_53BP1_100	1	8					FEN1_100	2	2.30053														Fen1_0	2	1.25277
											FEN1_53BP1_100	1	0					FEN1_100	2	6.34515														Fen1_0	2	2.8403
											FEN1_53BP1_100	1	0					FEN1_100	2	8.46736														Fen1_0	2	8.91348
											FEN1_53BP1_100	1	3					FEN1_100	2	13.6948														Fen1_0	2	2.86164
											FEN1_53BP1_100	1	0					FEN1_100	2	1.31096														Fen1_0	2	1.92963
											FEN1_53BP1_100	1	28					FEN1_100	2	3.85857														Fen1_0	2	2.43046
											FEN1_53BP1_100	1	0					FEN1_100	2	34.8063														Fen1_0	2	0.0499475
											FEN1_53BP1_100	1	0					FEN1_100	2	5.86136														Fen1_0	2	0
											FEN1_53BP1_100	1	0					FEN1_100	2	0.963394														Fen1_0	2	2.08616
											FEN1_53BP1_100	1	0					FEN1_100	2	2.47349														Fen1_0	2	0.38528
											FEN1_53BP1_100	1	0					FEN1_100	2	2.52119														Fen1_0	2	0.955449
											FEN1_53BP1_100	1	0					FEN1_100	2	1.74105														Fen1_0	2	2.11549
											FEN1_53BP1_100	1	0					FEN1_100	2	0.921408														Fen1_0	2	0
											FEN1_53BP1_100	1	2					FEN1_100	2	1.7335														Fen1_0	2	0.231434
											FEN1_53BP1_100	1	0					FEN1_100	2	2.11309														Fen1_0	2	0.414245
											FEN1_53BP1_100	1	1					FEN1_100	2	7.00459														Fen1_0	2	1.31672
											FEN1_53BP1_100	1	0					FEN1_100	2	13.958														Fen1_0	2	1.04437
											FEN1_53BP1_100	1	0					FEN1_100	2	17.7301														Fen1_0	2	0.745791
											FEN1_53BP1_100	1	0					FEN1_100	2	8.03553														Fen1_0	2	3.36782
											FEN1_53BP1_100	1	0					FEN1_100	2	5.93229														Fen1_0	2	10.3207
											FEN1_53BP1_100	1	0					FEN1_100	2	1.46047														Fen1_0	2	3.23697
											FEN1_53BP1_100	1	7					FEN1_100	2	0.84346														Fen1_0	2	0.123831
											FEN1_53BP1_100	1	1					FEN1_100	2	3.41559														Fen1_0	2	11.0361
											FEN1_53BP1_100	1	0					FEN1_100	2	5.45472														Fen1_0	2	0.160442
											FEN1_53BP1_100	1	0					FEN1_100	2	1.7373														Fen1_0	2	9.89506
											FEN1_53BP1_100	1	0					FEN1_100	2	2.98516														Fen1_0	2	7.64478
											FEN1_53BP1_100	1	0					FEN1_100	2	2.014														Fen1_0	2	1.36534
											FEN1_53BP1_100	1	0					FEN1_100	2	1.4418														Fen1_0	2	10.0163
											FEN1_53BP1_100	1	0					FEN1_100	2	103.735														Fen1_0	2	0.334235
											FEN1_53BP1_100	1	0					FEN1_100	2	1.05151														Fen1_0	2	0.268189
											FEN1_53BP1_100	1	0					FEN1_100	2	3.28832														Fen1_0	2	6.03401
											FEN1_53BP1_100	1	0					FEN1_100	2	1.75871														Fen1_0	2	0.125032
											FEN1_53BP1_100	1	0					FEN1_100	2	2.55845														Fen1_0	2	2.19719
											FEN1_53BP1_100	1	0					FEN1_100	2	2.61989														Fen1_0	2	0.07313
											FEN1_53BP1_100	1	8					FEN1_100	2	1.25411														Fen1_0	2	1.53563
											FEN1_53BP1_100	1	17					FEN1_100	2	2.14786														Fen1_0	2	0.120746
											FEN1_53BP1_100	1	0					FEN1_100	2	3.72173														Fen1_0	2	4.44921
											FEN1_53BP1_100	1	0					FEN1_100	2	0.981153														Fen1_0	2	0.0715474
											WT_0	2	0					FEN1_100	2	6.72976														Fen1_0	2	3.44392
											WT_0	2	0					FEN1_100	2	11.5056														Fen1_0	2	0.0825549
											WT_0	2	0					FEN1_100	2	4.65731														Fen1_0	2	0.468494
											WT_0	2	1					FEN1_100	2	14.7837														Fen1_0	2	1.12815
											WT_0	2	1					FEN1_100	2	22.0137														Fen1_0	2	1.75809
											WT_0	2	0					FEN1_100	2	8.57204														Fen1_0	2	2.02065
											WT_0	2	0					FEN1_100	2	11.9294														Fen1_0	2	1.39173
											WT_0	2	1					FEN1_100	2	5.37181														Fen1_0	2	1.10081
											WT_0	2	0					FEN1_100	2	5.70403														Fen1_0	2	3.29655
											WT_0	2	0					FEN1_100	2	2.57378														Fen1_0	2	5.74199
											WT_0	2	1					FEN1_100	2	5.65929														Fen1_0	2	2.39712
											WT_0	2	0					FEN1_100	2	7.21617														Fen1_0	2	1.65947
											WT_0	2	1					FEN1_100	2	13.7226														Fen1_0	2	0.14188
											WT_0	2	0					FEN1_100	2	5.88497														Fen1_0	2	0.00444237
											WT_0	2	0					FEN1_100	2	2.55681														Fen1_0	2	6.39439
											WT_0	2	0					FEN1_100	2	9.82996														Fen1_0	2	1.95259
											WT_0	2	0					FEN1_100	2	11.3779														Fen1_0	2	0
											WT_0	2	0					FEN1_100	2	2.52514														Fen1_0	2	0.818067
											WT_0	2	0					FEN1_100	2	2.32291														Fen1_0	2	0.0553146
											WT_0	2	9					FEN1_100	2	2.24984														Fen1_0	2	0
											WT_0	2	0					FEN1_100	2	20.7394														Fen1_0	2	0.170982
											WT_0	2	0					FEN1_100	2	11.098														Fen1_0	2	2.06904
											WT_0	2	0					FEN1_100	2	51.3928														Fen1_0	2	0.0183617
											WT_0	2	2					FEN1_100	2	3.82122														Fen1_0	2	1.49797
											WT_0	2	0					FEN1_100	2	11.1871														Fen1_0	2	1.87291
											WT_0	2	0					FEN1_100	2	5.23206														Fen1_0	2	0.0377955
											WT_0	2	0					FEN1_100	2	5.82349														Fen1_0	2	5.63559
											WT_0	2	0					FEN1_100	2	40.2413														Fen1_0	2	4.84648
											WT_0	2	6					FEN1_100	2	18.5791														Fen1_0	2	0.214874
											WT_0	2	0					FEN1_100	2	171.94														Fen1_0	2	0.0258813
											WT_0	2	2					FEN1_100	2	6.08076														Fen1_0	2	10.2176
											WT_0	2	1					53BP1_0	2	0.257926														Fen1_0	2	1.00706
											WT_0	2	0					53BP1_0	2	1.73892														Fen1_0	2	1.1726
											WT_0	2	0					53BP1_0	2	0.910967														Fen1_100	2	0.0131329
											WT_0	2	0					53BP1_0	2	0.255726														Fen1_100	2	0.454563
											WT_0	2	0					53BP1_0	2	1.15759														Fen1_100	2	4.11008
											WT_0	2	0					53BP1_0	2	1.89853														Fen1_100	2	0.0153532
											WT_0	2	0					53BP1_0	2	0.126004														Fen1_100	2	0.671028
											WT_0	2	1					53BP1_0	2	1.54756														Fen1_100	2	3.16735
											WT_0	2	0					53BP1_0	2	0.796534														Fen1_100	2	0.359753
											WT_0	2	0					53BP1_0	2	1.53387														Fen1_100	2	0.672738
											WT_0	2	0					53BP1_0	2	2.94523														Fen1_100	2	0.215131
											WT_0	2	0					53BP1_0	2	0.43049														Fen1_100	2	1.10201
											WT_0	2	1					53BP1_0	2	0.26243														Fen1_100	2	0.239398
											WT_0	2	0					53BP1_0	2	0.582433														Fen1_100	2	4.15898
											WT_0	2	0					53BP1_0	2	1.61248														Fen1_100	2	21.2528
											WT_0	2	2					53BP1_0	2	3.03535														Fen1_100	2	0.15845
											WT_0	2	0					53BP1_0	2	0.0798335														Fen1_100	2	5.67692
											WT_0	2	1					53BP1_0	2	0.230942														Fen1_100	2	5.3203
											WT_0	2	0					53BP1_0	2	0.136011														Fen1_100	2	0.542925
											WT_0	2	1					53BP1_0	2	0.833885														Fen1_100	2	0.00863244
											WT_0	2	0					53BP1_0	2	0														Fen1_100	2	1.42335
											WT_0	2	0					53BP1_0	2	0.39366														Fen1_100	2	2.09929
											WT_0	2	1					53BP1_0	2	0.835332														Fen1_100	2	19.0286
											WT_0	2	0					53BP1_0	2	0.92388														Fen1_100	2	16.3035
											WT_0	2	0					53BP1_0	2	0.318941														Fen1_100	2	0.879527
											WT_0	2	0					53BP1_0	2	1.92522														Fen1_100	2	8.77137
											WT_0	2	0					53BP1_0	2	0.37988														Fen1_100	2	2.64374
											WT_0	2	1					53BP1_0	2	0.371593														Fen1_100	2	9.27982
											WT_0	2	0					53BP1_0	2	1.29074														Fen1_100	2	0.0879888
											WT_0	2	0					53BP1_0	2	0.834889														Fen1_100	2	1.17466
											WT_0	2	0					53BP1_0	2	1.38963														Fen1_100	2	7.59702
											WT_0	2	2					53BP1_0	2	0.209873														Fen1_100	2	1.49023
											WT_0	2	0					53BP1_0	2	0.152024														Fen1_100	2	26.5182
											WT_0	2	0					53BP1_0	2	0.797339														Fen1_100	2	0.395093
											WT_0	2	1					53BP1_0	2	0.931742														Fen1_100	2	2.301
											WT_0	2	1					53BP1_0	2	0.701293														Fen1_100	2	6.95271
											WT_0	2	0					53BP1_0	2	0.493915														Fen1_100	2	54.7509
											WT_0	2	0					53BP1_0	2	1.23956														Fen1_100	2	0.824036
											WT_0	2	0					53BP1_0	2	0.056548														Fen1_100	2	1.991
											WT_0	2	0					53BP1_0	2	0.10871														Fen1_100	2	5.95294
											WT_0	2	0					53BP1_0	2	0.230775														Fen1_100	2	1.72998
											WT_0	2	0					53BP1_0	2	0.26225														Fen1_100	2	2.29927
											WT_0	2	1					53BP1_0	2	1.61275														Fen1_100	2	11.3074
											WT_0	2	1					53BP1_0	2	0.256927														Fen1_100	2	3.08937
											WT_0	2	0					53BP1_0	2	1.73075														Fen1_100	2	4.90097
											WT_0	2	1					53BP1_0	2	0.287729														Fen1_100	2	7.97522
											WT_100	2	1					53BP1_0	2	0.682054														Fen1_100	2	2.93061
											WT_100	2	0					53BP1_0	2	4.99879														Fen1_100	2	1.28751
											WT_100	2	0					53BP1_0	2	0.385519														Fen1_100	2	1.58645
											WT_100	2	0					53BP1_0	2	0.406357														Fen1_100	2	7.6018
											WT_100	2	0					53BP1_0	2	0.652982														Fen1_100	2	2.0805
											WT_100	2	0					53BP1_0	2	1.1651														Fen1_100	2	0.135615
											WT_100	2	17					53BP1_0	2	0.798669														Fen1_100	2	6.22845
											WT_100	2	2					53BP1_0	2	1.38365														Fen1_100	2	1.9337
											WT_100	2	0					53BP1_0	2	0.456748														Fen1_100	2	15.3499
											WT_100	2	0					53BP1_0	2	1.13891														Fen1_100	2	5.11188
											WT_100	2	0					53BP1_0	2	1.66101														Fen1_100	2	17.8322
											WT_100	2	0					53BP1_0	2	0.506264														Fen1_100	2	8.47485
											WT_100	2	0					53BP1_0	2	1.74609														Fen1_100	2	2.02721
											WT_100	2	0					53BP1_0	2	0.890608														Fen1_100	2	1.43486
											WT_100	2	6					53BP1_0	2	0.459235														Fen1_100	2	1.27765
											WT_100	2	0					53BP1_0	2	2.4641														Fen1_100	2	1.42273
											WT_100	2	7					53BP1_0	2	0.561079														Fen1_100	2	6.47832
											WT_100	2	14					53BP1_0	2	0.318764														Fen1_100	2	0.1824
											WT_100	2	1					53BP1_0	2	1.66974														Fen1_100	2	0.826036
											WT_100	2	0					53BP1_0	2	0.354485														Fen1_100	2	1.11497
											WT_100	2	0					53BP1_0	2	1.99771														Fen1_100	2	4.59677
											WT_100	2	0					53BP1_0	2	0.470365														Fen1_100	2	0.0296173
											WT_100	2	0					53BP1_0	2	2.57831														Fen1_100	2	2.74735
											WT_100	2	0					53BP1_0	2	2.68153														Fen1_100	2	0.0221175
											WT_100	2	1					53BP1_0	2	0.90387														Fen1_100	2	0.479202
											WT_100	2	0					53BP1_0	2	0.290037														Fen1_100	2	2.0435
											WT_100	2	0					53BP1_0	2	0.66058														Fen1_100	2	0.521537
											WT_100	2	5					53BP1_0	2	0.13688														Fen1_100	2	0.282444
											WT_100	2	0					53BP1_0	2	1.11917														Fen1_100	2	9.31347
											WT_100	2	8					53BP1_0	2	1.29073														Fen1_100	2	1.94476
											WT_100	2	17					53BP1_0	2	0.949413														Fen1_100	2	0.144488
											WT_100	2	3					53BP1_0	2	0.157744														Fen1_100	2	3.14329
											WT_100	2	0					53BP1_0	2	1.54796														Fen1_100	2	4.66581
											WT_100	2	8					53BP1_0	2	0.979159														Fen1_100	2	1.5123
											WT_100	2	16					53BP1_0	2	0.393347														Fen1_100	2	0.57027
											WT_100	2	4					53BP1_0	2	3.34532														Fen1_100	2	3.13252
											WT_100	2	0					53BP1_0	2	1.16239														Fen1_100	2	4.70611
											WT_100	2	0					53BP1_0	2	1.62456														Fen1_100	2	4.62925
											WT_100	2	0					53BP1_0	2	2.46864														Fen1_100	2	2.97021
											WT_100	2	0					53BP1_0	2	0.620734														Fen1_100	2	0.63748
											WT_100	2	3					53BP1_0	2	1.53955														Fen1_100	2	0.0285637
											WT_100	2	1					53BP1_0	2	1.03121														Fen1_100	2	0.358273
											WT_100	2	13					53BP1_0	2	0.792352														Fen1_100	2	2.07138
											WT_100	2	0					53BP1_0	2	1.14244														Fen1_100	2	3.24954
											WT_100	2	2					53BP1_0	2	0.372333														Fen1_100	2	0.665357
											WT_100	2	0					53BP1_0	2	0.105086														Fen1_100	2	0.117006
											WT_100	2	0					53BP1_0	2	1.73346														Fen1_100	2	3.28166
											WT_100	2	0					53BP1_0	2	1.3536														Fen1_100	2	0.196326
											WT_100	2	14					53BP1_0	2	0.685408														Fen1_100	2	0.728413
											WT_100	2	0					53BP1_0	2	1.29194														Fen1_100	2	1.5157
											WT_100	2	0					53BP1_0	2	1.1024														Fen1_100	2	4.14029
											WT_100	2	0					53BP1_0	2	0.808423														Fen1_100	2	0.328459
											WT_100	2	0					53BP1_0	2	0.197533														Fen1_100	2	2.00856
											WT_100	2	0					53BP1_0	2	0.371185														Fen1_100	2	12.4282
											WT_100	2	0					53BP1_0	2	2.73487														Fen1_100	2	10.6935
											WT_100	2	3					53BP1_0	2	0.682026														Fen1_100	2	13.3514
											WT_100	2	3					53BP1_0	2	0.252301														Fen1_100	2	0.705178
											WT_100	2	0					53BP1_0	2	1.43823														Fen1_100	2	11.5159
											WT_100	2	0					53BP1_0	2	2.1391														Fen1_100	2	3.21888
											WT_100	2	0					53BP1_0	2	0.37467														Fen1_100	2	1.1987
											WT_100	2	0					53BP1_0	2	1.54523														Fen1_100	2	17.2021
											WT_100	2	0					53BP1_0	2	0.983421														Fen1_100	2	2.23384
											WT_100	2	0					53BP1_0	2	1.1751														Fen1_100	2	7.33311
											WT_100	2	1					53BP1_0	2	2.41799														Fen1_100	2	5.91209
											WT_100	2	0					53BP1_0	2	1.45693														Fen1_100	2	12.2236
											WT_100	2	0					53BP1_0	2	1.89372														Fen1_100	2	111.185
											WT_100	2	1					53BP1_0	2	1.85948														Fen1_100	2	105.705
											WT_100	2	0					53BP1_0	2	1.07527														Fen1_100	2	14.5846
											WT_100	2	5					53BP1_100	2	0.18023														Fen1_100	2	17.5496
											WT_100	2	5					53BP1_100	2	0.370379														Fen1_100	2	18.8845
											WT_100	2	3					53BP1_100	2	0.937617														Fen1_100	2	9.72146
											WT_100	2	1					53BP1_100	2	0.161203														53BP1_0	2	2.44202
											WT_100	2	0					53BP1_100	2	2.45481														53BP1_0	2	0
											WT_100	2	0					53BP1_100	2	0.771533														53BP1_0	2	0.402563
											WT_100	2	0					53BP1_100	2	2.319														53BP1_0	2	1.14821
											WT_100	2	0					53BP1_100	2	0.0353123														53BP1_0	2	1.75699
											WT_100	2	0					53BP1_100	2	0.107379														53BP1_0	2	7.35623
											WT_100	2	0					53BP1_100	2	0.101744														53BP1_0	2	0.582326
											WT_100	2	0					53BP1_100	2	0.25457														53BP1_0	2	0.510646
											WT_100	2	0					53BP1_100	2	0.714439														53BP1_0	2	0.745962
											WT_100	2	0					53BP1_100	2	0.250077														53BP1_0	2	1.95225
											WT_100	2	0					53BP1_100	2	0.0917662														53BP1_0	2	0.0512598
											WT_100	2	0					53BP1_100	2	0.0704679														53BP1_0	2	1.55575
											WT_100	2	12					53BP1_100	2	0.212553														53BP1_0	2	0.00508798
											WT_100	2	0					53BP1_100	2	0														53BP1_0	2	1.9464
											WT_100	2	2					53BP1_100	2	0.324715														53BP1_0	2	0.0227317
											WT_100	2	5					53BP1_100	2	0.750371														53BP1_0	2	0.493206
											WT_100	2	0					53BP1_100	2	0.245723														53BP1_0	2	1.37036
											WT_100	2	4					53BP1_100	2	0.594003														53BP1_0	2	1.37671
											WT_100	2	0					53BP1_100	2	0.384559														53BP1_0	2	0.0988738
											WT_100	2	0					53BP1_100	2	0.666181														53BP1_0	2	0
											WT_100	2	0					53BP1_100	2	0.168021														53BP1_0	2	0.739397
											WT_100	2	0					53BP1_100	2	0.466377														53BP1_0	2	2.32563
											WT_100	2	0					53BP1_100	2	1.11553														53BP1_0	2	1.80545
											WT_100	2	0					53BP1_100	2	0.282382														53BP1_0	2	0.106153
											WT_100	2	0					53BP1_100	2	0.13624														53BP1_0	2	0.121141
											WT_100	2	0					53BP1_100	2	0.260921														53BP1_0	2	0.822562
											WT_100	2	0					53BP1_100	2	0.105999														53BP1_0	2	1.55409
											WT_100	2	0					53BP1_100	2	0.0130751														53BP1_0	2	0.620367
											WT_100	2	0					53BP1_100	2	0.489122														53BP1_0	2	0.157406
											WT_100	2	0					53BP1_100	2	0.177652														53BP1_0	2	0.609646
											FEN1_0	2	0					53BP1_100	2	0.0200071														53BP1_0	2	0.0230634
											FEN1_0	2	0					53BP1_100	2	0.0384843														53BP1_0	2	2.09773
											FEN1_0	2	0					53BP1_100	2	0.340977														53BP1_0	2	1.10457
											FEN1_0	2	0					53BP1_100	2	0.558394														53BP1_0	2	6.61785
											FEN1_0	2	1					53BP1_100	2	0.384354														53BP1_0	2	1.242
											FEN1_0	2	4					53BP1_100	2	0.289932														53BP1_0	2	1.0785
											FEN1_0	2	0					53BP1_100	2	0.11344														53BP1_0	2	0.096848
											FEN1_0	2	0					53BP1_100	2	0.774662														53BP1_0	2	0.216893
											FEN1_0	2	0					53BP1_100	2	0.0105747														53BP1_0	2	0.357992
											FEN1_0	2	0					53BP1_100	2	0.5831														53BP1_0	2	0
											FEN1_0	2	0					53BP1_100	2	0.156849														53BP1_0	2	2.47188
											FEN1_0	2	1					53BP1_100	2	0.724956														53BP1_0	2	0.0144681
											FEN1_0	2	1					53BP1_100	2	0.260066														53BP1_0	2	0.0828299
											FEN1_0	2	0					53BP1_100	2	0.569186														53BP1_0	2	0.592387
											FEN1_0	2	0					53BP1_100	2	0														53BP1_0	2	0.565098
											FEN1_0	2	0					53BP1_100	2	0														53BP1_0	2	1.37304
											FEN1_0	2	0					53BP1_100	2	0.0138256														53BP1_0	2	0.444618
											FEN1_0	2	0					53BP1_100	2	0.136118														53BP1_0	2	0.536275
											FEN1_0	2	0					53BP1_100	2	0.306208														53BP1_0	2	0.0209071
											FEN1_0	2	1					53BP1_100	2	0.742325														53BP1_0	2	1.73373
											FEN1_0	2	0					53BP1_100	2	0.764895														53BP1_0	2	0
											FEN1_0	2	0					53BP1_100	2	1.35264														53BP1_0	2	1.48473
											FEN1_0	2	0					53BP1_100	2	26.412														53BP1_0	2	0.218701
											FEN1_0	2	0					53BP1_100	2	0.977922														53BP1_0	2	0.841825
											FEN1_0	2	4					53BP1_100	2	0.168921														53BP1_0	2	1.17558
											FEN1_0	2	0					53BP1_100	2	0.142653														53BP1_0	2	0.335992
											FEN1_0	2	0					53BP1_100	2	0.228299														53BP1_0	2	0.191858
											FEN1_0	2	0					53BP1_100	2	1.39261														53BP1_0	2	0.161464
											FEN1_0	2	0					53BP1_100	2	0.724595														53BP1_0	2	0.202708
											FEN1_0	2	1					53BP1_100	2	0.24186														53BP1_0	2	1.21843
											FEN1_0	2	0					53BP1_100	2	0.407184														53BP1_0	2	0.174371
											FEN1_0	2	0					53BP1_100	2	0.778426														53BP1_0	2	0.223847
											FEN1_0	2	0					53BP1_100	2	0.394527														53BP1_0	2	1.70098
											FEN1_0	2	0					53BP1_100	2	0.257739														53BP1_0	2	1.5752
											FEN1_0	2	0					53BP1_100	2	0.541309														53BP1_0	2	0.294627
											FEN1_0	2	1					53BP1_100	2	0.862786														53BP1_0	2	0.228581
											FEN1_0	2	0					53BP1_100	2	0.593857														53BP1_0	2	1.34001
											FEN1_0	2	0					53BP1_100	2	0.649264														53BP1_0	2	1.06342
											FEN1_0	2	0					53BP1_100	2	2.13635														53BP1_0	2	0.317014
											FEN1_0	2	0					53BP1_100	2	1.08189														53BP1_0	2	0.136349
											FEN1_0	2	0					53BP1_100	2	0.823531														53BP1_0	2	0.943166
											FEN1_0	2	2					53BP1_100	2	0.442308														53BP1_0	2	0.619158
											FEN1_0	2	0					53BP1_100	2	2.26852														53BP1_0	2	3.07892
											FEN1_0	2	0					53BP1_100	2	0.013492														53BP1_0	2	0
											FEN1_0	2	0					53BP1_100	2	2.68893														53BP1_0	2	4.56265
											FEN1_0	2	0					53BP1_100	2	0.318129														53BP1_0	2	3.46681
											FEN1_0	2	0					53BP1_100	2	0														53BP1_0	2	0.972847
											FEN1_0	2	0					53BP1_100	2	2.17722														53BP1_0	2	0.455871
											FEN1_0	2	0					53BP1_100	2	0.563216														53BP1_0	2	0.0304828
											FEN1_0	2	0					53BP1_100	2	0.414476														53BP1_0	2	2.38927
											FEN1_0	2	0					53BP1_100	2	0.109523														53BP1_0	2	0.080336
											FEN1_0	2	0					53BP1_100	2	0.979565														53BP1_0	2	0.299568
											FEN1_0	2	0					53BP1_100	2	0.103332														53BP1_0	2	0.418276
											FEN1_0	2	0					53BP1_100	2	0.0837336														53BP1_0	2	1.46758
											FEN1_0	2	0					53BP1_100	2	0.145525														53BP1_0	2	0.0306605
											FEN1_0	2	0					53BP1_100	2	0.629383														53BP1_0	2	1.27705
											FEN1_0	2	0					53BP1_100	2	0.169684														53BP1_0	2	1.65407
											FEN1_0	2	2					53BP1_100	2	0.728332														53BP1_0	2	0.463862
											FEN1_0	2	1					53BP1_100	2	0.0482673														53BP1_0	2	0.0758299
											FEN1_0	2	0					53BP1_100	2	0.597488														53BP1_0	2	4.73818
											FEN1_0	2	0					53BP1_100	2	0.293417														53BP1_0	2	2.02433
											FEN1_0	2	1					53BP1_100	2	0.0554284														53BP1_0	2	4.7719
											FEN1_0	2	2					53BP1_100	2	0.13365														53BP1_0	2	1.79004
											FEN1_0	2	0					53BP1_100	2	0.0928554														53BP1_0	2	2.34403
											FEN1_0	2	0					53BP1_100	2	0.0304404														53BP1_0	2	2.96409
											FEN1_0	2	1					53BP1_100	2	1.36148														53BP1_0	2	0.0275075
											FEN1_0	2	0					53BP1_100	2	0.0209117														53BP1_0	2	0.419266
											FEN1_0	2	0					53BP1_100	2	0.329576														53BP1_0	2	0.808193
											FEN1_0	2	0					53BP1_100	2	0.523024														53BP1_0	2	0.739779
											FEN1_0	2	0					53BP1_100	2	0.342519														53BP1_0	2	0.455616
											FEN1_0	2	0					53BP1_100	2	0.503336														53BP1_0	2	3.57098
											FEN1_0	2	0					53BP1_100	2	0.326242														53BP1_0	2	3.65267
											FEN1_0	2	0					53BP1_100	2	0.735888														53BP1_0	2	4.93969
											FEN1_0	2	0					53BP1_100	2	0.378533														53BP1_0	2	1.71643
											FEN1_100	2	17					53BP1_100	2	0.427148														53BP1_0	2	1.37812
											FEN1_100	2	23					53BP1_100	2	1.12005														53BP1_0	2	0.588203
											FEN1_100	2	0					53BP1_100	2	2.13479														53BP1_0	2	0.0315686
											FEN1_100	2	0					53BP1_100	2	1.22219														53BP1_0	2	0.228653
											FEN1_100	2	44					53BP1_100	2	0.97365														53BP1_0	2	1.35875
											FEN1_100	2	11					53BP1_100	2	0.870413														53BP1_0	2	2.19745
											FEN1_100	2	5					53BP1_100	2	0.9389														53BP1_0	2	0.0174362
											FEN1_100	2	9					53BP1_100	2	0.619999														53BP1_0	2	1.03521
											FEN1_100	2	7					53BP1_100	2	0.107178														53BP1_0	2	0.251265
											FEN1_100	2	0					53BP1_100	2	0.465191														53BP1_0	2	3.19909
											FEN1_100	2	71					53BP1_100	2	0.124538														53BP1_0	2	0.0398707
											FEN1_100	2	25					53BP1_100	2	16.3582														53BP1_0	2	0.102031
											FEN1_100	2	0					53BP1_100	2	0.460313														53BP1_0	2	0.18142
											FEN1_100	2	9					53BP1_100	2	0.192783														53BP1_0	2	0.0696871
											FEN1_100	2	29					53BP1_100	2	0.280609														53BP1_0	2	0.183666
											FEN1_100	2	3					53BP1_100	2	0														53BP1_0	2	0.40194
											FEN1_100	2	2					53BP1_100	2	1.43595														53BP1_0	2	0.0190116
											FEN1_100	2	27					53BP1_100	2	1.68644														53BP1_0	2	0.0593987
											FEN1_100	2	0					53BP1_100	2	0.706314														53BP1_0	2	0.0232344
											FEN1_100	2	68					53BP1_100	2	1.87628														53BP1_0	2	0.228344
											FEN1_100	2	26					53BP1_100	2	0.241987														53BP1_0	2	0.437387
											FEN1_100	2	38					53BP1_100	2	0.338026														53BP1_0	2	2.72358
											FEN1_100	2	1					53BP1_100	2	0.148162														53BP1_0	2	0
											FEN1_100	2	2					53BP1_100	2	0.637866														53BP1_0	2	0.0164367
											FEN1_100	2	28					53BP1_100	2	1.0699														53BP1_0	2	1.65223
											FEN1_100	2	24					53BP1_100	2	0.298159														53BP1_0	2	0.102881
											FEN1_100	2	23					53BP1_100	2	0.643486														53BP1_0	2	1.33706
											FEN1_100	2	16					53BP1_100	2	0.178454														53BP1_0	2	0.221481
											FEN1_100	2	12					53BP1_100	2	0.684422														53BP1_0	2	0.659659
											FEN1_100	2	30					53BP1_100	2	20.7395														53BP1_0	2	3.43638
											FEN1_100	2	32					53BP1_100	2	0.333706														53BP1_0	2	7.80651
											FEN1_100	2	39					53BP1_100	2	3.08308														53BP1_0	2	0.0581841
											FEN1_100	2	3					53BP1_100	2	0.872909														53BP1_0	2	1.05952
											FEN1_100	2	4					53BP1_100	2	51.3928														53BP1_0	2	0.243835
											FEN1_100	2	0					53BP1_100	2	0.658316														53BP1_0	2	0.0241905
											FEN1_100	2	12					53BP1_100	2	0.1913														53BP1_0	2	3.05646
											FEN1_100	2	35					53BP1_100	2	0.497319														53BP1_0	2	0
											FEN1_100	2	16					53BP1_100	2	0.181937														53BP1_0	2	1.77217
											FEN1_100	2	12					53BP1_100	2	0.36421														53BP1_0	2	1.54615
											FEN1_100	2	1					53BP1_100	2	0.340951														53BP1_0	2	1.7478
											FEN1_100	2	12					53BP1_100	2	0.981446														53BP1_0	2	4.75192
											FEN1_100	2	0					53BP1_100	2	0.335542														53BP1_0	2	1.89713
											FEN1_100	2	0					53BP1_100	2	0.92436														53BP1_0	2	1.02787
											FEN1_100	2	0					53BP1_100	2	0.116566														53BP1_0	2	2.7694
											FEN1_100	2	27					53BP1_100	2	1.9913														53BP1_0	2	1.79638
											FEN1_100	2	24					53BP1_100	2	1.23594														53BP1_0	2	1.23728
											FEN1_100	2	23					53BP1_100	2	0.947221														53BP1_0	2	0
											FEN1_100	2	0					53BP1_100	2	0.141037														53BP1_0	2	2.32286
											FEN1_100	2	81					53BP1_100	2	0.320906														53BP1_100	2	1.80416
											FEN1_100	2	19					53BP1_100	2	0.0819133														53BP1_100	2	0.292159
											FEN1_100	2	2					53BP1_100	2	3.3152														53BP1_100	2	1.50367
											FEN1_100	2	23					53BP1_100	2	0.469476														53BP1_100	2	0.528547
											FEN1_100	2	31					53BP1_100	2	1.07268														53BP1_100	2	0.0856662
											FEN1_100	2	0					53BP1_100	2	0.701857														53BP1_100	2	0.961237
											FEN1_100	2	29					53BP1_100	2	0.431115														53BP1_100	2	0.014341
											FEN1_100	2	4					53BP1_100	2	0.341778														53BP1_100	2	0.755211
											FEN1_100	2	10					53BP1_100	2	0.125203														53BP1_100	2	0.584405
											FEN1_100	2	11					53BP1_100	2	0.48777														53BP1_100	2	1.82219
											FEN1_100	2	1					53BP1_100	2	0.482943														53BP1_100	2	0.104983
											FEN1_100	2	24					53BP1_100	2	2.11761														53BP1_100	2	1.8267
											FEN1_100	2	25					53BP1_100	2	0.422521														53BP1_100	2	0.844504
											FEN1_100	2	40					53BP1_100	2	3.0295														53BP1_100	2	0.310696
											FEN1_100	2	56					53BP1_100	2	0.714709														53BP1_100	2	1.54615
											FEN1_100	2	33					53BP1_100	2	1.82115														53BP1_100	2	0.176394
											FEN1_100	2	3					53BP1_100	2	0.396979														53BP1_100	2	1.35092
											FEN1_100	2	1					FEN1_53BP1_0	2	0.972101														53BP1_100	2	1.53943
											FEN1_100	2	23					FEN1_53BP1_0	2	1.45347														53BP1_100	2	0.195776
											FEN1_100	2	0					FEN1_53BP1_0	2	0.647848														53BP1_100	2	1.70329
											FEN1_100	2	19					FEN1_53BP1_0	2	0.660111														53BP1_100	2	0.0591007
											FEN1_100	2	44					FEN1_53BP1_0	2	1.89801														53BP1_100	2	0.605085
											FEN1_100	2	0					FEN1_53BP1_0	2	4.62952														53BP1_100	2	0.342063
											FEN1_100	2	0					FEN1_53BP1_0	2	1.26945														53BP1_100	2	2.02908
											FEN1_100	2	0					FEN1_53BP1_0	2	1.37773														53BP1_100	2	0.814487
											FEN1_100	2	23					FEN1_53BP1_0	2	1.73353														53BP1_100	2	0.91066
											FEN1_100	2	0					FEN1_53BP1_0	2	3.92322														53BP1_100	2	3.18783
											FEN1_100	2	34					FEN1_53BP1_0	2	3.61119														53BP1_100	2	1.75511
											FEN1_100	2	4					FEN1_53BP1_0	2	2.29655														53BP1_100	2	0.420457
											FEN1_100	2	39					FEN1_53BP1_0	2	2.83224														53BP1_100	2	0.411497
											FEN1_100	2	21					FEN1_53BP1_0	2	0.360937														53BP1_100	2	0.645757
											FEN1_100	2	40					FEN1_53BP1_0	2	3.66172														53BP1_100	2	0.0232658
											FEN1_100	2	14					FEN1_53BP1_0	2	1.03162														53BP1_100	2	0.0298912
											FEN1_100	2	0					FEN1_53BP1_0	2	1.59337														53BP1_100	2	0.974908
											FEN1_100	2	19					FEN1_53BP1_0	2	8.55376														53BP1_100	2	0.831758
											FEN1_100	2	32					FEN1_53BP1_0	2	9.74093														53BP1_100	2	1.92061
											FEN1_100	2	0					FEN1_53BP1_0	2	2.04098														53BP1_100	2	1.24035
											FEN1_100	2	19					FEN1_53BP1_0	2	0.0862232														53BP1_100	2	0.544255
											FEN1_100	2	18					FEN1_53BP1_0	2	2.864														53BP1_100	2	1.17055
											FEN1_100	2	30					FEN1_53BP1_0	2	0.971573														53BP1_100	2	0.247908
											FEN1_100	2	17					FEN1_53BP1_0	2	2.15956														53BP1_100	2	0.214909
											FEN1_100	2	0					FEN1_53BP1_0	2	2.5901														53BP1_100	2	0.953627
											FEN1_100	2	24					FEN1_53BP1_0	2	0														53BP1_100	2	0.843343
											53BP1_0	2	0					FEN1_53BP1_0	2	0.0912167														53BP1_100	2	0.339361
											53BP1_0	2	0					FEN1_53BP1_0	2	9.47544														53BP1_100	2	0.0861618
											53BP1_0	2	0					FEN1_53BP1_0	2	0.590209														53BP1_100	2	0.481898
											53BP1_0	2	0					FEN1_53BP1_0	2	0.684162														53BP1_100	2	0.180543
											53BP1_0	2	0					FEN1_53BP1_0	2	1.79707														53BP1_100	2	0.246385
											53BP1_0	2	0					FEN1_53BP1_0	2	0.618395														53BP1_100	2	1.4513
											53BP1_0	2	0					FEN1_53BP1_0	2	4.65998														53BP1_100	2	1.63918
											53BP1_0	2	0					FEN1_53BP1_0	2	0.224705														53BP1_100	2	0.873051
											53BP1_0	2	1					FEN1_53BP1_0	2	2.05755														53BP1_100	2	0.262465
											53BP1_0	2	0					FEN1_53BP1_0	2	2.65311														53BP1_100	2	1.70708
											53BP1_0	2	2					FEN1_53BP1_0	2	0.0634485														53BP1_100	2	0.864123
											53BP1_0	2	0					FEN1_53BP1_0	2	4.22246														53BP1_100	2	0.0530703
											53BP1_0	2	0					FEN1_53BP1_0	2	17.5208														53BP1_100	2	0.550493
											53BP1_0	2	0					FEN1_53BP1_0	2	1.97073														53BP1_100	2	0.114367
											53BP1_0	2	0					FEN1_53BP1_0	2	3.95458														53BP1_100	2	2.2176
											53BP1_0	2	0					FEN1_53BP1_0	2	1.13525														53BP1_100	2	2.92875
											53BP1_0	2	0					FEN1_53BP1_0	2	2.75417														53BP1_100	2	0.22729
											53BP1_0	2	1					FEN1_53BP1_0	2	0.381909														53BP1_100	2	2.85614
											53BP1_0	2	0					FEN1_53BP1_0	2	1.22679														53BP1_100	2	0.723979
											53BP1_0	2	0					FEN1_53BP1_0	2	0.240861														53BP1_100	2	4.08451
											53BP1_0	2	1					FEN1_53BP1_0	2	1.34059														53BP1_100	2	2.4543
											53BP1_0	2	0					FEN1_53BP1_0	2	0.457485														53BP1_100	2	0.0825808
											53BP1_0	2	0					FEN1_53BP1_0	2	1.07903														53BP1_100	2	0.613512
											53BP1_0	2	0					FEN1_53BP1_0	2	0.288														53BP1_100	2	3.19127
											53BP1_0	2	0					FEN1_53BP1_0	2	0.489361														53BP1_100	2	2.67739
											53BP1_0	2	0					FEN1_53BP1_0	2	0.171055														53BP1_100	2	0.793109
											53BP1_0	2	0					FEN1_53BP1_0	2	0.750266														53BP1_100	2	0.972196
											53BP1_0	2	0					FEN1_53BP1_0	2	1.26757														FEN1_53BP1_0	2	0.718094
											53BP1_0	2	0					FEN1_53BP1_0	2	0.143708														FEN1_53BP1_0	2	8.14911
											53BP1_0	2	0					FEN1_53BP1_0	2	0.138783														FEN1_53BP1_0	2	0.0176021
											53BP1_0	2	0					FEN1_53BP1_0	2	0.517735														FEN1_53BP1_0	2	0.651358
											53BP1_0	2	0					FEN1_53BP1_0	2	0.86443														FEN1_53BP1_0	2	0
											53BP1_0	2	0					FEN1_53BP1_0	2	0.534667														FEN1_53BP1_0	2	0.112817
											53BP1_0	2	0					FEN1_53BP1_0	2	1.79643														FEN1_53BP1_0	2	6.15316
											53BP1_0	2	0					FEN1_53BP1_0	2	1.72885														FEN1_53BP1_0	2	0.391126
											53BP1_0	2	0					FEN1_53BP1_0	2	1.07648														FEN1_53BP1_0	2	5.55476
											53BP1_0	2	0					FEN1_53BP1_0	2	0.923833														FEN1_53BP1_0	2	0.0132874
											53BP1_0	2	0					FEN1_53BP1_0	2	0.0128198														FEN1_53BP1_0	2	0.113712
											53BP1_0	2	0					FEN1_53BP1_0	2	5.12234														FEN1_53BP1_0	2	39.6948
											53BP1_0	2	0					FEN1_53BP1_0	2	0.186794														FEN1_53BP1_0	2	18.2208
											53BP1_0	2	0					FEN1_53BP1_0	2	2.63704														FEN1_53BP1_0	2	24.9324
											53BP1_0	2	0					FEN1_53BP1_0	2	0														FEN1_53BP1_0	2	18.3714
											53BP1_0	2	0					FEN1_53BP1_0	2	1.90905														FEN1_53BP1_0	2	0.361062
											53BP1_0	2	0					FEN1_53BP1_0	2	0.901582														FEN1_53BP1_0	2	2.19719
											53BP1_0	2	0					FEN1_53BP1_0	2	1.71041														FEN1_53BP1_0	2	2.12162
											53BP1_0	2	0					FEN1_53BP1_0	2	2.79156														FEN1_53BP1_0	2	0.07313
											53BP1_0	2	1					FEN1_53BP1_0	2	1.5097														FEN1_53BP1_0	2	1.53563
											53BP1_0	2	1					FEN1_53BP1_0	2	0.558215														FEN1_53BP1_0	2	0.120746
											53BP1_0	2	0					FEN1_53BP1_0	2	1.65755														FEN1_53BP1_0	2	4.44921
											53BP1_0	2	0					FEN1_53BP1_0	2	1.13473														FEN1_53BP1_0	2	0.0715474
											53BP1_0	2	1					FEN1_53BP1_0	2	0.805452														FEN1_53BP1_0	2	3.44392
											53BP1_0	2	1					FEN1_53BP1_0	2	3.49242														FEN1_53BP1_0	2	0.0825549
											53BP1_0	2	0					FEN1_53BP1_0	2	0.148822														FEN1_53BP1_0	2	0.468494
											53BP1_0	2	0					FEN1_53BP1_0	2	1.21581														FEN1_53BP1_0	2	1.12815
											53BP1_0	2	0					FEN1_53BP1_0	2	14.5868														FEN1_53BP1_0	2	1.75809
											53BP1_0	2	0					FEN1_53BP1_0	2	2.30656														FEN1_53BP1_0	2	2.02065
											53BP1_0	2	0					FEN1_53BP1_0	2	10.2844														FEN1_53BP1_0	2	3.41169
											53BP1_0	2	3					FEN1_53BP1_0	2	2.69141														FEN1_53BP1_0	2	1.39173
											53BP1_0	2	0					FEN1_53BP1_0	2	5.3626														FEN1_53BP1_0	2	1.10081
											53BP1_0	2	0					FEN1_53BP1_0	2	1.21639														FEN1_53BP1_0	2	3.29655
											53BP1_0	2	1					FEN1_53BP1_0	2	2.20879														FEN1_53BP1_0	2	5.74199
											53BP1_0	2	0					FEN1_53BP1_0	2	3.40181														FEN1_53BP1_0	2	2.39712
											53BP1_0	2	0					FEN1_53BP1_0	2	2.0782														FEN1_53BP1_0	2	1.65947
											53BP1_0	2	0					FEN1_53BP1_0	2	0.95342														FEN1_53BP1_0	2	0.14188
											53BP1_0	2	0					FEN1_53BP1_0	2	0.772855														FEN1_53BP1_0	2	0.0771259
											53BP1_0	2	1					FEN1_53BP1_0	2	0.0747864														FEN1_53BP1_0	2	0.152448
											53BP1_0	2	0					FEN1_53BP1_0	2	0.00671785														FEN1_53BP1_0	2	1.67323
											53BP1_0	2	0					FEN1_53BP1_0	2	0														FEN1_53BP1_0	2	1.24669
											53BP1_0	2	1					FEN1_53BP1_0	2	1.01548														FEN1_53BP1_0	2	0.103804
											53BP1_0	2	0					FEN1_53BP1_0	2	2.93758														FEN1_53BP1_0	2	0.666845
											53BP1_0	2	0					FEN1_53BP1_0	2	0.544817														FEN1_53BP1_0	2	0.983077
											53BP1_0	2	0					FEN1_53BP1_0	2	5.07183														FEN1_53BP1_0	2	0.374098
											53BP1_0	2	0					FEN1_53BP1_0	2	0.63332														FEN1_53BP1_0	2	0.337247
											53BP1_0	2	1					FEN1_53BP1_0	2	0.692247														FEN1_53BP1_0	2	0.880335
											53BP1_0	2	0					FEN1_53BP1_0	2	0.60908														FEN1_53BP1_0	2	0.0160067
											53BP1_0	2	0					FEN1_53BP1_0	2	0.605735														FEN1_53BP1_0	2	0.0869824
											53BP1_0	2	0					FEN1_53BP1_0	2	2.50024														FEN1_53BP1_0	2	0.178464
											53BP1_0	2	0					FEN1_53BP1_0	2	0.725602														FEN1_53BP1_0	2	0.102109
											53BP1_100	2	0					FEN1_53BP1_0	2	2.19504														FEN1_53BP1_0	2	0.646738
											53BP1_100	2	0					FEN1_53BP1_0	2	0.446192														FEN1_53BP1_0	2	0.723227
											53BP1_100	2	0					FEN1_53BP1_0	2	0.528496														FEN1_53BP1_0	2	0.705883
											53BP1_100	2	0					FEN1_53BP1_0	2	1.95794														FEN1_53BP1_0	2	0.159857
											53BP1_100	2	0					FEN1_53BP1_0	2	2.20464														FEN1_53BP1_0	2	0.539392
											53BP1_100	2	0					FEN1_53BP1_0	2	1.08029														FEN1_53BP1_0	2	0.232106
											53BP1_100	2	0					FEN1_53BP1_0	2	0														FEN1_53BP1_0	2	4.33178
											53BP1_100	2	0					FEN1_53BP1_0	2	0.646082														FEN1_53BP1_0	2	3.1696
											53BP1_100	2	0					FEN1_53BP1_100	2	0.132642														FEN1_53BP1_0	2	0.121036
											53BP1_100	2	0					FEN1_53BP1_100	2	0.763443														FEN1_53BP1_0	2	0.410666
											53BP1_100	2	0					FEN1_53BP1_100	2	1.13954														FEN1_53BP1_0	2	1.38315
											53BP1_100	2	0					FEN1_53BP1_100	2	0.229298														FEN1_53BP1_0	2	0.935977
											53BP1_100	2	0					FEN1_53BP1_100	2	1.00907														FEN1_53BP1_0	2	0.132823
											53BP1_100	2	6					FEN1_53BP1_100	2	0.119098														FEN1_53BP1_0	2	0.128596
											53BP1_100	2	0					FEN1_53BP1_100	2	2.17306														FEN1_53BP1_0	2	0.146321
											53BP1_100	2	0					FEN1_53BP1_100	2	0.78339														FEN1_53BP1_0	2	0.0822486
											53BP1_100	2	0					FEN1_53BP1_100	2	0.331747														FEN1_53BP1_0	2	0.966172
											53BP1_100	2	0					FEN1_53BP1_100	2	1.79147														FEN1_53BP1_0	2	0.231684
											53BP1_100	2	0					FEN1_53BP1_100	2	0.666243														FEN1_53BP1_0	2	0.346394
											53BP1_100	2	0					FEN1_53BP1_100	2	2.60425														FEN1_53BP1_0	2	27.7592
											53BP1_100	2	0					FEN1_53BP1_100	2	0.16759														FEN1_53BP1_0	2	0
											53BP1_100	2	0					FEN1_53BP1_100	2	1.91653														FEN1_53BP1_0	2	17.3031
											53BP1_100	2	0					FEN1_53BP1_100	2	0.205579														FEN1_53BP1_0	2	0.436534
											53BP1_100	2	0					FEN1_53BP1_100	2	0.366537														FEN1_53BP1_0	2	0.371017
											53BP1_100	2	0					FEN1_53BP1_100	2	0.344359														FEN1_53BP1_0	2	25.9407
											53BP1_100	2	0					FEN1_53BP1_100	2	0.920369														FEN1_53BP1_0	2	14.225
											53BP1_100	2	0					FEN1_53BP1_100	2	1.0147														FEN1_53BP1_0	2	20.7414
											53BP1_100	2	0					FEN1_53BP1_100	2	0.622694														FEN1_53BP1_0	2	0.0147447
											53BP1_100	2	0					FEN1_53BP1_100	2	0.327335														FEN1_53BP1_0	2	0.46382
											53BP1_100	2	0					FEN1_53BP1_100	2	2.83287														FEN1_53BP1_0	2	22.9242
											53BP1_100	2	0					FEN1_53BP1_100	2	0.315346														FEN1_53BP1_0	2	0.451874
											53BP1_100	2	0					FEN1_53BP1_100	2	0.294903														FEN1_53BP1_0	2	0.737995
											53BP1_100	2	6					FEN1_53BP1_100	2	0.86317														FEN1_53BP1_0	2	0.0517605
											53BP1_100	2	0					FEN1_53BP1_100	2	0.00233279														FEN1_53BP1_0	2	4.38698
											53BP1_100	2	1					FEN1_53BP1_100	2	0.0952906														FEN1_53BP1_0	2	5.94018
											53BP1_100	2	0					FEN1_53BP1_100	2	0.402703														FEN1_53BP1_0	2	0.114572
											53BP1_100	2	1					FEN1_53BP1_100	2	0.518517														FEN1_53BP1_0	2	0.587454
											53BP1_100	2	2					FEN1_53BP1_100	2	0.75312														FEN1_53BP1_0	2	0.0973551
											53BP1_100	2	0					FEN1_53BP1_100	2	0.449371														FEN1_53BP1_0	2	2.39537
											53BP1_100	2	0					FEN1_53BP1_100	2	2.40209														FEN1_53BP1_0	2	8.54303
											53BP1_100	2	0					FEN1_53BP1_100	2	0.219912														FEN1_53BP1_0	2	0.858918
											53BP1_100	2	2					FEN1_53BP1_100	2	1.17311														FEN1_53BP1_0	2	4.72238
											53BP1_100	2	0					FEN1_53BP1_100	2	0														FEN1_53BP1_0	2	0.629494
											53BP1_100	2	0					FEN1_53BP1_100	2	0.189517														FEN1_53BP1_0	2	0.100091
											53BP1_100	2	0					FEN1_53BP1_100	2	0.899897														FEN1_53BP1_0	2	2.88325
											53BP1_100	2	0					FEN1_53BP1_100	2	0.538462														FEN1_53BP1_0	2	6.3727
											53BP1_100	2	0					FEN1_53BP1_100	2	0.058442														FEN1_53BP1_0	2	0.0695254
											53BP1_100	2	5					FEN1_53BP1_100	2	2.2388														FEN1_53BP1_0	2	1.79175
											53BP1_100	2	0					FEN1_53BP1_100	2	0.714578														FEN1_53BP1_0	2	8.1445
											53BP1_100	2	0					FEN1_53BP1_100	2	4.20009														FEN1_53BP1_0	2	0
											53BP1_100	2	0					FEN1_53BP1_100	2	2.25451														FEN1_53BP1_0	2	12.4561
											53BP1_100	2	0					FEN1_53BP1_100	2	4.79822														FEN1_53BP1_0	2	0
											53BP1_100	2	0					FEN1_53BP1_100	2	0.14513														FEN1_53BP1_0	2	0.609109
											53BP1_100	2	0					FEN1_53BP1_100	2	3.48145														FEN1_53BP1_0	2	19.4842
											53BP1_100	2	0					FEN1_53BP1_100	2	1.59072														FEN1_53BP1_0	2	0
											53BP1_100	2	0					FEN1_53BP1_100	2	5.47814														FEN1_53BP1_0	2	0.392274
											53BP1_100	2	0					FEN1_53BP1_100	2	0.0682066														FEN1_53BP1_0	2	0
											53BP1_100	2	0					FEN1_53BP1_100	2	4.17705														FEN1_53BP1_0	2	0.16982
											53BP1_100	2	0					FEN1_53BP1_100	2	2.39922														FEN1_53BP1_0	2	23.9172
											53BP1_100	2	0					FEN1_53BP1_100	2	3.10296														FEN1_53BP1_0	2	0
											53BP1_100	2	0					FEN1_53BP1_100	2	5.48373														FEN1_53BP1_0	2	12.9623
											53BP1_100	2	0					FEN1_53BP1_100	2	1.40964														FEN1_53BP1_0	2	0.292522
											53BP1_100	2	0					FEN1_53BP1_100	2	8.71189														FEN1_53BP1_0	2	0
											53BP1_100	2	0					FEN1_53BP1_100	2	1.16527														FEN1_53BP1_0	2	23.9286
											53BP1_100	2	0					FEN1_53BP1_100	2	2.4685														FEN1_53BP1_0	2	0.0378131
											53BP1_100	2	0					FEN1_53BP1_100	2	0.844542														FEN1_53BP1_0	2	18.4445
											53BP1_100	2	0					FEN1_53BP1_100	2	0.688702														FEN1_53BP1_0	2	21.0553
											53BP1_100	2	1					FEN1_53BP1_100	2	2.20287														FEN1_53BP1_0	2	17.9966
											53BP1_100	2	0					FEN1_53BP1_100	2	2.30102														FEN1_53BP1_0	2	11.4673
											53BP1_100	2	0					FEN1_53BP1_100	2	1.70129														FEN1_53BP1_0	2	14.5852
											53BP1_100	2	13					FEN1_53BP1_100	2	0.237695														FEN1_53BP1_0	2	19.4427
											53BP1_100	2	0					FEN1_53BP1_100	2	0.138368														FEN1_53BP1_0	2	20.7068
											53BP1_100	2	24					FEN1_53BP1_100	2	0.245458														FEN1_53BP1_0	2	0.53998
											53BP1_100	2	0					FEN1_53BP1_100	2	1.82643														FEN1_53BP1_0	2	5.05425
											53BP1_100	2	0					FEN1_53BP1_100	2	1.853														FEN1_53BP1_0	2	0
											53BP1_100	2	0					FEN1_53BP1_100	2	0.618654														FEN1_53BP1_100	2	0.721072
											53BP1_100	2	0					FEN1_53BP1_100	2	2.11598														FEN1_53BP1_100	2	2.25868
											53BP1_100	2	0					FEN1_53BP1_100	2	1.91149														FEN1_53BP1_100	2	1.52625
											53BP1_100	2	0					FEN1_53BP1_100	2	1.71638														FEN1_53BP1_100	2	0.0212312
											53BP1_100	2	0					FEN1_53BP1_100	2	1.56056														FEN1_53BP1_100	2	20.9388
											53BP1_100	2	0					FEN1_53BP1_100	2	0.563031														FEN1_53BP1_100	2	0.633454
											53BP1_100	2	0					FEN1_53BP1_100	2	1.35728														FEN1_53BP1_100	2	3.85754
											53BP1_100	2	0					FEN1_53BP1_100	2	0.474881														FEN1_53BP1_100	2	1.52485
											53BP1_100	2	0					FEN1_53BP1_100	2	0.267857														FEN1_53BP1_100	2	6.70516
											53BP1_100	2	0					FEN1_53BP1_100	2	2.84603														FEN1_53BP1_100	2	0.910101
											53BP1_100	2	0					FEN1_53BP1_100	2	1.50067														FEN1_53BP1_100	2	1.45508
											53BP1_100	2	1					FEN1_53BP1_100	2	0.723109														FEN1_53BP1_100	2	6.83721
											53BP1_100	2	0					FEN1_53BP1_100	2	0														FEN1_53BP1_100	2	0.457734
											53BP1_100	2	0					FEN1_53BP1_100	2	1.83991														FEN1_53BP1_100	2	0
											53BP1_100	2	0					FEN1_53BP1_100	2	0.733596														FEN1_53BP1_100	2	0.0658382
											53BP1_100	2	0					FEN1_53BP1_100	2	3.41684														FEN1_53BP1_100	2	1.12647
											53BP1_100	2	0					FEN1_53BP1_100	2	2.45534														FEN1_53BP1_100	2	2.29602
											53BP1_100	2	0					FEN1_53BP1_100	2	2.74146														FEN1_53BP1_100	2	2.63602
											53BP1_100	2	0					FEN1_53BP1_100	2	0.906877														FEN1_53BP1_100	2	1.16042
											53BP1_100	2	1					FEN1_53BP1_100	2	6.03075														FEN1_53BP1_100	2	4.03662
											53BP1_100	2	0					FEN1_53BP1_100	2	0.783501														FEN1_53BP1_100	2	0.266786
											53BP1_100	2	0					FEN1_53BP1_100	2	3.11855														FEN1_53BP1_100	2	2.34234
											53BP1_100	2	0					FEN1_53BP1_100	2	0.371061														FEN1_53BP1_100	2	1.26034
											53BP1_100	2	0					FEN1_53BP1_100	2	0.919911														FEN1_53BP1_100	2	0.139185
											53BP1_100	2	0					FEN1_53BP1_100	2	0.559089														FEN1_53BP1_100	2	0.345538
											53BP1_100	2	0					FEN1_53BP1_100	2	1.43755														FEN1_53BP1_100	2	4.51376
											53BP1_100	2	0					FEN1_53BP1_100	2	0.613279														FEN1_53BP1_100	2	0.138818
											53BP1_100	2	1					FEN1_53BP1_100	2	0.92121														FEN1_53BP1_100	2	1.38167
											53BP1_100	2	0					FEN1_53BP1_100	2	0.368009														FEN1_53BP1_100	2	1.41152
											53BP1_100	2	0					FEN1_53BP1_100	2	0.314893														FEN1_53BP1_100	2	0.56865
											53BP1_100	2	0					FEN1_53BP1_100	2	2.4178														FEN1_53BP1_100	2	0.641874
											53BP1_100	2	0					FEN1_53BP1_100	2	1.35221														FEN1_53BP1_100	2	0.368224
											53BP1_100	2	0					FEN1_53BP1_100	2	0.681472														FEN1_53BP1_100	2	3.59659
											53BP1_100	2	0					FEN1_53BP1_100	2	1.80455														FEN1_53BP1_100	2	0.0726331
											53BP1_100	2	0					FEN1_53BP1_100	2	2.05317														FEN1_53BP1_100	2	0.37516
											53BP1_100	2	0					FEN1_53BP1_100	2	2.90937														FEN1_53BP1_100	2	6.53517
											53BP1_100	2	0					FEN1_53BP1_100	2	0.464183														FEN1_53BP1_100	2	4.12343
											53BP1_100	2	0					FEN1_53BP1_100	2	2.62505														FEN1_53BP1_100	2	1.49127
											FEN1_53BP1_0	2	0					FEN1_53BP1_100	2	5.68931														FEN1_53BP1_100	2	0.829783
											FEN1_53BP1_0	2	0					FEN1_53BP1_100	2	0.58155														FEN1_53BP1_100	2	14.7699
											FEN1_53BP1_0	2	0					FEN1_53BP1_100	2	0.823622														FEN1_53BP1_100	2	0.120553
											FEN1_53BP1_0	2	0					FEN1_53BP1_100	2	0.635256														FEN1_53BP1_100	2	0.537856
											FEN1_53BP1_0	2	0					FEN1_53BP1_100	2	3.71827														FEN1_53BP1_100	2	0.914537
											FEN1_53BP1_0	2	0					FEN1_53BP1_100	2	0.325851														FEN1_53BP1_100	2	1.18679
											FEN1_53BP1_0	2	0					FEN1_53BP1_100	2	4.28862														FEN1_53BP1_100	2	0.63343
											FEN1_53BP1_0	2	0					FEN1_53BP1_100	2	1.30938														FEN1_53BP1_100	2	2.20669
											FEN1_53BP1_0	2	1					FEN1_53BP1_100	2	1.44114														FEN1_53BP1_100	2	7.51497
											FEN1_53BP1_0	2	0					FEN1_53BP1_100	2	0.186704														FEN1_53BP1_100	2	0.766267
											FEN1_53BP1_0	2	0					FEN1_53BP1_100	2	4.08537														FEN1_53BP1_100	2	0.0626271
											FEN1_53BP1_0	2	1					FEN1_53BP1_100	2	0.171348														FEN1_53BP1_100	2	0.332091
											FEN1_53BP1_0	2	0					FEN1_53BP1_100	2	1.94674														FEN1_53BP1_100	2	4.4872
											FEN1_53BP1_0	2	1					FEN1_53BP1_100	2	2.10153														FEN1_53BP1_100	2	0.9615
											FEN1_53BP1_0	2	0					FEN1_53BP1_100	2	0.476325														FEN1_53BP1_100	2	25.2865
											FEN1_53BP1_0	2	0					FEN1_53BP1_100	2	0.302361														FEN1_53BP1_100	2	0.811847
											FEN1_53BP1_0	2	0					FEN1_53BP1_100	2	2.82521														FEN1_53BP1_100	2	0.984129
											FEN1_53BP1_0	2	1					FEN1_53BP1_100	2	0.398748														FEN1_53BP1_100	2	0.32503
											FEN1_53BP1_0	2	0					FEN1_53BP1_100	2	1.0746														FEN1_53BP1_100	2	0.00444758
											FEN1_53BP1_0	2	0					FEN1_53BP1_100	2	4.47261														FEN1_53BP1_100	2	0.6692
											FEN1_53BP1_0	2	0					FEN1_53BP1_100	2	6.60633														FEN1_53BP1_100	2	2.97038
											FEN1_53BP1_0	2	0					FEN1_53BP1_100	2	1.15161														FEN1_53BP1_100	2	0.75408
											FEN1_53BP1_0	2	0					FEN1_53BP1_100	2	1.84188														FEN1_53BP1_100	2	8.76845
											FEN1_53BP1_0	2	0					FEN1_53BP1_100	2	1.77246														FEN1_53BP1_100	2	0.894556
											FEN1_53BP1_0	2	0					FEN1_53BP1_100	2	0.244287														FEN1_53BP1_100	2	0.625387
											FEN1_53BP1_0	2	0					FEN1_53BP1_100	2	1.82355														FEN1_53BP1_100	2	9.574
											FEN1_53BP1_0	2	3					FEN1_53BP1_100	2	3.63701														FEN1_53BP1_100	2	4.26109
											FEN1_53BP1_0	2	0					FEN1_53BP1_100	2	3.23841														FEN1_53BP1_100	2	0
											FEN1_53BP1_0	2	0					WT_0	3	33.0307														FEN1_53BP1_100	2	0.475709
											FEN1_53BP1_0	2	0					WT_0	3	0.666336														FEN1_53BP1_100	2	2.73743
											FEN1_53BP1_0	2	0					WT_0	3	20.1123														FEN1_53BP1_100	2	1.26948
											FEN1_53BP1_0	2	0					WT_0	3	32.3151														FEN1_53BP1_100	2	1.92147
											FEN1_53BP1_0	2	1					WT_0	3	5.10745														FEN1_53BP1_100	2	2.4466
											FEN1_53BP1_0	2	2					WT_0	3	0.106857														FEN1_53BP1_100	2	0.669412
											FEN1_53BP1_0	2	0					WT_0	3	1.51268														FEN1_53BP1_100	2	0.235352
											FEN1_53BP1_0	2	1					WT_0	3	2.09888														FEN1_53BP1_100	2	4.04733
											FEN1_53BP1_0	2	1					WT_0	3	1.87448														FEN1_53BP1_100	2	3.75542
											FEN1_53BP1_0	2	1					WT_0	3	0.221485														FEN1_53BP1_100	2	0.821733
											FEN1_53BP1_0	2	4					WT_0	3	0.345918														FEN1_53BP1_100	2	2.43149
											FEN1_53BP1_0	2	0					WT_0	3	0														FEN1_53BP1_100	2	1.00559
											FEN1_53BP1_0	2	0					WT_0	3	0.35416														FEN1_53BP1_100	2	1.53813
											FEN1_53BP1_0	2	0					WT_0	3	2.41807														FEN1_53BP1_100	2	13.3921
											FEN1_53BP1_0	2	4					WT_0	3	0.707719														FEN1_53BP1_100	2	18.8415
											FEN1_53BP1_0	2	3					WT_0	3	0.129369														FEN1_53BP1_100	2	1.41451
											FEN1_53BP1_0	2	0					WT_0	3	0.146637														FEN1_53BP1_100	2	4.02394
											FEN1_53BP1_0	2	2					WT_0	3	0.312124														FEN1_53BP1_100	2	14.3797
											FEN1_53BP1_0	2	0					WT_0	3	0.592156														FEN1_53BP1_100	2	2.98182
											FEN1_53BP1_0	2	1					WT_0	3	1.71289														FEN1_53BP1_100	2	4.21349
											FEN1_53BP1_0	2	1					WT_0	3	27.9049														FEN1_53BP1_100	2	0.910841
											FEN1_53BP1_0	2	1					WT_0	3	0.0607662														FEN1_53BP1_100	2	0.796879
											FEN1_53BP1_0	2	0					WT_0	3	0.638147														FEN1_53BP1_100	2	0.154102
											FEN1_53BP1_0	2	1					WT_0	3	0.610658														FEN1_53BP1_100	2	0.445953
											FEN1_53BP1_0	2	3					WT_0	3	0.168543														FEN1_53BP1_100	2	3.22785
											FEN1_53BP1_0	2	0					WT_0	3	0.412981														FEN1_53BP1_100	2	12.1144
											FEN1_53BP1_0	2	0					WT_0	3	0.575915														FEN1_53BP1_100	2	2.33513
											FEN1_53BP1_0	2	0					WT_0	3	1.64121														FEN1_53BP1_100	2	0.813714
											FEN1_53BP1_0	2	0					WT_0	3	0.556025														FEN1_53BP1_100	2	0.025677
											FEN1_53BP1_0	2	2					WT_0	3	0.332386														FEN1_53BP1_100	2	1.42084
											FEN1_53BP1_0	2	0					WT_0	3	1.27645														FEN1_53BP1_100	2	15.2925
											FEN1_53BP1_0	2	0					WT_0	3	0.11819														FEN1_53BP1_100	2	1.00372
											FEN1_53BP1_0	2	0					WT_0	3	1.05781														FEN1_53BP1_100	2	0.118466
											FEN1_53BP1_0	2	0					WT_0	3	0.308341														FEN1_53BP1_100	2	22.0619
											FEN1_53BP1_0	2	0					WT_0	3	0.0469023														WT_0	3	0.417706
											FEN1_53BP1_0	2	0					WT_0	3	0.0430751														WT_0	3	1.68866
											FEN1_53BP1_0	2	0					WT_0	3	10.4616														WT_0	3	0.237654
											FEN1_53BP1_0	2	1					WT_0	3	1.31481														WT_0	3	1.43409
											FEN1_53BP1_0	2	0					WT_0	3	0.531147														WT_0	3	1.05048
											FEN1_53BP1_0	2	0					WT_0	3	2.50358														WT_0	3	0.783737
											FEN1_53BP1_0	2	0					WT_0	3	3.0584														WT_0	3	0.575034
											FEN1_53BP1_0	2	0					WT_0	3	1.11252														WT_0	3	0.473888
											FEN1_53BP1_0	2	0					WT_0	3	0.186305														WT_0	3	1.25691
											FEN1_53BP1_0	2	2					WT_0	3	2.89084														WT_0	3	0.580124
											FEN1_53BP1_0	2	0					WT_0	3	0.450931														WT_0	3	2.066
											FEN1_53BP1_0	2	0					WT_0	3	0.19231														WT_0	3	0.663955
											FEN1_53BP1_0	2	0					WT_0	3	2.11266														WT_0	3	0.633187
											FEN1_53BP1_0	2	0					WT_0	3	0.103605														WT_0	3	0.189421
											FEN1_53BP1_0	2	0					WT_0	3	57.19														WT_0	3	1.73812
											FEN1_53BP1_0	2	0					WT_0	3	0.724347														WT_0	3	0.947265
											FEN1_53BP1_0	2	1					WT_0	3	0.0369923														WT_0	3	2.35432
											FEN1_53BP1_0	2	0					WT_0	3	0.195995														WT_0	3	0.0648607
											FEN1_53BP1_0	2	0					WT_0	3	0.375424														WT_0	3	1.00857
											FEN1_53BP1_0	2	2					WT_0	3	0.218096														WT_0	3	0.460722
											FEN1_53BP1_0	2	0					WT_0	3	0.373408														WT_0	3	1.11023
											FEN1_53BP1_0	2	0					WT_0	3	0.288584														WT_0	3	1.96552
											FEN1_53BP1_0	2	0					WT_0	3	6.02894														WT_0	3	1.66595
											FEN1_53BP1_0	2	0					WT_0	3	1.58812														WT_0	3	0.513304
											FEN1_53BP1_0	2	1					WT_0	3	14.6469														WT_0	3	1.82194
											FEN1_53BP1_0	2	1					WT_0	3	0.133641														WT_0	3	0.428262
											FEN1_53BP1_0	2	0					WT_0	3	2.50845														WT_0	3	0.626237
											FEN1_53BP1_0	2	2					WT_0	3	0.432363														WT_0	3	0.337397
											FEN1_53BP1_0	2	0					WT_0	3	0.177496														WT_0	3	0.534887
											FEN1_53BP1_0	2	0					WT_0	3	0.190985														WT_0	3	0.527139
											FEN1_53BP1_0	2	0					WT_0	3	0.0753367														WT_0	3	0.725073
											FEN1_53BP1_0	2	0					WT_0	3	0.0601464														WT_0	3	1.74722
											FEN1_53BP1_0	2	0					WT_0	3	0														WT_0	3	25.9828
											FEN1_53BP1_0	2	1					WT_0	3	3.35953														WT_0	3	1.05006
											FEN1_53BP1_0	2	1					WT_0	3	0.251248														WT_0	3	0.891545
											FEN1_53BP1_0	2	4					WT_0	3	0.0740881														WT_0	3	0
											FEN1_53BP1_0	2	1					WT_0	3	1.64582														WT_0	3	1.85079
											FEN1_53BP1_0	2	0					WT_0	3	0.872831														WT_0	3	0.643139
											FEN1_53BP1_0	2	0					WT_0	3	0														WT_0	3	1.2145
											FEN1_53BP1_0	2	0					WT_0	3	0.0998989														WT_0	3	1.89864
											FEN1_53BP1_0	2	0					WT_0	3	1.71646														WT_0	3	0.810131
											FEN1_53BP1_0	2	0					WT_0	3	0.0842799														WT_0	3	1.88747
											FEN1_53BP1_0	2	0					WT_0	3	0.316294														WT_0	3	1.06762
											FEN1_53BP1_0	2	0					WT_0	3	1.11622														WT_0	3	0.306048
											FEN1_53BP1_0	2	0					WT_0	3	3.27541														WT_0	3	1.82249
											FEN1_53BP1_0	2	0					WT_0	3	0.0572755														WT_0	3	0.72676
											FEN1_53BP1_0	2	0					WT_0	3	0.491731														WT_0	3	0.304078
											FEN1_53BP1_0	2	0					WT_0	3	2.062														WT_0	3	0.413433
											FEN1_53BP1_0	2	1					WT_0	3	0.0177091														WT_0	3	0.384042
											FEN1_53BP1_0	2	0					WT_0	3	5.82147														WT_0	3	1.18726
											FEN1_53BP1_0	2	0					WT_0	3	0.738415														WT_0	3	0.600891
											FEN1_53BP1_0	2	0					WT_0	3	0.650404														WT_0	3	0.513079
											FEN1_53BP1_0	2	0					WT_0	3	0.0489198														WT_0	3	0.541063
											FEN1_53BP1_0	2	0					WT_0	3	0.100523														WT_0	3	0.440396
											FEN1_53BP1_0	2	0					WT_0	3	1.02688														WT_0	3	0.193851
											FEN1_53BP1_0	2	0					WT_0	3	1.38785														WT_0	3	0.458663
											FEN1_53BP1_0	2	0					WT_0	3	0.495032														WT_0	3	0.279831
											FEN1_53BP1_0	2	0					WT_0	3	0.503102														WT_0	3	1.34086
											FEN1_53BP1_0	2	0					WT_0	3	0.375475														WT_0	3	0.241856
											FEN1_53BP1_0	2	0					WT_0	3	0.0823292														WT_0	3	0.644211
											FEN1_53BP1_0	2	0					WT_0	3	0.7988														WT_0	3	0.745462
											FEN1_53BP1_0	2	0					WT_0	3	2.76726														WT_0	3	0.543221
											FEN1_53BP1_0	2	0					WT_0	3	4.11247														WT_0	3	0.358256
											FEN1_53BP1_0	2	0					WT_0	3	1.6774														WT_0	3	0.413074
											FEN1_53BP1_0	2	0					WT_0	3	0.113998														WT_0	3	0.29317
											FEN1_53BP1_0	2	0					WT_0	3	0.5052														WT_0	3	1.29555
											FEN1_53BP1_0	2	0					WT_0	3	0.133186														WT_0	3	0.742743
											FEN1_53BP1_0	2	0					WT_0	3	0.134886														WT_0	3	0.453192
											FEN1_53BP1_0	2	1					WT_0	3	0.288601														WT_0	3	0.0662256
											FEN1_53BP1_0	2	0					WT_0	3	0.223947														WT_0	3	0.249532
											FEN1_53BP1_0	2	3					WT_0	3	2.045														WT_0	3	0.714949
											FEN1_53BP1_0	2	0					WT_0	3	1.14745														WT_0	3	0.460032
											FEN1_53BP1_0	2	0					WT_0	3	1.09719														WT_0	3	2.12978
											FEN1_53BP1_0	2	0					WT_0	3	0														WT_0	3	0.152053
											FEN1_53BP1_0	2	0					WT_0	3	0.775049														WT_0	3	0.239317
											FEN1_53BP1_0	2	0					WT_0	3	0.00862583														WT_0	3	0.56875
											FEN1_53BP1_100	2	10					WT_0	3	5.69355														WT_0	3	0.764598
											FEN1_53BP1_100	2	6					WT_0	3	2.38842														WT_0	3	0.140292
											FEN1_53BP1_100	2	11					WT_0	3	0.215016														WT_0	3	0.251861
											FEN1_53BP1_100	2	0					WT_0	3	0.40494														WT_0	3	0.918222
											FEN1_53BP1_100	2	0					WT_0	3	0.226967														WT_0	3	0.127774
											FEN1_53BP1_100	2	0					WT_0	3	0.702336														WT_0	3	0.958893
											FEN1_53BP1_100	2	0					WT_0	3	0.292617														WT_0	3	2.91926
											FEN1_53BP1_100	2	0					WT_0	3	0.146956														WT_0	3	0.620445
											FEN1_53BP1_100	2	0					WT_0	3	0.015813														WT_0	3	1.41623
											FEN1_53BP1_100	2	3					WT_0	3	0.275637														WT_0	3	1.19583
											FEN1_53BP1_100	2	0					WT_0	3	2.15524														WT_0	3	0.874835
											FEN1_53BP1_100	2	0					WT_0	3	0.255046														WT_0	3	0.586203
											FEN1_53BP1_100	2	5					WT_0	3	0.0525235														WT_0	3	0.999939
											FEN1_53BP1_100	2	9					WT_0	3	4.70103														WT_0	3	0.348991
											FEN1_53BP1_100	2	1					WT_0	3	1.17135														WT_0	3	0.155119
											FEN1_53BP1_100	2	0					WT_0	3	0.139103														WT_0	3	0.576384
											FEN1_53BP1_100	2	0					WT_0	3	0.356043														WT_0	3	0.656206
											FEN1_53BP1_100	2	0					WT_0	3	0.71761														WT_0	3	2.01622
											FEN1_53BP1_100	2	0					WT_0	3	0.0929142														WT_0	3	0.347109
											FEN1_53BP1_100	2	0					WT_0	3	0.443502														WT_0	3	0.391884
											FEN1_53BP1_100	2	14					WT_0	3	0.0761442														WT_0	3	0.908948
											FEN1_53BP1_100	2	0					WT_0	3	0.0992587														WT_0	3	0.799435
											FEN1_53BP1_100	2	0					WT_0	3	0.0740486														WT_0	3	0.179164
											FEN1_53BP1_100	2	9					WT_0	3	0.100132														WT_0	3	0.886783
											FEN1_53BP1_100	2	0					WT_0	3	0.265079														WT_0	3	0.609135
											FEN1_53BP1_100	2	4					WT_0	3	0.148631														WT_0	3	0.955926
											FEN1_53BP1_100	2	0					WT_0	3	0.427285														WT_0	3	0.593641
											FEN1_53BP1_100	2	1					WT_0	3	0														WT_0	3	1.01637
											FEN1_53BP1_100	2	2					WT_0	3	0.108456														WT_0	3	1.10439
											FEN1_53BP1_100	2	0					WT_0	3	3.41011														WT_0	3	0.620018
											FEN1_53BP1_100	2	0					WT_0	3	0.0992507														WT_0	3	1.08965
											FEN1_53BP1_100	2	34					WT_0	3	0.488289														WT_0	3	0.891389
											FEN1_53BP1_100	2	0					WT_0	3	0.0787649														WT_0	3	0.253568
											FEN1_53BP1_100	2	8					WT_0	3	0.614685														WT_0	3	0.270681
											FEN1_53BP1_100	2	1					WT_0	3	0.0745821														WT_0	3	0.227799
											FEN1_53BP1_100	2	1					WT_0	3	0.359043														WT_0	3	2.24707
											FEN1_53BP1_100	2	1					WT_0	3	0.0298868														WT_100	3	0.705616
											FEN1_53BP1_100	2	0					WT_0	3	0.180569														WT_100	3	0.448545
											FEN1_53BP1_100	2	1					WT_0	3	0.213845														WT_100	3	0.891071
											FEN1_53BP1_100	2	2					WT_0	3	0.214449														WT_100	3	0.72773
											FEN1_53BP1_100	2	0					WT_0	3	0.142747														WT_100	3	0.362838
											FEN1_53BP1_100	2	2					WT_0	3	1.14803														WT_100	3	0.520424
											FEN1_53BP1_100	2	12					WT_0	3	1.03764														WT_100	3	0.358718
											FEN1_53BP1_100	2	5					WT_0	3	1.99544														WT_100	3	1.33966
											FEN1_53BP1_100	2	0					WT_0	3	0.161147														WT_100	3	1.75801
											FEN1_53BP1_100	2	4					WT_0	3	1.22715														WT_100	3	0.397519
											FEN1_53BP1_100	2	1					WT_0	3	0.0750675														WT_100	3	0.161702
											FEN1_53BP1_100	2	8					WT_0	3	0.0533245														WT_100	3	0.415111
											FEN1_53BP1_100	2	8					WT_0	3	0.220122														WT_100	3	0.424994
											FEN1_53BP1_100	2	2					WT_0	3	0.49348														WT_100	3	1.00438
											FEN1_53BP1_100	2	11					WT_0	3	0.724109														WT_100	3	0.360843
											FEN1_53BP1_100	2	12					WT_0	3	0.104467														WT_100	3	0.396599
											FEN1_53BP1_100	2	1					WT_0	3	0.290937														WT_100	3	1.13128
											FEN1_53BP1_100	2	4					WT_0	3	0.0028431														WT_100	3	0.699701
											FEN1_53BP1_100	2	4					WT_0	3	0.207873														WT_100	3	0.458223
											FEN1_53BP1_100	2	0					WT_0	3	0.0139785														WT_100	3	0.444594
											FEN1_53BP1_100	2	3					WT_0	3	1.30409														WT_100	3	1.49247
											FEN1_53BP1_100	2	0					WT_0	3	0.49212														WT_100	3	0.0883291
											FEN1_53BP1_100	2	2					WT_0	3	0.121013														WT_100	3	0.26896
											FEN1_53BP1_100	2	0					WT_0	3	0.297742														WT_100	3	0.171383
											FEN1_53BP1_100	2	0					WT_0	3	0.445613														WT_100	3	0.277554
											FEN1_53BP1_100	2	31					WT_0	3	2.25038														WT_100	3	1.1923
											FEN1_53BP1_100	2	0					WT_0	3	0.0473983														WT_100	3	2.3109
											FEN1_53BP1_100	2	0					WT_0	3	0.385943														WT_100	3	0.753671
											FEN1_53BP1_100	2	0					WT_0	3	0.226653														WT_100	3	0.264319
											FEN1_53BP1_100	2	14					WT_0	3	0.260549														WT_100	3	0.416337
											FEN1_53BP1_100	2	7					WT_0	3	1.12402														WT_100	3	0.131965
											FEN1_53BP1_100	2	0					WT_0	3	0.439372														WT_100	3	0.935136
											FEN1_53BP1_100	2	0					WT_100	3	0.19847														WT_100	3	0.165201
											FEN1_53BP1_100	2	0					WT_100	3	0.125489														WT_100	3	0.63644
											FEN1_53BP1_100	2	12					WT_100	3	1.06616														WT_100	3	1.23894
											FEN1_53BP1_100	2	0					WT_100	3	1.4926														WT_100	3	69.8764
											FEN1_53BP1_100	2	1					WT_100	3	0														WT_100	3	5.36033
											FEN1_53BP1_100	2	0					WT_100	3	0.0421901														WT_100	3	0.956587
											FEN1_53BP1_100	2	0					WT_100	3	0.191036														WT_100	3	1.23132
											FEN1_53BP1_100	2	0					WT_100	3	0.771352														WT_100	3	0.228744
											FEN1_53BP1_100	2	11					WT_100	3	1.02749														WT_100	3	5.80275
											FEN1_53BP1_100	2	0					WT_100	3	1.06913														WT_100	3	1.99935
											FEN1_53BP1_100	2	0					WT_100	3	0.0868852														WT_100	3	0.439859
											FEN1_53BP1_100	2	0					WT_100	3	1.5752														WT_100	3	0.672517
											FEN1_53BP1_100	2	0					WT_100	3	0.162877														WT_100	3	1.38055
											FEN1_53BP1_100	2	3					WT_100	3	0.183478														WT_100	3	0.440994
											FEN1_53BP1_100	2	0					WT_100	3	30.4663														WT_100	3	0.619587
											FEN1_53BP1_100	2	0					WT_100	3	0.233076														WT_100	3	0.356291
											FEN1_53BP1_100	2	0					WT_100	3	0.0534675														WT_100	3	0.0169113
											FEN1_53BP1_100	2	3					WT_100	3	0.240564														WT_100	3	0.655913
											FEN1_53BP1_100	2	0					WT_100	3	5.46467														WT_100	3	0.158924
											FEN1_53BP1_100	2	1					WT_100	3	70.9888														WT_100	3	0.446932
											FEN1_53BP1_100	2	0					WT_100	3	42.7316														WT_100	3	1.32904
											FEN1_53BP1_100	2	0					WT_100	3	0.115569														WT_100	3	0.201722
											FEN1_53BP1_100	2	0					WT_100	3	0.228852														WT_100	3	0.517875
											FEN1_53BP1_100	2	0					WT_100	3	2.23311														WT_100	3	0.361189
											FEN1_53BP1_100	2	1					WT_100	3	0.682923														WT_100	3	1.04043
											FEN1_53BP1_100	2	15					WT_100	3	0.752772														WT_100	3	0.419373
											FEN1_53BP1_100	2	0					WT_100	3	0.175629														WT_100	3	0.288043
											FEN1_53BP1_100	2	0					WT_100	3	0.190698														WT_100	3	0.173579
											FEN1_53BP1_100	2	0					WT_100	3	0.0913806														WT_100	3	0.515883
											FEN1_53BP1_100	2	0					WT_100	3	0.289017														WT_100	3	0.879438
											FEN1_53BP1_100	2	0					WT_100	3	0.161132														WT_100	3	2.93883
											FEN1_53BP1_100	2	0					WT_100	3	1.13285														WT_100	3	0.788397
											FEN1_53BP1_100	2	1					WT_100	3	0.151229														WT_100	3	0.940928
											FEN1_53BP1_100	2	2					WT_100	3	44.2626														WT_100	3	0.362395
											FEN1_53BP1_100	2	0					WT_100	3	55.407														WT_100	3	0.546619
											FEN1_53BP1_100	2	0					WT_100	3	58.0365														WT_100	3	0.658651
											FEN1_53BP1_100	2	0					WT_100	3	48.6728														WT_100	3	0.602377
[truncated: 795 more rows]

## Sheet: Fig4B, C, D, E
DNA Fiber Exp.				Fig. 4B-E
1st Exp																									2nd Exp
WT						FEN1						53BP1						FEN1_53BP1							WT						FEN1						53BP1						FEN1_53BP1
Without Alovudine			Alovudine (50 μM)			Without Alovudine			Alovudine (50 μM)			Without Alovudine			Alovudine (50 μM)			Without Alovudine			Alovudine (50 μM)				Without Alovudine			Alovudine (50 μM)			Without Alovudine			Alovudine (50 μM)			Without Alovudine			Alovudine (50 μM)			Without Alovudine			Alovudine (50 μM)
Track Length		Ratio	Track Length		Ratio	Track Length		Ratio	Track Length		Ratio	Track Length		Ratio	Track Length		Ratio	Track Length		Ratio	Track Length		Ratio		Track Length		Ratio	Track Length		Ratio	Track Length		Ratio	Track Length		Ratio	Track Length		Ratio	Track Length		Ratio	Track Length		Ratio	Track Length		Ratio
Green (μm)	Red (μm)		Green (μm)	Red (μm)		Green (μm)	Red (μm)		Green (μm)	Red (μm)		Green (μm)	Red (μm)		Green (μm)	Red (μm)		Green (μm)	Red (μm)		Green (μm)	Red (μm)			Green (μm)	Red (μm)		Green (μm)	Red (μm)		Green (μm)	Red (μm)		Green (μm)	Red (μm)		Green (μm)	Red (μm)		Green (μm)	Red (μm)		Green (μm)	Red (μm)		Green (μm)	Red (μm)
12.7461	13.706	1.07531	8.96719	12.4423	1.38753	9.00365	11.13	1.23617	5.4921	9.61118	1.75	10.0486	9.39247	0.934704	6.87728	13.6209	1.98057	9.73269	13.1835	1.35456	8.54192	7.95869	0.931721		9.02795	9.39247	1.04038	8.68773	11.5674	1.33147	9.0401	8.57837	0.948925	3.15917	14.0583	4.45	16.452	18.3597	1.11595	8.28676	10.0608	1.21408	9.70838	12.5273	1.29036	6.02826	11.2237	1.86184
12.7339	10.2795	0.807252	9.56258	11.4338	1.19568	15.565	19.1495	1.23029	2.84326	6.20899	2.18376	13.0377	13.8153	1.05965	4.5565	8.73633	1.91733	15.4678	14.0462	0.908091	9.0887	10.9356	1.20321		11.5553	10.9113	0.944269	8.43256	7.82503	0.927954	9.27096	11.3244	1.22149	2.41798	13.2807	5.49246	11.6039	11.6282	1.00209	1.72539	3.48724	2.02113	9.1616	11.774	1.28515	11.481	13.4424	1.17084
10.0486	11.5674	1.15115	7.18104	17.181	2.39255	10.3402	11.4702	1.10928	1.72539	11.2029	6.49296	13.3657	15.3584	1.14909	7.2175	10.158	1.40741	8.61482	10.9964	1.27645	9.59903	13.4143	1.39747		13.4872	10.5346	0.781081	8.57837	8.05589	0.939093	8.33536	10.0122	1.20117	3.45079	11.8348	3.42958	10.6197	10.4496	0.983982	6.4034	9.90279	1.54649	8.67558	9.68408	1.11625	5.56396	10.5419	1.89467
11.8591	14.6902	1.23873	7.89793	10.158	1.28615	12.5273	13.1956	1.05335	1.70109	6.62211	3.89286	17.3876	15.565	0.895178	7.81288	8.16525	1.0451	9.12515	10.1701	1.11451	7.80073	13.1713	1.68847		12.7582	14.6659	1.14952	8.09235	8.29891	1.02553	7.93439	10.1094	1.27412	3.20778	8.39611	2.61742	11.3123	11.6039	1.02578	5.68651	8.35966	1.47009	11.3973	11.2637	0.988273	5.05261	9.96775	1.97279
10.6561	12.9162	1.21209	9.55043	11.4459	1.19847	12.8919	11.7254	0.909519	6.00243	10.3281	1.72065	10.0608	10.2309	1.01691	5.9596	6.93088	1.16298	9.34386	9.61118	1.02861	8.93074	10.2187	1.14422		9.58688	9.36817	0.977186	11.7983	16.9016	1.43254	11.8591	8.76063	0.73873	9.45322	14.3013	1.51285	13.6452	13.7424	1.00712	5.23694	7.12029	1.35963	9.51397	8.226	0.864623	11.9315	21.5468	1.80588
8.72418	9.45322	1.08357	3.79101	13.3706	3.52692	10.2066	9.78129	0.958333	1.40948	6.99878	4.96552	13.8518	11.8104	0.852632	6.20899	12.0413	1.93933	7.73998	10.4131	1.34537	4.69016	8.06804	1.72021		11.8955	10.4131	0.875383	6.87728	13.8396	2.01237	10.887	9.52612	0.875	2.67315	14.5322	5.43636	12.7947	12.8433	1.0038	7.2418	9.39247	1.29698	8.2017	11.288	1.3763	5.74659	8.61629	1.49938
13.2199	15.0911	1.14154	9.0644	10.887	1.20107	12.0656	11.7254	0.971803	2.15067	3.94897	1.83616	9.89064	11.3852	1.15111	4.31349	10.6683	2.47324	12.3451	16.1968	1.31201	4.88457	9.69623	1.98507		8.79708	8.18955	0.930939	8.89429	10.8627	1.22131	11.8104	9.35601	0.792181	6.80437	8.03159	1.18036	13.3536	12.8919	0.965423	3.6695	5.78372	1.57616	8.49332	7.61847	0.896996	9.86173	9.61564	0.975046
11.9927	12.3694	1.03141	7.01094	8.29891	1.18371	16.0875	16.1361	1.00302	1.8469	9.72053	5.26316	11.4459	9.9757	0.87155	9.39247	19.1859	2.04269	10	12.2965	1.22965	2.96476	7.76428	2.61885		12.9526	13.4872	1.04128	9.22236	11.4338	1.23979	13.9247	10.158	0.729494	9.34386	13.8153	1.47854	15.2369	13.9611	0.916268	5.43135	9.84204	1.81208	6.88943	5.13973	0.746032	10.3694	7.82779	0.754891
12.6853	12.7704	1.0067	9.47752	13.2928	1.40256	13.305	13.6087	1.02283	1.55529	10.0365	6.45312	14.8238	13.2685	0.895082	14.836	16.0753	1.08354	10.0729	10.729	1.06514	5.68651	9.0644	1.59402		11.3123	10.1701	0.899033	8.32321	9.10085	1.09343	10.9964	10.7655	0.979006	7.59417	12.7096	1.6736	13.8761	11.9684	0.862522	5.13973	6.62211	1.28842	8.80923	9.34386	1.06069	5.05261	8.0435	1.59195
6.62211	9.67193	1.46055	5.21264	12.6245	2.42191	12.3086	13.2442	1.07601	2.21142	9.90279	4.47802	10.0365	11.6282	1.1586	6.57351	10.9842	1.67098	9.74119	13.0656	1.34127	5.06683	11.0085	2.17266		14.1312	11.8712	0.840069	7.56987	10.5589	1.39486	10.7047	10.8991	1.01816	8.85784	17.4605	1.97119	11.1665	13.0255	1.16649	6.46416	9.52612	1.47368	7.89793	9.29526	1.17692	17.0377	17.4958	1.02689
10.8627	12.9526	1.19239	5.09113	5.78372	1.13604	12.4909	11.1908	0.895914	6.452	12.6367	1.95857	12.7339	17.8129	1.39885	6.87728	8.52977	1.24028	9.32321	15.051	1.61436	7.25516	10.7278	1.47865		13.2199	10.0729	0.761949	5.66221	9.69623	1.71245	12.1628	6.54921	0.538462	2.91616	10.4982	3.6	15.8566	17.5577	1.10728	5.83232	11.5188	1.975	8.1531	5.99028	0.734724	6.46491	8.62848	1.33466
11.774	14.2649	1.21156	3.41434	7.59417	2.2242	8.83354	6.3062	0.713893	2.15067	9.61118	4.46893	9.48967	10.2309	1.0781	7.44836	9.82989	1.31974	9.29526	12.0778	1.29935	4.452	10.7363	2.41157		10.4374	11.4459	1.09662	7.49696	13.6695	1.82334	14.52	15.7473	1.08452	7.98299	9.42892	1.18113	17.7157	18.3354	1.03498	10.158	14.192	1.39713	7.43621	7.2175	0.970588	6.81798	15.3558	2.25225
7.59417	9.58688	1.2624	3.45079	10.0972	2.92606	10.4617	9.53827	0.911731	1.25152	7.44836	5.95146	11.8591	12.5638	1.05943	5.82017	7.91009	1.35908	12.1993	11.13	0.912351	5.00608	9.70838	1.93932		12.3208	14.5443	1.18047	7.10814	13.6452	1.91966	12.7339	13.3657	1.04962	7.80073	10.0729	1.29128	15.1154	16.209	1.07235	9.55043	12.8433	1.34478	8.37181	11.1908	1.33672	6.08748	8.68942	1.42742
10.1458	8.84569	0.871856	4.56865	13.3657	2.92553	9.68408	7.53341	0.777917	1.64034	6.22114	3.79259	16.3305	14.0826	0.862351	6.22114	7.09599	1.14062	13.2321	13.5115	1.02112	4.92102	13.8761	2.81975		12.2843	11.5674	0.941642	8.27461	10.3767	1.25404	19.3682	16.3062	0.841907	6.82868	7.82503	1.14591	10.5954	13.4751	1.27179	7.14459	7.2418	1.01361	11.158	16.6671	1.49374	3.62814	4.19237	1.15551
10.0729	10.0243	0.995175	10.9356	10.6683	0.975556	10.5832	9.64763	0.911596	1.50668	8.52977	5.66129	10.8505	11.1908	1.03135	6.24544	11.616	1.85992	6.29405	10.0851	1.60232	9.70838	9.84204	1.01377		10.4739	9.46537	0.903712	7.92224	10.9964	1.38804	16.4156	14.8846	0.906736	7.13244	8.83354	1.2385	19.7084	18.6634	0.946979	5.21264	6.67072	1.27972	9.93925	4.49575	0.452323	3.42117	6.58104	1.92363
7.80073	9.93925	1.27414	9.52612	10.1094	1.06122	9.9271	7.69137	0.774786	1.14216	5.69866	4.98936	9.24666	11.531	1.24704	6.58566	9.85419	1.49631	8.8825	9.24629	1.04096	7.37546	13.9976	1.89786		11.9927	12.5881	1.04965	6.4034	8.68773	1.35674	15.4678	14.7631	0.954438	6.75577	7.22965	1.07014	12.1507	13.4143	1.104	8.49332	9.76914	1.15021	8.88214	8.59052	0.967168	5.35699	8.29943	1.54927
9.42892	10.9842	1.16495	11.8348	13.0073	1.09908	12.3572	11.4095	0.923304	1.37303	10.3645	7.54867	10.401	11.3609	1.09229	4.81166	6.46416	1.34343	11.8955	12.6731	1.06537	7.80073	8.37181	1.07321		14.0097	11.8955	0.849089	12.2479	13.0377	1.06448	21.6768	21.774	1.00448	7.59417	10.5346	1.3872	12.9648	11.8834	0.916589	6.48846	9.58688	1.47753	8.51762	10.9478	1.28531	7.03713	6.98322	0.992339
7.47266	8.09235	1.08293	9.27096	12.26	1.32241	15.5286	12.418	0.799687	1.30012	17.4727	13.4393	10.6683	11.3487	1.06378	5.65006	8.55407	1.51398	10.6561	9.82989	0.922463	5.56501	9.0887	1.63319		8.74848	9.76914	1.11667	4.83597	10.5468	2.1809	18.1409	19.5018	1.07502	8.1774	12.0535	1.474	6.59781	8.62697	1.30755	7.64277	9.64763	1.26232	11.373	6.12394	0.538462	9.13123	9.09159	0.995659
7.09599	7.1932	1.0137	7.02309	10.2309	1.45675	14.2163	11.4095	0.802564	3.17132	6.56136	2.06897	11.5067	15.3584	1.33474	8.90644	17.1081	1.92087	8.14095	8.43256	1.03582	9.74484	13.062	1.3404		12.6488	13.4143	1.06052	7.76428	7.12029	0.917058	11.7132	10.9964	0.938797	6.06318	10.7169	1.76754	5.57716	7.08384	1.27015	7.78858	12.1871	1.56474	11.2151	10.7047	0.954496	7.96243	10.6515	1.33773
11.8348	13.5358	1.14374	5.52855	9.89064	1.78901	10.644	11.3852	1.06963	4.37424	14.9939	3.42778	12.7947	11.8834	0.928775	9.00365	17.8858	1.9865	5.3062	10.1616	1.91504	8.38396	8.69988	1.03768		9.78129	11.4216	1.1677	4.11908	4.36209	1.059	13.0498	15.5772	1.19367	2.36938	9.73269	4.10769	12.1507	11.1057	0.914	6.16039	9.82989	1.59566	8.37181	9.23451	1.10305	6.40899	8.37255	1.30638
7.52126	9.67193	1.28595	6.64642	10.661	1.60402	12.5759	13.1835	1.04831	1.09356	10.2552	9.37778	17.2296	15.966	0.926657	5.29769	8.23815	1.55505	5.84447	5.69866	0.975052	6.85298	8.44471	1.23227		8.39611	9.0401	1.0767	4.00972	5.68651	1.41818	15.9538	11.4459	0.717441	8.14095	7.84933	0.964179	10.8991	11.4702	1.0524	11.6403	14.1312	1.21399	6.34265	8.60267	1.35632	3.52022	6.77604	1.92489
8.09235	10.5346	1.3018	7.46051	12.1871	1.63355	11.5188	8.51762	0.739451	1.96841	6.39125	3.24691	10.3888	10.4131	1.00234	5.96598	10.8748	1.82281	7.80073	8.50547	1.09034	8.44471	8.93074	1.05755		10.9599	11.0571	1.00887	4.44714	5.99028	1.34699	17.7521	16.6829	0.939767	4.37424	13.949	3.18889	19.1738	18.9429	0.987959	10.0486	10.2795	1.02297	13.1835	12.7825	0.969585	5.35699	7.38539	1.37865
8.32321	12.4301	1.49343	11.8104	13.0377	1.10391	10.9721	13.1227	1.19601	1.44593	13.1227	9.07563	10.2795	9.85419	0.958629	12.3694	16.9502	1.37033	7.52612	7.97813	1.06006	8.43256	9.91495	1.17579		11.531	11.0085	0.954689	5.05468	6.62211	1.3101	12.1264	10.9964	0.906814	3.74241	9.22236	2.46429	17.096	12.6853	0.742004	7.52126	8.23815	1.09532	13.4751	11.616	0.862038	7.28063	10.5906	1.45463
10.0851	9.62333	0.954217	8.85784	10.9842	1.24005	11.4945	10.6318	0.924947	1.33657	12.5395	9.38182	9.85419	9.24666	0.938348	9.14216	20.6756	2.26156	9.19806	11.373	1.23646	8.21385	9.22236	1.12278		10.6051	10.0996	0.952337	9.17375	10.7655	1.17351	13.2321	18.8578	1.42516	3.6938	8.76063	2.37171	12.904	7.12029	0.551789	5.74727	7.3633	1.28118	11.531	12.0049	1.0411	4.38299	7.54383	1.72116
10.3281	13.9611	1.35176	11.4824	12.1142	1.05503	9.113	8.01944	0.88	1.48238	8.90644	6.0082	9.52612	11.0814	1.16327	13.39	16.452	1.22868	8.42041	8.67558	1.0303	8.2017	11.6039	1.41481		12.819	13.4994	1.05308	6.93803	9.44107	1.36077	13.3779	13.6695	1.0218	4.30134	8.66343	2.01412	16.9259	15.2977	0.903805	4.73876	5.82017	1.22821	12.4301	12.3694	0.995112	8.13949	10.3103	1.2667
11.1543	14.4471	1.29521	10.3767	14.034	1.35246	9.93925	8.55407	0.860636	1.37303	14.1798	10.3274	10.7047	11.4216	1.06697	9.33171	12.7461	1.36589	8.84569	9.30741	1.0522	7.86148	9.85419	1.25348		12.6731	16.0389	1.26558	9.05225	11.3609	1.25503	15.565	14.0583	0.903201	4.41069	8.79708	1.99449	4.5079	4.78736	1.06199	5.43135	10.9721	2.02013	16.695	13.3414	0.799127	4.54126	10.0422	2.21132
7.1932	11.1057	1.54392	12.0049	11.8481	0.986943	8.66343	9.38032	1.08275	2.60024	9.0401	3.47664	11.3852	13.5601	1.19104	7.56987	14.1312	1.86677	9.9113	15.7631	1.59041	7.339	10.2066	1.39073		12.4544	14.5565	1.16878	11.8226	10.9478	0.926002	14.277	15.7837	1.10553	2.43013	13.0984	5.39	10.243	11.1543	1.08897	6.76792	10.9721	1.62118	8.57837	17.6428	2.05666	4.76041	8.96972	1.88423
12.1871	13.5723	1.11366	10.2916	13.5115	1.31287	11.9806	13.0255	1.08722	1.83475	10.5225	5.7351	10.7412	10.3038	0.959276	5.13973	10.2187	1.98818	7.16889	10.3767	1.44746	8.31106	9.65978	1.16228		12.8676	15.407	1.19736	8.1774	12.8554	1.57207	9.113	6.4277	0.705333	5.60146	10.158	1.81345	12.2479	23.6452	1.93056	14.435	17.0474	1.18098	15.6379	17.4727	1.11733	3.98122	8.95753	2.24995
11.7011	12.0049	1.02596	13.548	17.8007	1.3139	11.1057	12.7947	1.15208	4.24058	12.3329	2.90831	18.2503	18.2139	0.998003	11.9198	11.1665	0.936799	4.47995	10.9149	2.4364	9.79344	12.2357	1.24938		8.94289	8.34751	0.933424	7.16889	8.73633	1.21864	11.4945	12.2965	1.06977	5.4435	15.322	2.81473	10.5832	10.9599	1.03559	12.0656	14.6537	1.2145	9.86634	14.034	1.42241	4.49256	8.82348	1.96402
11.7983	13.4751	1.14212	12.6974	15.8323	1.24689	17.096	19.8056	1.15849	1.76185	9.0644	5.14483	13.6574	13.4994	0.988434	6.67072	11.7375	1.75956	7.13244	11.0936	1.55537	6.73147	8.89429	1.3213		8.45687	10.9113	1.29023	4.17983	6.3305	1.51453	8.86999	10.8627	1.22466	4.31349	11.8591	2.7493	2.91616	8.11665	2.78333	8.55407	9.68408	1.1321	12.3815	9.45322	0.763494	5.56396	10.1641	1.82677
10.6318	10.3281	0.971429	11.5674	18.1288	1.56723	10.2552	12.1142	1.18128	2.77035	11.1179	4.01316	10.0365	9.31956	0.928571	14.9575	15.8323	1.05849	8.226	9.113	1.10783	8.14095	12.4787	1.53284		13.8882	11.4702	0.825897	9.61118	12.2965	1.27939	8.42041	10.8991	1.29437	3.97327	11.2515	2.8318	7.72783	10.4131	1.34748	6.3548	10.486	1.6501	10.7898	8.83354	0.818694	6.52578	18.951	2.90401
9.24666	7.98299	0.863338	11.8834	11.9684	1.00716	11.1531	14.6185	1.31071	2.661	7.2904	2.73973	13.0377	13.6695	1.04846	12.3329	15.1033	1.22463	10.2552	10.6197	1.03555	7.61847	11.8348	1.55343		14.7631	17.6549	1.19588	10.401	15.079	1.44977	9.51397	7.16889	0.753512	4.72661	10.1701	2.15167	9.9757	10.1944	1.02192	8.23815	10.2673	1.24631	11.7497	12.9283	1.10031	4.33429	5.74013	1.32435
10.5589	11.1908	1.05984	7.3147	8.226	1.12458	11.2272	11.045	0.983766	0.9113	10.8262	11.88	13.2321	15.48	1.16988	5.07898	8.96719	1.76555	9.40462	6.73147	0.715762	7.69137	7.89793	1.02686		11.616	9.42892	0.811715	12.6974	12.5638	0.989474	10.0243	10.2916	1.02667	1.76185	13.4629	7.64138	11.7375	13.4143	1.14286	7.81288	11.4945	1.47123	11.5917	13.1349	1.13312	7.46326	12.7112	1.70317
11.13	11.1422	1.00109	7.94654	8.05589	1.01376	16.5128	12.6731	0.767476	3.6452	6.65857	1.82667	15.5893	18.4326	1.18239	14.3135	16.61	1.16044	8.67558	9.67193	1.11485	8.39611	10.2066	1.21563		12.0049	11.5917	0.965587	7.3147	11.4945	1.57143	10.6804	10.2795	0.962457	4.67801	7.75213	1.65714	14.8238	11.9441	0.805738	8.2017	11.6403	1.41926	12.6974	13.5723	1.0689	5.40569	14.5149	2.68511
11.7011	8.76063	0.748702	5.40705	5.96598	1.10337	9.90765	14.3451	1.44788	1.51883	4.93317	3.248	10.1823	10.3402	1.01551	11.0814	16.8773	1.52303	8.80923	7.94654	0.902069	4.59052	13.0765	2.8486		12.9283	9.75699	0.754699	8.84569	10.8141	1.22253	7.02309	6.22114	0.885813	2.85541	8.38396	2.93617	7.66707	11.9927	1.56418	10.1944	18.5905	1.8236	10.1094	11.2758	1.11538	4.74824	11.0293	2.32283
12.4666	13.4265	1.077	7.09599	8.00729	1.12842	11.8226	9.30741	0.787256	2.33293	8.61482	3.69271	12.0778	13.5358	1.12072	7.30255	10.0851	1.38103	9.51397	7.20535	0.757344	5.70352	10.6027	1.85897		14.6051	10.7655	0.737105	7.43621	7.18104	0.965686	6.46416	7.05954	1.09211	3.74241	9.58688	2.56169	10.0486	15.4435	1.53688	7.73998	13.1835	1.7033	12.4423	15.2126	1.22266	3.85947	8.10443	2.09989
13.6938	14.0462	1.02573	5.3949	6.09964	1.13063	12.7096	12.6488	0.99522	1.61604	11.8348	7.32331	12.7339	15.2977	1.20134	5.68651	8.08019	1.42094	7.14095	10.1373	1.4196	8.62697	11.3487	1.31549		13.0377	17.9101	1.37372	6.4034	11.3609	1.77419	8.55407	8.99149	1.05114	2.04131	7.3633	3.60714	9.36817	11.531	1.23087	7.82503	12.4301	1.58851	12.0535	12.661	1.0504	9.17993	11.0781	1.20677
10.7655	14.7266	1.36795	5.86877	9.84204	1.67702	12.0535	9.41677	0.78125	6.12394	13.5844	2.21825	9.86634	10.6926	1.08374	5.99028	7.2904	1.21704	12.175	10.6683	0.876248	8.62697	9.30741	1.07887		8.01944	9.113	1.13636	5.92953	8.65128	1.45902	10.3038	6.52491	0.633255	2.661	8.86999	3.33333	11.0207	13.1956	1.19735	6.46516	9.52539	1.47334	14.2406	12.6367	0.887372	7.13453	9.66439	1.35459
12.5152	15.7473	1.25825	4.32564	6.25759	1.44663	14.4593	12.8554	0.889076	2.56379	9.113	3.5545	13.7303	17.3998	1.26726	6.3791	11.6403	1.82476	11.7011	9.72053	0.830737	7.99514	8.55407	1.06991		9.14945	9.0158	0.985392	8.43256	10.5832	1.25504	10.6804	11.5188	1.0785	3.6695	13.5601	3.69536	9.74484	13.6695	1.40274	3.00122	22.8919	7.62753	9.85419	11.2029	1.13687	11.0183	10.0178	0.909194
9.73269	7.30255	0.750312	7.1932	11.2394	1.5625	17.4119	14.6294	0.840195	3.34143	6.91373	2.06909	8.56622	14.921	1.74184	6.60996	10.4131	1.57537	11.0802	12.2734	1.10769	12.9162	18.2139	1.41016		11.045	9.86634	0.893289	6.76792	10.3402	1.52783	9.19806	8.09235	0.879789	2.6853	12.7582	4.75113	18.0559	19.2467	1.06595	6.60996	12.1871	1.84375	12.3572	9.65978	0.781711	12.1628	10.8343	0.890778
11.0571	9.44107	0.853846	8.34751	12.0778	1.44687	13.7181	16.3913	1.19486	1.93196	7.30255	3.77987	12.3451	13.8153	1.11909	5.63791	8.94289	1.58621	6.43985	11.7983	1.83208	3.23694	21.8177	6.74024		9.93925	8.93074	0.898533	7.54557	9.35601	1.23994	10.7412	8.34751	0.777149	2.40583	14.3985	5.98485	11.3852	14.7752	1.29776	5.04253	11.4945	2.27952	11.932	19.7205	1.65275	11.5906	10.6637	0.920035
8.94289	10.7047	1.19701	3.77886	6.78007	1.79421	11.1057	14.8846	1.34026	5.13973	11.1908	2.1773	13.2321	15.4435	1.16713	13.7789	15.3949	1.11728	7.47266	9.36817	1.25366	8.80923	15.5164	1.76138		9.9271	10	1.00734	8.09235	12.904	1.59459	8.45687	11.5188	1.36207	2.04131	5.90522	2.89286	13.0012	14.9575	1.15047	8.66343	10.6683	1.23142	11.4702	10.6075	0.924788	9.0947	11.0781	1.21808
14.4714	14.3621	0.992444	4.69016	4.70231	1.00259	7.37546	6.14824	0.833608	4.08262	8.23815	2.01786	15.5893	18.4083	1.18083	12.661	14.2163	1.12284	11.13	11.774	1.05786	6.78007	11.8955	1.75448		11.8299	13.1883	1.11483	9.44107	10.4496	1.10682	7.42406	9.59903	1.29296	2.08991	7.04739	3.37209	17.0231	19.1616	1.12562	4.61725	9.82989	2.12895	11.8226	11.4824	0.971223	8.88773	7.71445	0.867989
10.0486	9.31956	0.927449	13.3414	16.938	1.26958	7.99514	9.02795	1.12918	1.13001	5.32199	4.70968	12.1628	15.8931	1.30669	10.9478	12.1507	1.10988	9.48967	10.729	1.1306	6.88943	11.7618	1.70723		13.7789	17.0109	1.23457	7.30255	13.8639	1.8985	7.60632	10.4617	1.3754	2.17497	5.94168	2.73184	10.6075	11.1057	1.04696	4.94532	10.1094	2.04423	12.3572	11.0693	0.895772	10.2513	9.34752	0.911835
13.305	18.9672	1.42557	7.339	14.0717	1.91738	11.288	12.0778	1.06997	2.43013	6.41555	2.64	9.82989	11.4216	1.16193	6.82868	8.54192	1.25089	7.72783	26.1118	3.37893	7.32685	8.76063	1.19569		12.1507	11.8469	0.975	10.3281	10.6804	1.03412	8.05589	13.6209	1.6908	3.32928	10.887	3.27007	6.1045	6.22843	1.0203	8.16776	11.7899	1.44347	10.7655	11.8712	1.10271	9.9226	9.48158	0.955554
10.6926	11.4338	1.06932	6.98663	8.1045	1.16	4.81166	4.07047	0.84596	2.28433	4.86027	2.12766	10.2916	12.9769	1.26092	14.0219	16.4885	1.17591	12.1871	10.729	0.880359	6.92588	9.45322	1.36491		12.2479	13.3293	1.08829	5.96598	9.58688	1.60692	11.0936	17.4241	1.57065	6.87728	12.4058	1.80389	7.73998	10.5468	1.36264	6.25759	17.1567	2.74175	16.0753	14.3013	0.889645	4.12731	8.76254	2.12306
7.71567	7.42406	0.962205	6.53706	8.84569	1.35316	7.37546	9.81774	1.33114	1.36087	13.949	10.25	18.8214	19.5261	1.03744	15.7959	14.836	0.939231	11.0936	11.3852	1.02629	2.39368	7.67922	3.20812		9.113	12.418	1.36267	7.66707	10.3767	1.35341	7.339	9.40462	1.28146	2.53949	6.60996	2.60287	10	10.3281	1.03281	3.92467	8.2503	2.10217	8.91859	10	1.12125	2.24019	6.19106	2.76362
8.37509	10.0586	1.20101	7.65492	11.2284	1.46683	3.68165	6.31835	1.71617	2.15067	6.08748	2.83051	13.8275	19.1397	1.38418	13.551	14.1352	1.04311	10.4982	13.3293	1.26968	3.92467	11.5917	2.95356		14.2406	12.7096	0.892491	5.22479	9.73269	1.86279	7.15674	8.32321	1.16299	1.40948	6.60996	4.68966	11.7618	13.5966	1.15599	5.69866	10.7047	1.87846	7.42406	6.25759	0.842881	6.29446	13.4668	2.13946
10.1215	7.84933	0.77551	8.66343	10.8627	1.25386	7.41191	6.02673	0.813115	1.96841	6.22114	3.16049	12.0778	13.6817	1.1328	5.06683	8.99149	1.77458	7.70352	9.9271	1.28864	2.52734	11.288	4.46635		8.03159	10.4374	1.29955	6.82868	10.1094	1.48043	8.226	12.1264	1.47415	4.13123	12.6974	3.07353	14.8481	12.1385	0.817512	7.10814	10.6318	1.49573	10.5346	11.8834	1.12803	5.85616	10.5419	1.80013
13.2928	18.6148	1.40037	9.05225	11.2394	1.24161	9.42892	8.52977	0.904639	3.49939	7.07169	2.02083	10.7047	11.0814	1.03519	6.52491	6.60996	1.01304	7.92224	8.18955	1.03374	2.21142	12.503	5.65385		9.1616	9.36817	1.02255	5.03038	10.4739	2.08213	5.75942	9.45322	1.64135	3.04982	11.13	3.6494	7.67922	12.1385	1.5807	12.6002	18.8821	1.49855	10.7412	12.7947	1.19118	6.45273	11.4925	1.78102
9.67193	9.9757	1.03141	7.97084	10.1337	1.27134	4.30134	8.57837	1.99435	1.96841	7.03524	3.57407	7.82503	6.74362	0.861801	3.79101	6.46416	1.70513	7.1932	8.74848	1.21622	1.64034	6.20899	3.78519		11.0814	11.0571	0.997807	5.00608	5.58931	1.1165	6.90158	12.1993	1.76761	1.64034	8.86999	5.40741	11.932	13.7667	1.15377	12.6731	14.0462	1.10834	12.0535	9.57473	0.794355	2.53239	7.83632	3.09443
10.243	10.5346	1.02847	9.39247	14.1191	1.50323	6.76792	11.0693	1.63555	2.52734	5.89307	2.33173	11.0693	9.50182	0.858397	4.30134	10.6683	2.48023	6.73147	7.09599	1.05415	3.12272	8.32321	2.66537		9.96355	10.1215	1.01585	8.60267	8.42041	0.978814	9.90279	12.7461	1.28712	2.49089	5.55286	2.22927	9.39247	11.6768	1.24321	7.76428	10.4739	1.34898	9.62333	10.3524	1.07576	5.15001	6.78823	1.3181
8.88214	8.99149	1.01231	7.3633	11.5188	1.56436	6.81652	11.5553	1.69519	1.49453	8.89429	5.95122	16.2576	22.0049	1.35351	9.36817	19.1859	2.04799	6.96233	6.19684	0.890052	1.8469	8.74848	4.73684		9.9514	8.76063	0.880342	7.339	8.2503	1.12417	11.8955	10.6197	0.892748	3.85176	11.8591	3.07886	11.045	13.3657	1.21012	6.67072	10.1701	1.52459	11.2515	11.6525	1.03564	10.0687	11.4315	1.13535
20.4374	23.7303	1.16112	6.34265	8.72418	1.37548	4.30134	6.46416	1.50282	1.72539	4.5565	2.64085	10.7412	9.90279	0.921946	15.3584	15.6258	1.01741	8.88214	11.1543	1.25581	3.70595	10.7412	2.89836		12.5759	13.062	1.03865	7.98299	8.06804	1.01065	7.88578	9.35601	1.18644	2.57594	7.71567	2.99528	9.76914	13.8275	1.41542	8.65128	9.85419	1.13904	14.5322	14.7752	1.01672	8.7051	12.1384	1.3944
8.63913	7.07169	0.818565	12.1264	13.1106	1.08116	6.69717	9.10887	1.36011	5.69866	11.4945	2.01706	18.2503	18.8821	1.03462	6.53706	10.9964	1.68216	9.17375	8.21385	0.895364					12.1142	10.4617	0.863591	5.43135	5.97813	1.10067	8.99149	8.1288	0.904054	3.15917	10.8748	3.44231	18.0923	19.514	1.07858	8.2017	11.1057	1.35407	9.0401	11.1543	1.23387	11.2253	9.66439	0.860945
8.28676	9.87849	1.19208	4.78736	10.5589	2.20558	6.62211	7.86148	1.18716	5.29769	10.9964	2.07569	13.6574	13.4508	0.984875	6.84083	8.55407	1.25044	9.72053	9.0158	0.9275					12.6853	13.9004	1.09579	7.12029	8.03159	1.12799	7.55772	9.40462	1.24437	2.11422	7.81288	3.6954	11.4095	14.9575	1.31097	8.61482	11.2272	1.30324	12.6731	11.0936	0.87536	7.53631	8.33599	1.10611
8.23815	9.00365	1.09292	4.08262	10.7776	2.63988	5.04253	5.88092	1.16627	6.48846	11.3001	1.74157	15.5893	18.4812	1.1855	7.41191	9.85419	1.32951	11.0936	9.0644	0.817087					13.7303	14.921	1.08673	5.5407	5.99028	1.08114	12.2236	11.0571	0.904573	2.21142	6.11179	2.76374	13.0255	15.1519	1.16325	10.7047	18.0802	1.68899	10.1215	8.94289	0.883553	6.69623	9.42064	1.40686
9.79344	8.74848	0.8933	4.08262	4.38639	1.0744	8.16525	10.1944	1.24851	4.26488	8.61482	2.01994	10.1823	10.0972	0.991647	5.96598	7.50911	1.25866	12.9891	12.8676	0.990645					12.4544	12.1993	0.979512	5.89307	9.86634	1.67423	13.3414	15.2977	1.14663	2.15067	9.00365	4.18644				8.19441	9.27016	1.13128	11.2151	10.6075	0.945829	9.59388	13.9177	1.45068
9.9271	9.9271	1	3.97327	5.69866	1.43425	8.80923	9.75699	1.10759	4.11908	7.54557	1.83186	12.0778	13.8032	1.14286	5.95383	7.35115	1.23469	11.3001	12.8554	1.13763					13.1713	12.5881	0.95572	4.33779	6.2819	1.44818	13.4872	11.3001	0.837838	1.70109	8.83354	5.19286				7.25395	6.70717	0.924623	11.7254	11.5917	0.988601	6.36751	9.99344	1.56944
17.8372	18.5176	1.03815	3.12272	7.2904	2.33463	3.99757	5.68651	1.42249	6.63426	12.3694	1.86447	12.6124	15.5772	1.23507	6.36705	11.6239	1.82252	11.5553	12.9162	1.11777					11.2758	12.8311	1.13793	8.03159	10.4617	1.30257	15.6865	8.03159	0.512006							1.98056	11.5553	5.83436	11.5796	11.288	0.974816	8.0233	11.3584	1.41568
16.853	23.39	1.38789	4.5808	7.07169	1.54377				5.3949	11.373	2.10811	9.86634	11.3366	1.14901	6.59781	9.98785	1.51381	11.9927	12.6124	1.05167					11.8712	14.7266	1.24053	8.35966	12.1264	1.45058	14.3864	13.4508	0.934966							11.0085	14.7631	1.34106	14.5322	15.8323	1.08946	9.88608	12.2724	1.24139
9.78129	10.3524	1.05839	7.88578	12.017	1.52388				4.08262	9.45322	2.31548	11.4459	11.2151	0.97983	4.78736	6.47631	1.35279	13.9611	11.5067	0.824195					12.2236	14.1191	1.15507	3.79101	6.80437	1.79487	9.18591	6.46416	0.703704							10.5468	9.78129	0.927419	10.158	9.91495	0.976077	11.8584	11.7971	0.994832
9.76914	9.38032	0.960199	6.86513	9.47874	1.38071				5.18834	11.6646	2.24824	14.8481	14.0219	0.944354	5.61361	8.52977	1.51948	12.8311	14.4593	1.12689					7.88578	9.50182	1.20493	4.71446	4.70231	0.997423	11.5917	12.3694	1.06709							6.12394	11.2272	1.83333	6.90158	7.53341	1.09155	9.73998	11.2122	1.15115
9.05225	11.2272	1.24027	6.01458	14.3499	2.38586				6.70717	9.0887	1.35507	11.3973	9.52612	0.835821	8.86999	19.6719	2.21781								9.44107	9.78129	1.03604				8.94289	10.9235	1.22147							10.6683	13.6817	1.28246	10.3159	9.96355	0.965842	11.1157	9.87157	0.888071
8.99149	9.0401	1.00541	11.7011	11.0207	0.941848				4.42284	11.1908	2.53022	10.887	11.0085	1.01116	9.02795	18.9186	2.09556								10.4617	9.87849	0.944251				7.08384	6.25759	0.883362							10.0243	12.3694	1.23394	8.90644	11.9441	1.34106	7.31716	8.36036	1.14257
19.2467	11.774	0.611742	8.09235	12.9052	1.59474				4.44714	10.9235	2.45628	15.0425	17.8858	1.18901	6.39125	7.02309	1.09886								9.30741	8.65128	0.929504				6.51276	7.10814	1.09142							6.2819	8.1045	1.29014	11.8226	10.9842	0.929085	9.98348	9.40846	0.942403
14.4714	14.3621	0.992443	8.68773	12.7461	1.46713				4.04617	11.13	2.75075	9.48967	10.2795	1.08323	5.94168	10.9113	1.8364								9.78129	10.8748	1.1118				8.62697	9.0401	1.04789							5.09113	13.1713	2.58711	10.8748	10.7898	0.992179	7.65806	10.03	1.30973
11.1665	11.6768	1.0457	10.1337	11.8834	1.17266				4.11908	10.2187	2.48083	11.8591	12.4909	1.05328	12.3451	15.7594	1.27657								12.9405	13.2564	1.02441				10.3888	6.56136	0.631579							6.81652	9.25881	1.35829	8.2503	7.55772	0.916053	11.9315	10.0544	0.842677
10.7898	11.2394	1.04167	8.97934	9.59903	1.06901				4.37424	9.55043	2.18333	15.1154	15.2734	1.01045	9.75699	20.8384	2.13574								14.2163	13.8639	0.975214				10.7655	11.5917	1.07675							8.01944	9.27096	1.15606	6.86513	6.99878	1.01947	8.05983	7.53164	0.934466
12.5395	15.7473	1.25581	5.57716	5.75942	1.03268				4.33779	9.90279	2.28291	14.9696	13.1835	0.880682	12.6245	16.0024	1.26756								12.4423	13.3536	1.07324				9.27096	8.14095	0.878113							10.2066	14.1191	1.38333	9.86634	9.9757	1.01108	13.3681	12.3699	0.925331
15.2855	16.1118	1.05405	5.80802	10.401	1.79079				4.69016	10.0122	2.13472	10.887	11.0571	1.01562	9.34386	12.8554	1.37581								12.8554	16.6343	1.29395													7.89793	7.86148	0.995385	10.9356	9.30741	0.851111	4.45604	8.01913	1.79961
12.2236	13.9854	1.14414	7.42406	11.373	1.53191				5.83232	16.8044	2.88125	9.24666	11.5188	1.24573	7.59417	15.322	2.0176								8.93074	7.99514	0.895238													12.2236	13.548	1.10835	10.8748	12.7339	1.17095	3.46987	9.70095	2.79577
17.8372	17.825	0.999319	7.16889	9.23451	1.28814				1.65249	10.3767	6.27941	10.887	10.729	0.985491	6.36695	8.97934	1.41031								8.44471	9.70838	1.14964													9.93925	10.3888	1.04523	10.4374	9.96355	0.954598	2.28889	3.47005	1.51604
13.2078	14.8846	1.12695	8.63913	12.3815	1.43319				4.56865	10.1215	2.21543	9.57473	12.3815	1.29315	9.9514	13.1592	1.32234								9.02795	9.73269	1.07806													8.1774	11.7983	1.44279	11.2637	11.1786	0.992449	3.70119	10.1031	2.7297
17.497	14.5322	0.830556	6.00243	8.29891	1.38259				2.7825	6.75577	2.42795	11.3852	13.1349	1.15368	6.54921	11.8712	1.81262								11.5431	9.69623	0.84																11.1665	11.4945	1.02938	2.94634	6.31293	2.14263
16.8287	17.2904	1.02744	10.158	13.1592	1.29545				1.7497	13.791	7.88194	14.52	12.1993	0.840167	14.8603	15.5043	1.04334								9.0644	9.33171	1.02949																			2.87329	6.86135	2.38797
20.5832	11.4459	0.55608	6.09964	8.03159	1.31673				4.36209	11.5674	2.65181	12.9162	11.9077	0.921919	13.791	13.8032	1.00088								8.43256	9.63548	1.14265
12.4058	9.62333	0.77571	10.0243	10.8991	1.08727				5.61361	13.4994	2.40476	16.2576	16.8894	1.03886	7.2904	6.84083	0.938333								12.7947	10.8991	0.851852
10.158	9.47752	0.933014	7.07169	7.72783	1.09278				1.48238	4.64156	3.13115	10.3645	10.2916	0.992966	5.05468	9.0158	1.78365								12.0413	10.0851	0.837538
15.2974	16.1361	1.05483	6.62211	10.158	1.53394				1.16646	6.56136	5.625	10.2795	9.9757	0.970449	14.8724	16.7193	1.12418								12.3694	8.93074	0.722004
13.3293	18.2139	1.36645	6.73147	8.52977	1.26715				4.83597	13.147	2.71859	12.1507	10.3767	0.854	13.6695	12.7947	0.936								12.3572	10	0.809243
13.4508	16.1482	1.20054	8.32321	11.2637	1.35328				2.91616	13.3779	4.5875	9.85419	9.36817	0.950678	7.42406	9.86634	1.32897
9.76914	8.86999	0.90796	4.65371	11.3973	2.44909				5.06683	14.3742	2.83693	9.52612	9.86634	1.03571	5.92953	7.81288	1.31762
13.8518	12.3694	0.892982	8.90401	11.1446	1.25164				1.62819	9.91495	6.08955	10.2552	9.19806	0.896919	5.97813	7.44836	1.24593
11.4216	11.6768	1.02234	7.4277	9.78615	1.31752				4.87242	12.6002	2.58603	9.87849	9.74484	0.98647	6.3548	11.5796	1.82218
9.27096	9.58688	1.03408	5.72296	11.7995	2.06178				4.81166	11.9441	2.48232	10.401	8.42041	0.809579	6.59781	9.96355	1.51013
13.0134	14.3135	1.09991	8.88214	12.5152	1.40903				6.06318	15.1154	2.49299	10.3645	9.59903	0.926143	5.61361	8.57837	1.52814
13.4629	18.1045	1.34477	8.27461	13.9854	1.69016				4.13123	13.1956	3.19412	9.82989	8.16525	0.830655	13.7303	14.836	1.08053
16.863	23.3904	1.38708	8.73633	11.0571	1.26565				3.26853	8.84569	2.70632	13.8032	11.3366	0.821303	12.6488	14.3621	1.13545
10.9964	10.1337	0.921547	9.51397	13.4265	1.41124				1.06926	6.76792	6.32955	9.57473	12.4787	1.3033	9.73269	13.2564	1.36205
13.2928	17.7643	1.33638	8.26245	8.74848	1.05882							11.3852	12.9405	1.13661	6.81652	8.49332	1.24599
11.4581	10.4496	0.911983	8.91616	11.2539	1.2622							13.0984	25.1883	1.92301	9.98785	21.045	2.10706
12.9283	14.3378	1.10902	7.59417	7.99514	1.0528							10.7412	9.65978	0.899321
9.40462	7.08384	0.75323	6.99878	8.68773	1.24132							18.1288	18.9307	1.04424
12.9283	14.3499	1.10996	7.55772	11.1057	1.46945							13.7789	13.3536	0.969136
12.0656	15.2369	1.26284	8.18955	9.113	1.11276
13.6574	13.7667	1.00801	5.5164	10.6804	1.93612
8.38396	8.31106	0.991304	7.27825	8.84569	1.21536
15.2977	16.1361	1.05481	9.86634	12.6124	1.27833
13.1956	13.0134	0.986188	10.0365	11.3852	1.13438
17.8615	18.5298	1.03741	9.17375	15.3463	1.67285
11.8955	10.9235	0.918284	11.5553	11.7497	1.01682
8.35966	13.7667	1.6468	5.20049	12.6124	2.42523
12.5152	15.7473	1.25825	6.25759	7.76428	1.24078
12.3815	16.7558	1.35329	12.6853	15.5772	1.22797
19.271	6.93803	0.360025	11.4338	14.8967	1.30287
12.9648	12.2722	0.946579	6.60996	7.80073	1.18015
9.52612	12.9162	1.35587	7.64277	11.9077	1.55803
13.2442	18.9064	1.42752	9.85419	10.8384	1.09988
11.7254	13.3293	1.13679	6.61604	9.32564	1.40955
10.3767	7.72783	0.744731	11.4095	19.356	1.69649
8.51762	7.97084	0.935806	7.75213	9.87849	1.27429
16.0146	15.407	0.962064	11.2272	18.3354	1.63312
12.0535	9.00365	0.746976	5.06683	11.0207	2.17506
13.062	12.1993	0.933953	8.06804	8.27461	1.0256
11.373	11.2272	0.987179	7.49696	16.9502	2.26094
14.3864	15.966	1.1098	6.26974	8.76063	1.39729
12.0656	15.2248	1.26183	6.60389	9.32564	1.41214
13.7181	14.7266	1.07352	11.3973	19.356	1.69829
11.6525	11.4216	0.980188	7.44836	9.76914	1.31158
12.1871	15.1154	1.24028	5.77157	11.7497	2.03579
13.6512	13.7667	1.00846	6.2819	8.7497	1.39284
9.93925	18.1531	1.82641
9.21021	8.34751	0.906332
8.3475	10.0486	1.20379
8.42041	9.28311	1.10245
13.2564	18.712	1.41155
13.2321	15.1397	1.14417
10.8019	9.73269	0.901012
20.4424	23.3026	1.13991
9.68408	10.8141	1.11669
17.8615	18.5298	1.03742
10.7655	12.3937	1.15124
11.6525	10.158	0.871741
13.2685	15.1883	1.14469
16.7922	26.1604	1.55789
16.6287	17.2904	1.03979
13.2321	15.3827	1.16253
8.74848	7.55772	0.863889
9.52694	12.9162	1.35575
[truncated: 24 more columns]

## Sheet: Fig5B
Fig. 5B (alovudine 3 h)	Strains	Exp	BrdU Tail moments												Fig. 5B (alovudine 1.5 h)		BrdU Comet tail DNA moment (1.5h chasing +/- Alovudine)
	WT_3h	1	0						Median
	WT_3h	1	0.201254			Alovudine (100μM)											1st Experiment									2nd Experiment
	WT_3h	1	0				WT		FEN1		53BP1		FEN1_53BP1				Fen1_100	Fen1_0	WT_100	WT_0	Fen1_53BP1_100	Fen1_53BP1_0	53BP1_100	53BP1_0		Fen1_100	Fen1_0	WT_100	WT_0	Fen1_53BP1_100	Fen1_53BP1_0	53BP1_100	53BP1_0
	WT_3h	1	0.282407			Exp	(-)	(+)	(-)	(+)	(-)	(+)	(-)	(+)			22.6111	152.15	117.237	35.9545	80.6918	13.1927	89.1813	2.19576		46.2701	145.777	153.497	0.553966	141.727	87.8372	103.924	27.3233
	WT_3h	1	0.122691			1ST	1.15235	12.1522	5.07883	52.2283	0.93278	5.80295	1.12101	10.3979			176.186	32.586	46.0526	0.288374	69.9574	32.2307	97.4374	5.93597		123.88	144.704	134.695	31.1996	101.172	43.0259	93.2923	44.7113
	WT_3h	1	0.22288			2ND	6.42076	12.336	10.2614	69.642	1.24256	2.49889	2.90568	10.592			151.699	114.523	82.45	0.692877	143.315	38.9973	4.22281	6.22669		121.464	136.32	122.348	21.9459	13.3843	28.2752	93.0421	110.856
	WT_3h	1	0.13943			3RD	12.7279	20.2183	28.9088	89.6396	19.9247	26.6224	20.0543	26.7756			209.023	8.96908	155.766	3.05091	49.0786	12.0835	3.69342	20.4235		187.276	17.7445	126.982	0.724114	89.3351	50.8103	132.452	63.3039
	WT_3h	1	0.0543431			Avg	6.76701	14.9022	14.7497	70.5033	7.36667	11.6414	8.027	15.9219			193.614	93.2942	116.58	29.1532	94.6794	1.20092	73.0075	32.8976		172.932	110.758	123.002	22.1123	61.8338	13.3275	156.746	19.3545
	WT_3h	1	0.348288			Stdv	5.79554	4.60484	12.5329	18.7205	10.8766	13.0786	10.4541	9.40013			138.341	97.3073	141.254	1.03343	129.378	4.56901	38.1801	69.1103		196.129	0	137.913	20.6428	120.352	19.5136	102.488	74.1245
	WT_3h	1	0			Pvalues				0.022654		0.576788		0.747992			86.3799	170.552	7.16183	0.198155	175.304	12.0701	8.64524	19.7582		128.921	43.4083	147.691	36.396	145.633	29.4469	58.5192	29.2573
	WT_3h	1	0.113845									0.0113727		0.0137617			23.1795	88.3717	82.1528	53.0453	109.481	0.714586	20.2526	75.5139		179.367	65.7654	3.69632	33.3312	137.349	34.7887	22.9535	43.7707
	WT_3h	1	0.31952														233.364	116.803	26.8327	41.2825	0.68133	74.8446	53.7058	20.1514		218.854	89.9975	46.3617	0.0603302	136.469	109.547	90.181	81.2987
	WT_3h	1	0.555262														93.3901	123.314	82.2971	47.9382	76.6792	18.0256	139.941	96.9302		12.9627	2.54698	135.105	21.6072	87.8386	47.7336	58.467	47.4805
	WT_3h	1	0														122.086	59.3158	139.08	29.9804	102.744	55.6398	120.066	72.5778		214.849	4.41258	135.929	0.341168	57.3148	51.4162	113.277	23.1824
	WT_3h	1	0.063314														153.807	20.7576	108.517	9.11398	0	16.0254	23.7673	80.6541		212.368	109.424	28.4513	22.0912	50.1155	6.90653	136.589	75.192
	WT_3h	1	0.0150008														220.137	102.567	114.302	86.3636	129.4	11.4198	32.9875	33.9528		171.485	68.4025	130.466	37.7517	120.58	51.0366	95.171	25.0149
	WT_3h	1	0.00373433														178.709	7.87845	52.8139	65.6786	125.398	91.0411	90.2373	33.5058		170.865	99.4055	95.0064	0.402698	109.647	1.41529	129.397	24.5334
	WT_3h	1	29.8617														41.0526	151.186	32.8848	37.2145	58.2375	97.5563	109.869	23.6409		84.5298	109.931	128.701	22.4035	195.553	19.0032	73.7774	32.0698
	WT_3h	1	49.9451														136.585	73.7476	124.277	81.3903	160.355	1.26796	33.2215	2.03282		200.519	69.5147	64.3473	1.54493	164.444	19.0067	90.2128	31.184
	WT_3h	1	88.5493														48.4159	115.479	134.181	34.7	51.427	44.9228	32.2633	18.3986		115.513	5.54861	92.9672	30.3379	153.957	60.938	111.085	51.7485
	WT_3h	1	38.8902														104.329	11.6264	98.0878	0.256267	147.436	0.744929	12.1973	13.3928		186	21.9388	3.34999	43.4866	159.266	1.62175	77.2267	37.8959
	WT_3h	1	16.2186														210.65	53.6231	134.149	2.37529	74.5008	28.2382	53.3705	46.2247		161.753	2.38102	4.66057	0.0232587	163.575	29.1968	54.5049	54.2022
	WT_3h	1	41.7836														320.087	8.78285	156.884	45.6701	98.6853	87.097	34.7566	49.7513		178.818	50.4666	5.62221	2.15813	79.557	21.9692	112.238	41.1985
	WT_3h	1	56.6175														182.755	124.253	143.367	0.0480575	28.283	56.9977	25.4635	2.93195		239.011	125.902	129.98	2.95523	33.3778	31.8758	133.506	59.9048
	WT_3h	1	0.208193														191.198	2.95458	130.019	0.0258422	38.3667	28.9927	43.7738	49.5579		191.079	105.665	82.2166	84.8209	115.43	30.8555	60.1403	90.4362
	WT_3h	1	47.3093														271.307	120.124	92.7979	26.8951	118.839	6.82022	19.2249	33.6339		171.87	107.767	144.126	76.2103	107.56	2.48363	66.4785	46.0601
	WT_3h	1	5.91592														15.5703	38.1927	3.09442	85.5582	146.482	60.6346	41.3872	56.5281		98.3365	106.776	160.558	58.8406	103.743	171.36	75.6	116.27
	WT_3h	1	46.6871														242.842	2.12326	18.4756	34.1725	132.883	63.5399	38.2399	53.3919		202.74	168.556	123.279	1.77354	89.4781	25.9818	86.6279	28.1391
	WT_3h	1	55.3678														78.2155	3.17743	2.30673	37.03	64.0293	54.334	58.9308	47.0965		177.249	109.691	79.8671	26.0778	139.849	28.449	23.979	85.2285
	WT_3h	1	39.1793														161.623	92.4265	32.4982	0.454214	117.637	22.7085	10.1928	5.06945		342.551	59.97	107.57	139.302	90.2133	39.4774	23.0685	16.9057
	WT_3h	1	56.912														123.999	160.057	134.859	0.0892349	178.426	238.287	73.5112	29.2477		159.239	108.307	138.737	70.5415	103.874	8.62702	111.585	55.0571
	WT_3h	1	20.6799														206.654	136.868	2.78896	41.3592	126.422	79.7531	5.96546	2.88238		113.999	137.694	159.012	1.97502	51.936	6.3464	139.059	54.3601
	WT_3h	1	19.5835														159.453	118.697	7.6479	37.2649	98.6625	3.00676	61.1184	20.1888		179.717	15.7104	67.1181	16.9019	119.466	12.8169	125.892	4.78667
	WT_3h	1	0.0745975														116.119	6.88418	160.742	35.2717	31.5186	38.443	110.409	28.9343		257.261	0.39292	85.0268	124.164	84.2966	1.76241	145.172	59.0499
	WT_3h	1	0.558731														170.933	32.6494	14.8881	44.3713	111.188	91.1523	73.5324	36.5544		107.653	98.6018	48.6795	7.53115	153.291	35.9896	50.6768	37.7634
	WT_3h	1	45.0996														212.054	117.571	3.24421	15.2829	119.974	21.1932	142.97	36.1876		197.144	135.618	13.1104	17.7258	69.0645	63.7113	90.5612	43.8808
	WT_3h	1	43.3128														186.932	4.07225	60.4896	21.1276	179.296	33.5711	94.2923	2.36447		312.61	81.825	117.192	41.4087	88.4642	36.7151	3.31199	24.0099
	WT_3h	1	0.0548165														160.941	0.924813	55.0411	33.1188	124.28	7.72542	56.885	27.5074		204.403	212.09	28.4463	92.6976	8.0686	47.574	43.9708	78.6656
	WT_3h	1	20.5247														158.617	2.67562	8.1381	0.208928	111.122	65.587	17.5513	51.1391		119.336	84.3677	2.36138	43.0209	55.6028	45.8121	50.0336	34.156
	WT_3h	1	20.6799														225.359	177.241	125.435	0.380854	100.938	105.099	44.1236	38.8771		151.288	57.8966	17.6396	23.7911	75.6052	59.6443	43.8021	17.719
	WT_3h	1	19.5835														206.672	0	116.118	0	139.821	28.2094	22.0059	40.1616		158.134	103.653	77.585	57.4408	117.536	50.5368	70.5848	43.1203
	WT_3h	1	1.74597														90.8465	150.017	121.522	44.9102	144.378	19.7273	111.448	10.7354		171.655	160.745	42.5612	26.9968	89.376	136.985	95.8221	4.84283
	WT_3h	1	0.558731														164.712	106.896	115.714	0	96.8165	88.5663	14.1671	111.097		208.139	76.4666	6.01112	0.579875	37.8052	13.2359	159.707	68.4417
	WT_3h	1	0														213.616	33.8112	81.3337	35.7624	98.6485	33.7986	33.9216	104.325		194.635	65.1416	13.9984	1.74889	10.6675	106.124	116.44	84.9782
	WT_3h	1	12.64														152.258	81.0075	79.5568	0.23411	90.7469	19.3942	34.7821	8.67292		123.477	140.602	130.885	73.1941	28.1554	103.19	77.4154	80.2703
	WT_3h	1	0														254.125	13.7811	142.798	0.138619	122.351	21.5943	88.8527	0.158556		138.505	151.635	10.7028	64.6159	42.9108	14.1225	73.1715	61.6513
	WT_3h	1	45.9693														156.598	86.8251	129.668	14.0859	84.6172	58.0203	22.9243	1.97099		115.576	31.809	58.082	23.6789	45.2004	59.785	87.5528	30.2939
	WT_3h	1	24.2652														200.102	113.256	74.3114	33.8023	81.1228	106.236	103.739	32.8933		112.598	76.5557	41.2292	8.42317	8.04123	50.9435	87.1147	62.7179
	WT_Alv_3h	1	0.149487														203.101	52.5821	66.0909	16.3782	70.9307	29.6358	92.0089	25.8323		166.351	75.6077	52.8299	63.8403	9.69921	81.9037	54.9436	40.3831
	WT_Alv_3h	1	42.7933														115.194	130.201	1.09782	50.3354	127.92	20.6063	185.316	54.4888		136.039	85.8	5.93603	98.1467	172.981	60.0429	147.775	33.4926
	WT_Alv_3h	1	37.7111														126.47	107.157	17.3713	0.847095	100.232	33.0852	10.3265	51.8448		154.431	56.6895	0.694802	52.4784	111.414	139.281	81.9931	5.15887
	WT_Alv_3h	1	0.385733														163.652	108.29	5.05919	41.3851	75.2085	22.9221	40.5566	35.3612		138.817	130.106	12.6193	64.2249	72.9605	63.177	133.155	40.3562
	WT_Alv_3h	1	28.8232														32.1694	108.039	11.2005	44.769	35.7192	136.171	108.24	38.0853		153.118	22.0369	1.4002	72.6197	95.8867	32.8506	144.22	38.9761
	WT_Alv_3h	1	26.8464														35.2342	152.618	52.8289	20.5222	33.8371	20.2705	107.263	38.5157		163.218	1.10946	63.3784	83.1461	126.792	1.7548	43.1528	60.4168
	WT_Alv_3h	1	24.4447														155.48	166.186	7.02222	17.9353	84.5448	66.9183	48.7765	49.4049		176.551	25.9627	30.0961	47.9926	57.504	5.46376	102.691	140.468
	WT_Alv_3h	1	20.3705														231.921	108.958	63.3785	29.2766	102.191	11.8928	27.0996	9.6218		127.465	95.2307	1.78818	61.0931	90.9259	111.254	6.04713	10.655
	WT_Alv_3h	1	21.0381														16.9004	55.9421	49.4996	40.5368	86.7496	110.782	120.763	49.2805		124.432	104.194	136.696	97.2169	159.986	71.2253	52.9895	5.78943
	WT_Alv_3h	1	1.92578														183.691	97.0903	47.867	22.0944	149.891	74.5628	138.705	5.76902		149.816	11.6697	53.0512	120.821	148.092	132.958	42.0506	20.9574
	WT_Alv_3h	1	42.3998														145.878	132.379	12.1891	35.7733	68.6097	185.488	58.8926	40.1609		172.087	103.974	30.5241	73.6033	97.485	103.779	2.13528	5.11333
	WT_Alv_3h	1	0.871309														165.717	60.6276	145.62	0.779247	39.9081	189.847	151.973	0.566862		196.096	148.649	176.99	105.5	129.655	95.1215	75.6044	57.6181
	WT_Alv_3h	1	5.39761														226.422	112.277	78.9426	44.299		162.141	29.2934	47.1605		180.361	114.896	168.782	29.3471	81.7133	99.0065	118.247	11.21
	WT_Alv_3h	1	0.954392														227.139	110.118	79.7074	32.5305		161.861	131.56	34.8512		167.088	73.4626	149.983	0	34.471	17.6326	112.246	36.4963
	WT_Alv_3h	1	62.1717														198.75	118.868	116.508	39.0699		71.1138	42.4781	25.8319		186.481	22.7028	56.3164	33.7901	77.6339	6.11146	126.013	0.725995
	WT_Alv_3h	1	47.7975														179.673	84.5047	33.4173	0		56.3997	90.683	49.435		198.162	22.7822	50.8429	3.05058	104.943	10.57	98.0949	0.914406
	WT_Alv_3h	1	23.3714															136.558	29.6732	34.0636		91.4991	77.209	50.9319			65.9242	159.736	92.0734	33.9556	67.2219	78.7928	2.13722
	WT_Alv_3h	1	20.1245															84.9876	106.488	20.0506		97.835	21.3692	38.3566			89.0829		105.655	58.4769	52.0168	1.97792	4.47932
	WT_Alv_3h	1	0															147.383	25.1774	0		33.7173	100.875	2.78345			134.166		121.998	59.1477	124.841	82.1131	2.10182
	WT_Alv_3h	1	3.09692															36.8651	25.1709	32.7168		49.8962	43.2225	3.87882			41.1758		15.5425	76.8946	65.2044	85.3743	1.00428
	WT_Alv_3h	1	2.21755															55.339		38.221		83.7683	89.9524	3.23433			40.1435		57.1756	162.188	67.6708	52.7009	0.484845
	WT_Alv_3h	1	0.657632															36.5912		71.0496		42.8666	120.692	40.2908					76.6364	166.089	136.009	62.8403	28.8357
	WT_Alv_3h	1	1.43854															31.2218		40.992		82.1127	69.6536	2.9916					102.814	151.168	102.831	59.5547	3.97283
	WT_Alv_3h	1	27.996															83.2876		0.94309		28.9465	91.1967	34.3568					128.299	146.242	43.574	3.00223	13.0025
	WT_Alv_3h	1	52.1799															29.3294				1.51503	40.4328	57.2773					80.0643	167.01	87.1747	79.1442	12.7586
	WT_Alv_3h	1	11.4672															134.308				72.5403	28.44						0	156.579	96.0637	61.7134	25.7541
	WT_Alv_3h	1	26.8685																			92.8993	92.6611						30.2148	15.3513	74.1163	43.1325	27.78
	WT_Alv_3h	1	26.5318																			86.6113	106.432						7.16335	9.2674	83.7664	16.341	140.149
	WT_Alv_3h	1	12.0597																			64.0068	96.9161						68.5257	160.17	71.604	79.2322
	WT_Alv_3h	1	0.131802																			37.4764	65.4959						53.2607		48.802	79.3222
	WT_Alv_3h	1	2.44759																			93.1699	84.6851								94.6027	106.072
	WT_Alv_3h	1	8.53																				74.9465								46.3122	67.1807
	WT_Alv_3h	1	38.5966																				45.0171									21.9028
	WT_Alv_3h	1	2.14446																				94.7596									78.4785
	WT_Alv_3h	1	23.1261																				84.3055									43.5393
	WT_Alv_3h	1	1.59379																				42.6581									31.1809
	WT_Alv_3h	1	12.1522																				81.5397									96.8583
	WT_Alv_3h	1	18.1654																				58.9021									32.4422
	WT_Alv_3h	1	17.8639																				74.6001									91.4356
	WT_Alv_3h	1	15.4031																				53.0427									2.46424
	WT_Alv_3h	1	17.8721																				85.7844									26.8522
	WT_Alv_3h	1	17.3572																				123.75
	Fen1_3h	1	3.96256																				157.465
	Fen1_3h	1	21.7821																				125.34
	Fen1_3h	1	6.95434																				158.098
	Fen1_3h	1	9.49166																				147.443
	Fen1_3h	1	3.41131																				98.5082
	Fen1_3h	1	5.20783																				174.669
	Fen1_3h	1	1.50844																				90.902
	Fen1_3h	1	3.86734																				103.882
	Fen1_3h	1	5.54192																				57.3505
	Fen1_3h	1	51.4436
	Fen1_3h	1	2.95081
	Fen1_3h	1	4.50253
	Fen1_3h	1	3.30988
	Fen1_3h	1	4.15045
	Fen1_3h	1	12.7405
	Fen1_3h	1	5.07883
	Fen1_3h	1	2.64272
	Fen1_3h	1	2.94508
	Fen1_3h	1	5.74359
	Fen1_3h	1	11.9516
	Fen1_3h	1	4.90182
	Fen1_3h	1	5.54187
	Fen1_3h	1	4.77633
	Fen1_3h	1	2.94419
	Fen1_3h	1	3.83919
	Fen1_3h	1	4.3156
	Fen1_3h	1	41.3208
	Fen1_3h	1	3.58965
	Fen1_3h	1	5.63492
	Fen1_3h	1	2.81839
	Fen1_3h	1	3.37275
	Fen1_3h	1	3.50318
	Fen1_3h	1	2.05903
	Fen1_3h	1	1.99297
	Fen1_3h	1	4.11882
	Fen1_3h	1	14.3898
	Fen1_3h	1	9.0764
	Fen1_3h	1	1.8777
	Fen1_3h	1	2.95901
	Fen1_3h	1	7.79422
	Fen1_3h	1	40.8527
	Fen1_3h	1	8.63976
	Fen1_3h	1	7.06307
	Fen1_3h	1	4.37057
	Fen1_3h	1	9.91139
	Fen1_3h	1	5.99888
	Fen1_3h	1	9.7367
	Fen1_3h	1	3.9041
	Fen1_3h	1	5.90375
	Fen1_3h	1	4.18215
	Fen1_3h	1	21.897
	Fen1_3h	1	6.44358
	Fen1_3h	1	5.5989
	Fen1_3h	1	5.00196
	Fen1_3h	1	6.7629
	Fen1_3h	1	1.49876
	Fen1_3h	1	8.42574
	Fen1_3h	1	6.52931
	Fen1_3h	1	11.783
	Fen1_Alv_3h	1	27.8465
	Fen1_Alv_3h	1	52.0563
	Fen1_Alv_3h	1	47.7965
	Fen1_Alv_3h	1	61.6886
	Fen1_Alv_3h	1	67.4314
	Fen1_Alv_3h	1	42.7244
	Fen1_Alv_3h	1	28.6396
	Fen1_Alv_3h	1	87.8206
	Fen1_Alv_3h	1	104.771
	Fen1_Alv_3h	1	103.801
	Fen1_Alv_3h	1	93.4782
	Fen1_Alv_3h	1	57.6128
	Fen1_Alv_3h	1	42.3567
	Fen1_Alv_3h	1	61.711
	Fen1_Alv_3h	1	46.9025
	Fen1_Alv_3h	1	48.0216
	Fen1_Alv_3h	1	83.7557
	Fen1_Alv_3h	1	41.9887
	Fen1_Alv_3h	1	36.628
	Fen1_Alv_3h	1	45.3955
	Fen1_Alv_3h	1	55.4733
	Fen1_Alv_3h	1	89.8094
	Fen1_Alv_3h	1	92.0185
	Fen1_Alv_3h	1	55.9372
	Fen1_Alv_3h	1	89.3424
	Fen1_Alv_3h	1	43.7377
	Fen1_Alv_3h	1	42.2266
	Fen1_Alv_3h	1	35.8269
	Fen1_Alv_3h	1	69.5899
	Fen1_Alv_3h	1	36.2403
	Fen1_Alv_3h	1	42.724
	Fen1_Alv_3h	1	32.5159
	Fen1_Alv_3h	1	14.321
	Fen1_Alv_3h	1	56.4945
	Fen1_Alv_3h	1	52.2283
	Fen1_Alv_3h	1	95.9234
	Fen1_Alv_3h	1	103.979
	Fen1_Alv_3h	1	107.932
	Fen1_Alv_3h	1	73.6424
	Fen1_Alv_3h	1	31.3725
	Fen1_Alv_3h	1	51.6758
	Fen1_Alv_3h	1	27.9794
	Fen1_Alv_3h	1	37.6593
	Fen1_Alv_3h	1	44.6505
	Fen1_Alv_3h	1	25.4656
	Fen1_Alv_3h	1	13.7455
	Fen1_Alv_3h	1	63.6852
	Fen1_Alv_3h	1	56.6347
	Fen1_Alv_3h	1	43.2942
	Fen1_Alv_3h	1	69.0198
	Fen1_Alv_3h	1	71.2927
	Fen1_Alv_3h	1	81.4594
	Fen1_Alv_3h	1	91.2562
	Fen1_Alv_3h	1	44.6091
	Fen1_Alv_3h	1	61.7721
	Fen1_Alv_3h	1	26.3451
	Fen1_Alv_3h	1	29.608
	Fen1_Alv_3h	1	23.1919
	Fen1_Alv_3h	1	43.0329
	Fen1_Alv_3h	1	48.6713
	Fen1_Alv_3h	1	83.3785
	Fen1_Alv_3h	1	91.3767
	Fen1_Alv_3h	1	88.7042
	Fen1_Alv_3h	1	119.05
	Fen1_Alv_3h	1	83.291
	53BP1_3h	1	1.86225
	53BP1_3h	1	13.5067
	53BP1_3h	1	1.05165
	53BP1_3h	1	1.47083
	53BP1_3h	1	45.5764
	53BP1_3h	1	56.4607
	53BP1_3h	1	0.223661
	53BP1_3h	1	0.300226
	53BP1_3h	1	0.564352
	53BP1_3h	1	0.0539573
	53BP1_3h	1	0.264876
	53BP1_3h	1	0.813905
	53BP1_3h	1	0.397332
	53BP1_3h	1	1.51327
	53BP1_3h	1	30.441
	53BP1_3h	1	0
	53BP1_3h	1	29.8649
	53BP1_3h	1	0
	53BP1_3h	1	0
	53BP1_3h	1	0.111343
	53BP1_3h	1	1.12712
	53BP1_3h	1	2.36854
	53BP1_3h	1	0.29554
	53BP1_3h	1	0.18253
	53BP1_3h	1	0.362105
	53BP1_3h	1	0.0674045
	53BP1_3h	1	1.91808
	53BP1_3h	1	34.114
	53BP1_3h	1	24.8832
	53BP1_3h	1	34.6527
	53BP1_3h	1	0
	53BP1_3h	1	49.4635
	53BP1_3h	1	3.7398
	53BP1_3h	1	5.89389
	53BP1_3h	1	9.45515
	53BP1_3h	1	7.75125
	53BP1_3h	1	7.72782
	53BP1_3h	1	15.3292
	53BP1_3h	1	0.799552
	53BP1_3h	1	0.396865
	53BP1_Alv_3h	1	1.89128
	53BP1_Alv_3h	1	34.7152
	53BP1_Alv_3h	1	0.637919
	53BP1_Alv_3h	1	14.465
	53BP1_Alv_3h	1	2.22086
	53BP1_Alv_3h	1	12.4347
	53BP1_Alv_3h	1	20.6643
	53BP1_Alv_3h	1	5.681
	53BP1_Alv_3h	1	2.67056
	53BP1_Alv_3h	1	5.80295
	53BP1_Alv_3h	1	0
	53BP1_Alv_3h	1	23.59
	53BP1_Alv_3h	1	8.93765
	53BP1_Alv_3h	1	0.267849
	53BP1_Alv_3h	1	0
	53BP1_Alv_3h	1	0.997583
	53BP1_Alv_3h	1	17.6742
	53BP1_Alv_3h	1	0.637707
	53BP1_Alv_3h	1	20.2171
	53BP1_Alv_3h	1	0.221624
	53BP1_Alv_3h	1	0
	53BP1_Alv_3h	1	0.231855
	53BP1_Alv_3h	1	13.0145
	53BP1_Alv_3h	1	19.0091
	53BP1_Alv_3h	1	21.6604
	53BP1_Alv_3h	1	8.1327
	53BP1_Alv_3h	1	42.4019
	53BP1_Alv_3h	1	0.386839
	53BP1_Alv_3h	1	1.14652
	53BP1_Alv_3h	1	89.005
	53BP1_Alv_3h	1	36.8635
	53BP1_Alv_3h	1	11.1961
	53BP1_Alv_3h	1	29.9203
	53BP1_Alv_3h	1	4.08685
	53BP1_Alv_3h	1	1.93999
	53BP1_Alv_3h	1	4.54925
	53BP1_Alv_3h	1	3.90013
	53BP1_Alv_3h	1	2.07455
	53BP1_Alv_3h	1	15.7312
	53BP1_Alv_3h	1	9.25373
	53BP1_Alv_3h	1	5.48115
	53BP1_Alv_3h	1	12.7392
	53BP1_Alv_3h	1	10.2148
	Fen1_53BP1_3h	1	0.320093
	Fen1_53BP1_3h	1	0.0484397
	Fen1_53BP1_3h	1	12.1806
	Fen1_53BP1_3h	1	0.243009
	Fen1_53BP1_3h	1	13.771
	Fen1_53BP1_3h	1	8.0487
	Fen1_53BP1_3h	1	2.49351
	Fen1_53BP1_3h	1	29.9383
	Fen1_53BP1_3h	1	25.1469
	Fen1_53BP1_3h	1	1.01204
	Fen1_53BP1_3h	1	0.758802
	Fen1_53BP1_3h	1	1.35703
	Fen1_53BP1_3h	1	13.764
	Fen1_53BP1_3h	1	1.22999
	Fen1_53BP1_3h	1	0.202606
	Fen1_53BP1_3h	1	0.22057
	Fen1_53BP1_3h	1	0.512652
	Fen1_53BP1_3h	1	11.7204
	Fen1_53BP1_3h	1	0.423404
	Fen1_53BP1_3h	1	0.586064
	Fen1_53BP1_3h	1	2.07274
	Fen1_53BP1_3h	1	2.44639
	Fen1_53BP1_3h	1	8.88349
	Fen1_53BP1_3h	1	0.381799
	Fen1_53BP1_3h	1	0.614675
	Fen1_53BP1_3h	1	0.3383
	Fen1_53BP1_3h	1	0.428551
	Fen1_53BP1_3h	1	1.98312
	Fen1_53BP1_3h	1	1.13821
	Fen1_53BP1_3h	1	4.76604
	Fen1_53BP1_3h	1	0.171091
	Fen1_53BP1_3h	1	12.3627
	Fen1_53BP1_3h	1	23.6236
	Fen1_53BP1_3h	1	3.47584
	Fen1_53BP1_3h	1	4.67379
	Fen1_53BP1_3h	1	2.6952
	Fen1_53BP1_3h	1	6.98753
	Fen1_53BP1_3h	1	5.18619
	Fen1_53BP1_3h	1	2.90568
	Fen1_53BP1_3h	1	1.05202
	Fen1_53BP1_3h	1	0.532203
	Fen1_53BP1_Alv_3h	1	1.73656
	Fen1_53BP1_Alv_3h	1	2.71795
	Fen1_53BP1_Alv_3h	1	36.5591
	Fen1_53BP1_Alv_3h	1	1.4619
	Fen1_53BP1_Alv_3h	1	0.693132
	Fen1_53BP1_Alv_3h	1	18.3867
	Fen1_53BP1_Alv_3h	1	0.26206
	Fen1_53BP1_Alv_3h	1	34.3405
	Fen1_53BP1_Alv_3h	1	10.3979
	Fen1_53BP1_Alv_3h	1	26.924
	Fen1_53BP1_Alv_3h	1	1.10385
	Fen1_53BP1_Alv_3h	1	4.33689
	Fen1_53BP1_Alv_3h	1	10.4641
	Fen1_53BP1_Alv_3h	1	0.897965
	Fen1_53BP1_Alv_3h	1	1.33424
	Fen1_53BP1_Alv_3h	1	22.135
	Fen1_53BP1_Alv_3h	1	12.744
	Fen1_53BP1_Alv_3h	1	33.4463
	Fen1_53BP1_Alv_3h	1	1.66559
	Fen1_53BP1_Alv_3h	1	3.29777
	Fen1_53BP1_Alv_3h	1	0.905305
	Fen1_53BP1_Alv_3h	1	64.4601
	Fen1_53BP1_Alv_3h	1	51.5145
	Fen1_53BP1_Alv_3h	1	36.8774
	Fen1_53BP1_Alv_3h	1	13.5017
	Fen1_53BP1_Alv_3h	1	24.3314
	Fen1_53BP1_Alv_3h	1	26.9789
	Fen1_53BP1_Alv_3h	1	31.3892
	Fen1_53BP1_Alv_3h	1	12.4026
	Fen1_53BP1_Alv_3h	1	0.692221
	Fen1_53BP1_Alv_3h	1	3.17503
	Fen1_53BP1_Alv_3h	1	0.600172
	Fen1_53BP1_Alv_3h	1	1.11727
	Fen1_53BP1_Alv_3h	1	7.10309
	Fen1_53BP1_Alv_3h	1	0.0969551
	Fen1_53BP1_Alv_3h	1	2.19122
	Fen1_53BP1_Alv_3h	1	2.52809
	Fen1_53BP1_Alv_3h	1	10.592
	Fen1_53BP1_Alv_3h	1	0.0528888
	Fen1_53BP1_Alv_3h	1	15.1315
	WT_3h	2	9.60403
	WT_3h	2	2.66341
	WT_3h	2	11.8632
	WT_3h	2	7.51627
	WT_3h	2	8.88233
	WT_3h	2	14.9626
	WT_3h	2	6.80902
	WT_3h	2	45.2777
	WT_3h	2	13.5358
	WT_3h	2	3.24095
	WT_3h	2	6.03249
	WT_3h	2	0.000473709
	WT_3h	2	4.75527
	WT_3h	2	11.3419
	WT_3h	2	0.099108
	WT_3h	2	5.33432
	WT_3h	2	1.80139
	WT_3h	2	0.807331
	WT_3h	2	41.7824
	WT_3h	2	10.6975
	WT_3h	2	22.1083
	WT_3h	2	5.09105
	WT_3h	2	31.0726
	WT_3h	2	0.105957
	WT_3h	2	0.152356
	WT_3h	2	12.4672
	WT_3h	2	19.0058
	WT_3h	2	0.766872
	WT_3h	2	23.3503
	WT_3h	2	2.40074
	WT_3h	2	1.47553
	WT_3h	2	3.39206
	WT_3h	2	0.121774
	WT_3h	2	0.930131
	WT_3h	2	0.989708
	WT_3h	2	49.4658
	WT_3h	2	30.2212
	WT_3h	2	1.67142
	WT_3h	2	12.5847
	WT_3h	2	5.41286
	WT_3h	2	11.4072
	WT_3h	2	11.0548
	WT_3h	2	9.55622
	WT_3h	2	11.8496
	WT_3h	2	10.98
	WT_3h	2	45.3202
	WT_3h	2	9.62062
	WT_3h	2	33.3271
	WT_3h	2	0.0515408
	WT_3h	2	1.00044
	WT_3h	2	31.1828
	WT_3h	2	46.5942
	WT_3h	2	7.3915
	WT_3h	2	11.6162
	WT_3h	2	18.7775
	WT_3h	2	8.75956
	WT_3h	2	43.0658
	WT_3h	2	0
	WT_3h	2	9.63199
	WT_3h	2	1.08726
	WT_3h	2	9.5097
	WT_3h	2	5.25484
	WT_3h	2	7.29596
	WT_3h	2	30.0031
	WT_3h	2	2.60541
	WT_3h	2	2.20856
	WT_3h	2	31.0411
	WT_3h	2	0.290749
	WT_3h	2	61.1118
	WT_3h	2	0.129133
	WT_3h	2	5.14143
	WT_3h	2	4.00668
	WT_3h	2	0
	WT_3h	2	22.9984
	WT_3h	2	0.0923552
	WT_3h	2	2.99203
	WT_3h	2	1.41811
	WT_3h	2	1.43717
	WT_3h	2	29.4329
	WT_3h	2	21.9953
	WT_3h	2	7.43216
	WT_3h	2	9.45137
	WT_3h	2	3.19745
	WT_3h	2	1.17974
	WT_3h	2	0.467772
	WT_3h	2	0.935991
	WT_3h	2	0.111285
	WT_3h	2	0.0413448
	WT_3h	2	1.6622
	WT_3h	2	0.316641
	WT_3h	2	0.380838
	WT_3h	2	16.5362
	WT_3h	2	9.54652
	WT_3h	2	0
	WT_3h	2	12.6053
	WT_3h	2	1.58717
	WT_3h	2	1.40758
	WT_3h	2	12.9731
	WT_3h	2	0.794295
	WT_3h	2	40.0046
	WT_Alv_3h	2	1.39696
	WT_Alv_3h	2	25.9252
	WT_Alv_3h	2	22.0132
	WT_Alv_3h	2	70.3341
	WT_Alv_3h	2	8.21593
	WT_Alv_3h	2	9.54452
	WT_Alv_3h	2	12.7017
	WT_Alv_3h	2	25.4808
	WT_Alv_3h	2	28.9162
	WT_Alv_3h	2	13.2462
	WT_Alv_3h	2	3.70556
	WT_Alv_3h	2	31.5742
	WT_Alv_3h	2	7.85197
	WT_Alv_3h	2	26.1635
	WT_Alv_3h	2	33.3913
	WT_Alv_3h	2	3.93096
	WT_Alv_3h	2	12.0308
	WT_Alv_3h	2	4.012
	WT_Alv_3h	2	4.96101
	WT_Alv_3h	2	46.0981
	WT_Alv_3h	2	2.66302
	WT_Alv_3h	2	11.3106
	WT_Alv_3h	2	11.9716
	WT_Alv_3h	2	16.3277
	WT_Alv_3h	2	7.65206
	WT_Alv_3h	2	2.82365
	WT_Alv_3h	2	2.24051
	WT_Alv_3h	2	10.6812
	WT_Alv_3h	2	15.7654
	WT_Alv_3h	2	0.285178
	WT_Alv_3h	2	2.45728
	WT_Alv_3h	2	17.8902
	WT_Alv_3h	2	33.666
	WT_Alv_3h	2	26.819
	WT_Alv_3h	2	22.0603
	WT_Alv_3h	2	38.4003
	WT_Alv_3h	2	27.4911
	WT_Alv_3h	2	7.58537
	WT_Alv_3h	2	0.114754
	WT_Alv_3h	2	2.22873
	WT_Alv_3h	2	1.16938
	WT_Alv_3h	2	10.2104
	WT_Alv_3h	2	0.976892
	WT_Alv_3h	2	4.50118
	WT_Alv_3h	2	48.5017
	WT_Alv_3h	2	18.4533
	WT_Alv_3h	2	9.51992
	WT_Alv_3h	2	15.4149
	WT_Alv_3h	2	8.04728
	WT_Alv_3h	2	77.5743
	WT_Alv_3h	2	81.5894
	WT_Alv_3h	2	107.919
	WT_Alv_3h	2	37.3669
	WT_Alv_3h	2	26.1555
	WT_Alv_3h	2	43.122
	WT_Alv_3h	2	1.93248
	WT_Alv_3h	2	31.3135
	WT_Alv_3h	2	0.426558
	WT_Alv_3h	2	22.4484
	WT_Alv_3h	2	35.4277
	WT_Alv_3h	2	1.33587
	WT_Alv_3h	2	5.04955
	WT_Alv_3h	2	48.8344
	WT_Alv_3h	2	0.730591
	WT_Alv_3h	2	21.6373
	WT_Alv_3h	2	34.4185
	WT_Alv_3h	2	12.336
	WT_Alv_3h	2	23.9343
	WT_Alv_3h	2	3.52714
	WT_Alv_3h	2	21.2539
	WT_Alv_3h	2	27.7159
	WT_Alv_3h	2	0.929683
	WT_Alv_3h	2	12.53
	WT_Alv_3h	2	35.6704
	WT_Alv_3h	2	38.559
	WT_Alv_3h	2	36.6142
	WT_Alv_3h	2	19.403
	WT_Alv_3h	2	9.60959
	WT_Alv_3h	2	4.88256
	WT_Alv_3h	2	43.1804
	WT_Alv_3h	2	14.5481
	WT_Alv_3h	2	30.6391
	WT_Alv_3h	2	0.166636
	WT_Alv_3h	2	1.47323
	WT_Alv_3h	2	9.68888
	WT_Alv_3h	2	11.7608
	WT_Alv_3h	2	35.038
	WT_Alv_3h	2	0.278724
	WT_Alv_3h	2	5.50108
	WT_Alv_3h	2	20.5502
	WT_Alv_3h	2	15.8402
	WT_Alv_3h	2	11.7723
	WT_Alv_3h	2	3.61738
	WT_Alv_3h	2	10.5133
	WT_Alv_3h	2	11.6854
	WT_Alv_3h	2	18.7905
	WT_Alv_3h	2	3.88567
	WT_Alv_3h	2	11.5492
	WT_Alv_3h	2	7.13559
	WT_Alv_3h	2	7.6367
	WT_Alv_3h	2	5.87959
	WT_Alv_3h	2	9.45715
	WT_Alv_3h	2	2.20463
	WT_Alv_3h	2	23.7159
	WT_Alv_3h	2	14.7359
	WT_Alv_3h	2	28.3392
	WT_Alv_3h	2	12.6963
	WT_Alv_3h	2	0.190039
	WT_Alv_3h	2	0
	WT_Alv_3h	2	0.178678
	WT_Alv_3h	2	6.31492
	WT_Alv_3h	2	0.42662
	WT_Alv_3h	2	12.5869
	WT_Alv_3h	2	0.132184
	Fen1_3h	2	2.81119
	Fen1_3h	2	0.467405
	Fen1_3h	2	99.6439
	Fen1_3h	2	10.5332
	Fen1_3h	2	24.3254
	Fen1_3h	2	1.98319
	Fen1_3h	2	6.54653
	Fen1_3h	2	17.76
	Fen1_3h	2	5.55308
	Fen1_3h	2	28.0476
	Fen1_3h	2	20.6888
	Fen1_3h	2	0
	Fen1_3h	2	3.61944
	Fen1_3h	2	0.0399463
	Fen1_3h	2	2.31452
	Fen1_3h	2	10.283
	Fen1_3h	2	19.3173
	Fen1_3h	2	9.67849
	Fen1_3h	2	8.77148
	Fen1_3h	2	2.71527
	Fen1_3h	2	1.01126
	Fen1_3h	2	25.2505
	Fen1_3h	2	105.856
	Fen1_3h	2	23.4503
	Fen1_3h	2	29.8395
	Fen1_3h	2	0
	Fen1_3h	2	29.4686
	Fen1_3h	2	69.8586
	Fen1_3h	2	40.652
	Fen1_3h	2	15.0444
	Fen1_3h	2	1.88714
	Fen1_3h	2	8.74992
	Fen1_3h	2	8.35721
	Fen1_3h	2	16.6395
	Fen1_3h	2	11.237
	Fen1_3h	2	0.491564
	Fen1_3h	2	2.43151
	Fen1_3h	2	12.0792
	Fen1_3h	2	1.33045
	Fen1_3h	2	1.47053
	Fen1_3h	2	4.91031
	Fen1_3h	2	6.11237
	Fen1_3h	2	6.3208
	Fen1_3h	2	21.5284
	Fen1_3h	2	14.7135
	Fen1_3h	2	27.075
	Fen1_3h	2	20.2216
	Fen1_3h	2	6.58272
	Fen1_3h	2	26.9136
	Fen1_3h	2	11.0061
	Fen1_3h	2	37.9059
	Fen1_3h	2	35.2442
	Fen1_3h	2	36.4801
	Fen1_3h	2	20.9944
	Fen1_3h	2	10.4814
	Fen1_3h	2	2.93732
	Fen1_3h	2	5.79317
	Fen1_3h	2	7.67516
	Fen1_3h	2	13.2756
	Fen1_3h	2	19.4662
	Fen1_3h	2	47.6848
	Fen1_3h	2	10.2398
	Fen1_3h	2	0.543459
	Fen1_3h	2	28.4908
	Fen1_3h	2	15.344
	Fen1_3h	2	25.8938
	Fen1_3h	2	14.5203
	Fen1_3h	2	4.2827
	Fen1_3h	2	5.32506
	Fen1_3h	2	25.525
	Fen1_3h	2	34.3853
	Fen1_3h	2	18.9056
	Fen1_3h	2	1.52272
	Fen1_3h	2	0
	Fen1_3h	2	35.5414
	Fen1_3h	2	5.55089
	Fen1_3h	2	0.970395
	Fen1_3h	2	34.3256
	Fen1_3h	2	0.871452
	Fen1_3h	2	76.8579
	Fen1_3h	2	9.95298
	Fen1_3h	2	0.954109
	Fen1_3h	2	7.94939
	Fen1_3h	2	5.48297
	Fen1_3h	2	8.69227
	Fen1_3h	2	0.0614722
	Fen1_3h	2	44.7615
	Fen1_3h	2	0.882696
	Fen1_3h	2	5.76141
	Fen1_3h	2	17.8005
	Fen1_3h	2	10.8763
	Fen1_3h	2	7.01699
	Fen1_3h	2	7.04268
	Fen1_3h	2	7.93578
	Fen1_3h	2	20.7821
	Fen1_3h	2	32.8866
	Fen1_3h	2	41.5366
	Fen1_3h	2	0.198934
	Fen1_3h	2	42.2062
	Fen1_3h	2	14.3387
	Fen1_3h	2	1.03875
	Fen1_3h	2	13.1896
	Fen1_3h	2	31.8345
	Fen1_3h	2	15.9585
	Fen1_3h	2	4.36895
	Fen1_3h	2	13.2547
	Fen1_3h	2	8.9889
	Fen1_3h	2	68.0378
	Fen1_3h	2	5.59332
	Fen1_3h	2	9.45249
	Fen1_3h	2	7.97399
	Fen1_3h	2	16.8943
	Fen1_3h	2	6.95564
	Fen1_3h	2	0.185543
	Fen1_3h	2	6.25645
	Fen1_3h	2	22.6049
	Fen1_Alv_3h	2	241.939
	Fen1_Alv_3h	2	250.928
	Fen1_Alv_3h	2	221.048
	Fen1_Alv_3h	2	251.674
	Fen1_Alv_3h	2	224.839
	Fen1_Alv_3h	2	207.295
	Fen1_Alv_3h	2	33
	Fen1_Alv_3h	2	24.5214
	Fen1_Alv_3h	2	40.434
	Fen1_Alv_3h	2	107.348
	Fen1_Alv_3h	2	24.8078
	Fen1_Alv_3h	2	27.0081
	Fen1_Alv_3h	2	30.2414
	Fen1_Alv_3h	2	26.1596
	Fen1_Alv_3h	2	17.6481
	Fen1_Alv_3h	2	18.8376
	Fen1_Alv_3h	2	29.3024
	Fen1_Alv_3h	2	102.829
	Fen1_Alv_3h	2	6.51468
	Fen1_Alv_3h	2	196.955
	Fen1_Alv_3h	2	127.256
	Fen1_Alv_3h	2	231.704
	Fen1_Alv_3h	2	41.7968
	Fen1_Alv_3h	2	60.7666
	Fen1_Alv_3h	2	38.7405
	Fen1_Alv_3h	2	30.7162
	Fen1_Alv_3h	2	271.421
	Fen1_Alv_3h	2	205.444
	Fen1_Alv_3h	2	198.963
	Fen1_Alv_3h	2	271.239
	Fen1_Alv_3h	2	204.19
	Fen1_Alv_3h	2	17.7466
	Fen1_Alv_3h	2	173.465
	Fen1_Alv_3h	2	38.7556
	Fen1_Alv_3h	2	63.3845
	Fen1_Alv_3h	2	42.9429
	Fen1_Alv_3h	2	76.4925
	Fen1_Alv_3h	2	55.7454
	Fen1_Alv_3h	2	25.7422
	Fen1_Alv_3h	2	249.728
	Fen1_Alv_3h	2	252.885
	Fen1_Alv_3h	2	83.6053
	Fen1_Alv_3h	2	14.271
	Fen1_Alv_3h	2	106.768
	Fen1_Alv_3h	2	107.927
	Fen1_Alv_3h	2	49.4405
	Fen1_Alv_3h	2	82.5064
	Fen1_Alv_3h	2	33.0244
	Fen1_Alv_3h	2	12.6835
	Fen1_Alv_3h	2	58.8463
	Fen1_Alv_3h	2	73.5885
	Fen1_Alv_3h	2	211.246
	Fen1_Alv_3h	2	272.919
	Fen1_Alv_3h	2	24.8015
	Fen1_Alv_3h	2	187.186
	Fen1_Alv_3h	2	70.972
	Fen1_Alv_3h	2	45.0909
	Fen1_Alv_3h	2	33.2725
	Fen1_Alv_3h	2	31.3659
	Fen1_Alv_3h	2	29.4895
	Fen1_Alv_3h	2	170.419
	Fen1_Alv_3h	2	72.1479
	Fen1_Alv_3h	2	69.642
	Fen1_Alv_3h	2	235.249
	Fen1_Alv_3h	2	162.146
	Fen1_Alv_3h	2	122.958
	Fen1_Alv_3h	2	130.089
	Fen1_Alv_3h	2	36.9217
	Fen1_Alv_3h	2	42.3079
	Fen1_Alv_3h	2	82.0779
	Fen1_Alv_3h	2	2.41108
	Fen1_Alv_3h	2	185.947
	Fen1_Alv_3h	2	45.0277
	Fen1_Alv_3h	2	137.428
	Fen1_Alv_3h	2	15.7042
	Fen1_Alv_3h	2	206.566
	Fen1_Alv_3h	2	30.3606
	Fen1_Alv_3h	2	16.0694
	Fen1_Alv_3h	2	38.6786
	53BP1_3h	2	0.13659
	53BP1_3h	2	0.138837
	53BP1_3h	2	0.115183
	53BP1_3h	2	0.86832
	53BP1_3h	2	0.0914964
	53BP1_3h	2	0.542715
	53BP1_3h	2	0.324514
	53BP1_3h	2	0.101342
	53BP1_3h	2	15.257
	53BP1_3h	2	0.92624
	53BP1_3h	2	1.74041
	53BP1_3h	2	0.305344
	53BP1_3h	2	0.855658
	53BP1_3h	2	0.222291
	53BP1_3h	2	2.15284
	53BP1_3h	2	0.344021
	53BP1_3h	2	1.73526
	53BP1_3h	2	0.0470269
	53BP1_3h	2	5.13673
	53BP1_3h	2	14.2092
	53BP1_3h	2	0.0789172
	53BP1_3h	2	0.0369152
	53BP1_3h	2	61.9402
	53BP1_3h	2	10.7699
	53BP1_3h	2	1.28639
	53BP1_3h	2	0.523489
	53BP1_3h	2	0.570546
	53BP1_3h	2	1.60255
	53BP1_3h	2	5.24258
	53BP1_3h	2	1.35263
	53BP1_3h	2	7.5843
	53BP1_3h	2	14.4602
	53BP1_3h	2	5.73218
	53BP1_3h	2	32.551
	53BP1_3h	2	2.61243
	53BP1_3h	2	4.8865
	53BP1_3h	2	0.728248
	53BP1_3h	2	0.567228
	53BP1_3h	2	3.81315
	53BP1_3h	2	62.8632
	53BP1_3h	2	3.46589
	53BP1_3h	2	3.79582
	53BP1_3h	2	3.88515
	53BP1_3h	2	0.647094
	53BP1_3h	2	0.495046
	53BP1_3h	2	16.6066
	53BP1_3h	2	7.86918
	53BP1_3h	2	1.27643
	53BP1_3h	2	4.88968
	53BP1_3h	2	0.0810819
	53BP1_3h	2	5.69451
	53BP1_3h	2	10.1149
	53BP1_3h	2	0.113741
	53BP1_3h	2	1.07436
	53BP1_3h	2	8.25281
	53BP1_3h	2	0.00104833
	53BP1_3h	2	19.9391
	53BP1_3h	2	0.102508
	53BP1_3h	2	6.75012
	53BP1_3h	2	0.518135
	53BP1_3h	2	4.0561
	53BP1_3h	2	12.8941
	53BP1_3h	2	0.720926
	53BP1_3h	2	0.0842336
	53BP1_3h	2	11.6275
	53BP1_3h	2	16.7993
	53BP1_3h	2	11.167
	53BP1_3h	2	16.7418
	53BP1_3h	2	2.98164
	53BP1_3h	2	16.5442
	53BP1_3h	2	20.7135
	53BP1_3h	2	5.17886
	53BP1_3h	2	29.6204
	53BP1_3h	2	0.123066
	53BP1_3h	2	0.14186
	53BP1_3h	2	0.29885
	53BP1_3h	2	0.325377
	53BP1_3h	2	20.0692
	53BP1_3h	2	6.62498
	53BP1_3h	2	0
	53BP1_3h	2	0
	53BP1_3h	2	0.0809386
	53BP1_3h	2	0.949564
	53BP1_3h	2	0.105854
	53BP1_3h	2	3.92683
	53BP1_3h	2	0.857907
	53BP1_3h	2	0.320314
	53BP1_3h	2	0.0636119
	53BP1_3h	2	0.107047
	53BP1_3h	2	0.387388
	53BP1_3h	2	4.67243
	53BP1_3h	2	2.57829
	53BP1_3h	2	1.24256
	53BP1_3h	2	9.14724
	53BP1_3h	2	3.65117
	53BP1_3h	2	0.281848
	53BP1_3h	2	0.0304639
	53BP1_3h	2	1.06745
	53BP1_3h	2	2.8155
	53BP1_3h	2	0.0506217
	53BP1_3h	2	2.05406
	53BP1_3h	2	10.9491
	53BP1_3h	2	0.0910299
	53BP1_3h	2	0.728349
	53BP1_3h	2	0.0411398
	53BP1_3h	2	0.105199
	53BP1_3h	2	0.0924041
	53BP1_3h	2	0
	53BP1_3h	2	0.0742651
	53BP1_3h	2	1.76123
	53BP1_3h	2	0.164563
	53BP1_3h	2	0.699902
	53BP1_3h	2	0.409303
	53BP1_Alv_3h	2	0.307801
	53BP1_Alv_3h	2	0
	53BP1_Alv_3h	2	0.664839
	53BP1_Alv_3h	2	55.4573
	53BP1_Alv_3h	2	51.4513
	53BP1_Alv_3h	2	1.3635
	53BP1_Alv_3h	2	10.4692
	53BP1_Alv_3h	2	2.42802
	53BP1_Alv_3h	2	0.351279
	53BP1_Alv_3h	2	14.7564
	53BP1_Alv_3h	2	67.2004
	53BP1_Alv_3h	2	10.781
	53BP1_Alv_3h	2	9.41245
	53BP1_Alv_3h	2	30.3753
	53BP1_Alv_3h	2	0.730064
	53BP1_Alv_3h	2	0.29026
	53BP1_Alv_3h	2	0.558999
	53BP1_Alv_3h	2	0.737812
	53BP1_Alv_3h	2	8.28717
	53BP1_Alv_3h	2	3.83318
	53BP1_Alv_3h	2	15.0653
	53BP1_Alv_3h	2	0.0751841
	53BP1_Alv_3h	2	0.195955
	53BP1_Alv_3h	2	37.354
	53BP1_Alv_3h	2	2.92402
	53BP1_Alv_3h	2	23.9105
	53BP1_Alv_3h	2	51.6724
	53BP1_Alv_3h	2	0
	53BP1_Alv_3h	2	0.51878
	53BP1_Alv_3h	2	0
	53BP1_Alv_3h	2	35.7312
	53BP1_Alv_3h	2	0.107584
	53BP1_Alv_3h	2	0.545996
	53BP1_Alv_3h	2	0
	53BP1_Alv_3h	2	1.53038
	53BP1_Alv_3h	2	0.0865397
	53BP1_Alv_3h	2	0.2302
	53BP1_Alv_3h	2	0.147105
	53BP1_Alv_3h	2	0.000588
	53BP1_Alv_3h	2	2.56977
	53BP1_Alv_3h	2	0.188681
	53BP1_Alv_3h	2	15.6119
	53BP1_Alv_3h	2	0.321894
	53BP1_Alv_3h	2	18.3911
	53BP1_Alv_3h	2	0.0947825
	53BP1_Alv_3h	2	8.79706
	53BP1_Alv_3h	2	0
	53BP1_Alv_3h	2	0.388916
	53BP1_Alv_3h	2	4.74708
	53BP1_Alv_3h	2	63.4792
	53BP1_Alv_3h	2	4.45642
	53BP1_Alv_3h	2	27.5091
	53BP1_Alv_3h	2	9.41254
	53BP1_Alv_3h	2	2.84341
	53BP1_Alv_3h	2	8.16502
	53BP1_Alv_3h	2	52.6632
	53BP1_Alv_3h	2	5.74845
	53BP1_Alv_3h	2	1.74892
	53BP1_Alv_3h	2	19.2007
	53BP1_Alv_3h	2	1.57758
	53BP1_Alv_3h	2	50.2634
	53BP1_Alv_3h	2	11.7847
	53BP1_Alv_3h	2	0.770693
	53BP1_Alv_3h	2	6.10745
	53BP1_Alv_3h	2	0.269296
	53BP1_Alv_3h	2	0
	53BP1_Alv_3h	2	60.5242
	53BP1_Alv_3h	2	0.319667
	53BP1_Alv_3h	2	0.113759
	53BP1_Alv_3h	2	5.0466
	53BP1_Alv_3h	2	0
	53BP1_Alv_3h	2	8.928
	53BP1_Alv_3h	2	0.430969
	53BP1_Alv_3h	2	51.684
	Fen1_53BP1_3h	2	22.7717
	Fen1_53BP1_3h	2	0.265975
	Fen1_53BP1_3h	2	0.279965
	Fen1_53BP1_3h	2	16.0062
	Fen1_53BP1_3h	2	7.80405
	Fen1_53BP1_3h	2	16.2754
	Fen1_53BP1_3h	2	3.32864
	Fen1_53BP1_3h	2	1.84514
	Fen1_53BP1_3h	2	41.9093
	Fen1_53BP1_3h	2	3.9851
	Fen1_53BP1_3h	2	5.87286
	Fen1_53BP1_3h	2	0.682717
	Fen1_53BP1_3h	2	8.98333
	Fen1_53BP1_3h	2	26.223
	Fen1_53BP1_3h	2	21.583
	Fen1_53BP1_3h	2	0.102366
	Fen1_53BP1_3h	2	0
	Fen1_53BP1_3h	2	0.379239
	Fen1_53BP1_3h	2	0.081055
	Fen1_53BP1_3h	2	1.02239
	Fen1_53BP1_3h	2	0.868939
	Fen1_53BP1_3h	2	2.56703
	Fen1_53BP1_3h	2	2.63082
	Fen1_53BP1_3h	2	0
	Fen1_53BP1_3h	2	1.09171
	Fen1_53BP1_3h	2	1.11351
	Fen1_53BP1_3h	2	0.0696305
	Fen1_53BP1_3h	2	2.52468
	Fen1_53BP1_3h	2	0.366514
	Fen1_53BP1_3h	2	25.1447
	Fen1_53BP1_3h	2	0.206304
	Fen1_53BP1_3h	2	0.0487364
	Fen1_53BP1_3h	2	0.19537
	Fen1_53BP1_3h	2	2.72497
	Fen1_53BP1_3h	2	0.169089
	Fen1_53BP1_3h	2	1.33479
	Fen1_53BP1_3h	2	29
	Fen1_53BP1_3h	2	0.762692
	Fen1_53BP1_3h	2	21.5175
	Fen1_53BP1_3h	2	1.34771
	Fen1_53BP1_3h	2	13.165
	Fen1_53BP1_3h	2	0.406536
	Fen1_53BP1_3h	2	0.0367258
	Fen1_53BP1_3h	2	0.0707582
	Fen1_53BP1_3h	2	0.0557662
	Fen1_53BP1_3h	2	3.52777
	Fen1_53BP1_3h	2	12.682
	Fen1_53BP1_3h	2	0.0994011
	Fen1_53BP1_3h	2	0
	Fen1_53BP1_3h	2	0.00882608
	Fen1_53BP1_3h	2	2.05594
	Fen1_53BP1_3h	2	0.39172
	Fen1_53BP1_3h	2	3.6362
	Fen1_53BP1_3h	2	0.519581
	Fen1_53BP1_3h	2	0.0640962
	Fen1_53BP1_3h	2	0.816466
	Fen1_53BP1_3h	2	1.27527
	Fen1_53BP1_3h	2	0.107935
	Fen1_53BP1_3h	2	0.0371406
	Fen1_53BP1_3h	2	0.791633
	Fen1_53BP1_3h	2	0.0283312
	Fen1_53BP1_3h	2	12.1732
	Fen1_53BP1_3h	2	30.8158
	Fen1_53BP1_3h	2	72.568
	Fen1_53BP1_3h	2	0.951178
	Fen1_53BP1_3h	2	5.33815
	Fen1_53BP1_3h	2	1.61238
	Fen1_53BP1_3h	2	0.958341
	Fen1_53BP1_3h	2	6.41412
	Fen1_53BP1_3h	2	18.9575
	Fen1_53BP1_3h	2	1.6108
	Fen1_53BP1_3h	2	0
	Fen1_53BP1_3h	2	0.0855942
	Fen1_53BP1_3h	2	34.198
	Fen1_53BP1_3h	2	30.8891
	Fen1_53BP1_3h	2	0.917886
	Fen1_53BP1_3h	2	37.941
	Fen1_53BP1_3h	2	22.458
	Fen1_53BP1_3h	2	6.39814
	Fen1_53BP1_3h	2	6.53316
	Fen1_53BP1_3h	2	4.70206
	Fen1_53BP1_3h	2	15.6885
	Fen1_53BP1_3h	2	18.0551
	Fen1_53BP1_3h	2	0
	Fen1_53BP1_3h	2	4.11682
	Fen1_53BP1_3h	2	2.70858
	Fen1_53BP1_3h	2	0.0692857
	Fen1_53BP1_3h	2	0.782332
	Fen1_53BP1_3h	2	12.9234
	Fen1_53BP1_3h	2	0.0986848
	Fen1_53BP1_3h	2	3.59214
	Fen1_53BP1_3h	2	12.8438
	Fen1_53BP1_3h	2	0.147703
	Fen1_53BP1_3h	2	0.164029
	Fen1_53BP1_3h	2	13.1352
	Fen1_53BP1_3h	2	22.3569
	Fen1_53BP1_3h	2	12.0444
	Fen1_53BP1_3h	2	37.915
	Fen1_53BP1_3h	2	0.0691448
	Fen1_53BP1_3h	2	0.109964
	Fen1_53BP1_3h	2	0.52325
	Fen1_53BP1_3h	2	0.713652
	Fen1_53BP1_3h	2	0.672086
	Fen1_53BP1_3h	2	0.0568639
	Fen1_53BP1_3h	2	0.0303752
	Fen1_53BP1_3h	2	0.123151
	Fen1_53BP1_3h	2	0.00945964
	Fen1_53BP1_3h	2	1.98215
	Fen1_53BP1_3h	2	4.04681
	Fen1_53BP1_3h	2	3.56045
	Fen1_53BP1_3h	2	72.4529
	Fen1_53BP1_3h	2	5.15462
	Fen1_53BP1_3h	2	2.84358
	Fen1_53BP1_3h	2	9.9066
	Fen1_53BP1_3h	2	2.93249
	Fen1_53BP1_3h	2	1.45319
	Fen1_53BP1_3h	2	25.214
	Fen1_53BP1_3h	2	3.60211
	Fen1_53BP1_3h	2	8.91031
	Fen1_53BP1_3h	2	11.4073
	Fen1_53BP1_3h	2	25.9102
	Fen1_53BP1_3h	2	41.7106
	Fen1_53BP1_3h	2	0
	Fen1_53BP1_3h	2	4.12498
	Fen1_53BP1_3h	2	5.27991
	Fen1_53BP1_3h	2	36.62
	Fen1_53BP1_3h	2	9.73109
	Fen1_53BP1_3h	2	2.12285
	Fen1_53BP1_3h	2	1.55553
	Fen1_53BP1_3h	2	8.70621
	Fen1_53BP1_3h	2	2.07949
	Fen1_53BP1_3h	2	6.32163
	Fen1_53BP1_3h	2	103.851
	Fen1_53BP1_3h	2	0.0342795
	Fen1_53BP1_3h	2	18.5806
	Fen1_53BP1_3h	2	19.7587
	Fen1_53BP1_3h	2	0.625283
	Fen1_53BP1_3h	2	4.84528
	Fen1_53BP1_3h	2	3.72605
	Fen1_53BP1_3h	2	5.08085
	Fen1_53BP1_3h	2	51.6173
	Fen1_53BP1_3h	2	7.26605
	Fen1_53BP1_3h	2	21.9142
	Fen1_53BP1_3h	2	7.30911
	Fen1_53BP1_3h	2	36.5896
	Fen1_53BP1_3h	2	50.1781
	Fen1_53BP1_3h	2	0
	Fen1_53BP1_3h	2	48.347
	Fen1_53BP1_3h	2	7.09874
	Fen1_53BP1_3h	2	22.5109
	Fen1_53BP1_Alv_3h	2	3.14481
	Fen1_53BP1_Alv_3h	2	92.7392
	Fen1_53BP1_Alv_3h	2	0
	Fen1_53BP1_Alv_3h	2	47.9517
	Fen1_53BP1_Alv_3h	2	6.85568
	Fen1_53BP1_Alv_3h	2	0.16752
	Fen1_53BP1_Alv_3h	2	8.12272
	Fen1_53BP1_Alv_3h	2	15.7539
	Fen1_53BP1_Alv_3h	2	32.8403
	Fen1_53BP1_Alv_3h	2	80.4368
	Fen1_53BP1_Alv_3h	2	13.3101
	Fen1_53BP1_Alv_3h	2	46.6163
	Fen1_53BP1_Alv_3h	2	6.1631
	Fen1_53BP1_Alv_3h	2	108.206
	Fen1_53BP1_Alv_3h	2	27.7252
	Fen1_53BP1_Alv_3h	2	71.6478
	Fen1_53BP1_Alv_3h	2	0.324947
	Fen1_53BP1_Alv_3h	2	8.27468
	Fen1_53BP1_Alv_3h	2	0.00335119
	Fen1_53BP1_Alv_3h	2	28.1659
	Fen1_53BP1_Alv_3h	2	40.5785
	Fen1_53BP1_Alv_3h	2	2.16302
	Fen1_53BP1_Alv_3h	2	9.59456
	Fen1_53BP1_Alv_3h	2	0.187854
	Fen1_53BP1_Alv_3h	2	0.211447
	Fen1_53BP1_Alv_3h	2	27.6181
	Fen1_53BP1_Alv_3h	2	55.2402
	Fen1_53BP1_Alv_3h	2	7.07963
	Fen1_53BP1_Alv_3h	2	1.05805
	Fen1_53BP1_Alv_3h	2	47.1657
	Fen1_53BP1_Alv_3h	2	3.3392
	Fen1_53BP1_Alv_3h	2	43.5729
	Fen1_53BP1_Alv_3h	2	56.6284
	Fen1_53BP1_Alv_3h	2	12.5948
	Fen1_53BP1_Alv_3h	2	0.16499
	Fen1_53BP1_Alv_3h	2	86.2109
	Fen1_53BP1_Alv_3h	2	33.9073
	Fen1_53BP1_Alv_3h	2	56.6575
	Fen1_53BP1_Alv_3h	2	7.17237
	Fen1_53BP1_Alv_3h	2	0.192025
	Fen1_53BP1_Alv_3h	2	15.447
	Fen1_53BP1_Alv_3h	2	6.95599
	Fen1_53BP1_Alv_3h	2	3.84097
	Fen1_53BP1_Alv_3h	2	4.34474
	Fen1_53BP1_Alv_3h	2	43.4335
	Fen1_53BP1_Alv_3h	2	4.71573
	Fen1_53BP1_Alv_3h	2	0.00219626
	Fen1_53BP1_Alv_3h	2	1.68066
	Fen1_53BP1_Alv_3h	2	63.8328
	Fen1_53BP1_Alv_3h	2	0.872591
	Fen1_53BP1_Alv_3h	2	15.5352
	Fen1_53BP1_Alv_3h	2	30.5134
	Fen1_53BP1_Alv_3h	2	6.47196
	Fen1_53BP1_Alv_3h	2	22.9813
	Fen1_53BP1_Alv_3h	2	26.2643
	Fen1_53BP1_Alv_3h	2	27.0293
	Fen1_53BP1_Alv_3h	2	7.263
	Fen1_53BP1_Alv_3h	2	35.8695
	Fen1_53BP1_Alv_3h	2	66.9091
	Fen1_53BP1_Alv_3h	2	14.5131
	Fen1_53BP1_Alv_3h	2	7.56381
	Fen1_53BP1_Alv_3h	2	3.29551
	Fen1_53BP1_Alv_3h	2	10.8984
	Fen1_53BP1_Alv_3h	2	4.69837
	Fen1_53BP1_Alv_3h	2	8.64753
	Fen1_53BP1_Alv_3h	2	2.70494
	Fen1_53BP1_Alv_3h	2	8.31134
	Fen1_53BP1_Alv_3h	2	1.25884
	Fen1_53BP1_Alv_3h	2	60.9834
	Fen1_53BP1_Alv_3h	2	45.7382
	Fen1_53BP1_Alv_3h	2	4.23113
	Fen1_53BP1_Alv_3h	2	54.6652
	Fen1_53BP1_Alv_3h	2	99.0121
	Fen1_53BP1_Alv_3h	2	27.7687
	Fen1_53BP1_Alv_3h	2	1.49482
	Fen1_53BP1_Alv_3h	2	16.0527
	Fen1_53BP1_Alv_3h	2	0.677637
	Fen1_53BP1_Alv_3h	2	2.06408
	Fen1_53BP1_Alv_3h	2	1.12065
	Fen1_53BP1_Alv_3h	2	46.5398
	Fen1_53BP1_Alv_3h	2	5.64915
	Fen1_53BP1_Alv_3h	2	41.7676
	Fen1_53BP1_Alv_3h	2	0.835541
	Fen1_53BP1_Alv_3h	2	54.9035
	Fen1_53BP1_Alv_3h	2	19.0588
	Fen1_53BP1_Alv_3h	2	27.0413
	Fen1_53BP1_Alv_3h	2	88.5435
	Fen1_53BP1_Alv_3h	2	20.3365
	Fen1_53BP1_Alv_3h	2	35.2742
	Fen1_53BP1_Alv_3h	2	27.6835
	Fen1_53BP1_Alv_3h	2	0.0635402
	Fen1_53BP1_Alv_3h	2	0.0764697
	Fen1_53BP1_Alv_3h	2	35.0887
	Fen1_53BP1_Alv_3h	2	19.4913
	Fen1_53BP1_Alv_3h	2	0
	Fen1_53BP1_Alv_3h	2	1.07066
	Fen1_53BP1_Alv_3h	2	0.628425
	Fen1_53BP1_Alv_3h	2	2.71596
	Fen1_53BP1_Alv_3h	2	89.6775
	Fen1_53BP1_Alv_3h	2	0
	Fen1_53BP1_Alv_3h	2	35.8071
	Fen1_53BP1_Alv_3h	2	16.4369
	WT_3h	3	1.51578
	WT_3h	3	2.93673
	WT_3h	3	26.8916
	WT_3h	3	22.3411
	WT_3h	3	5.88753
	WT_3h	3	48.0691
	WT_3h	3	49.2153
	WT_3h	3	13.7917
	WT_3h	3	4.70542
	WT_3h	3	38.2214
	WT_3h	3	3.11617
	WT_3h	3	19.0618
	WT_3h	3	8.04276
	WT_3h	3	1.27634
	WT_3h	3	22.4116
	WT_3h	3	12.6497
	WT_3h	3	2.89675
	WT_3h	3	47.5169
	WT_3h	3	18.4494
	WT_3h	3	60.5558
	WT_3h	3	0
	WT_3h	3	66.2241
	WT_3h	3	11.235
	WT_3h	3	31.715
	WT_3h	3	5.19738
	WT_3h	3	24.086
	WT_3h	3	1.07873
	WT_3h	3	8.06583
	WT_3h	3	15.5837
	WT_3h	3	36.182
	WT_3h	3	8.63788
	WT_3h	3	4.92178
	WT_3h	3	14.4205
	WT_3h	3	8.17319
	WT_3h	3	0.89867
	WT_3h	3	8.28903
	WT_3h	3	9.13434
	WT_3h	3	8.41235
	WT_3h	3	18.1855
	WT_3h	3	1.19117
	WT_3h	3	8.60854
	WT_3h	3	7.35839
	WT_3h	3	7.84008
	WT_3h	3	18.9476
	WT_3h	3	14.2684
	WT_3h	3	14.3312
	WT_3h	3	37.3474
	WT_3h	3	14.3764
	WT_3h	3	31.0177
	WT_3h	3	6.82442
	WT_3h	3	9.89495
	WT_3h	3	12.8061
	WT_3h	3	20.5323
	WT_3h	3	12.1192
	WT_3h	3	0.0604115
	WT_3h	3	14.9112
	WT_3h	3	20.1448
	WT_3h	3	14.2325
	WT_3h	3	17.35
	WT_3h	3	16.6169
	WT_3h	3	10.7831
	WT_3h	3	27.4824
	WT_3h	3	10.8621
	WT_3h	3	0.226061
	WT_3h	3	0.49691
	WT_3h	3	0
	WT_3h	3	17.24
	WT_3h	3	0.199176
	WT_3h	3	41.8202
	WT_3h	3	17.2828
	WT_Alv_3h	3	7.06425
	WT_Alv_3h	3	5.43003
	WT_Alv_3h	3	11.2099
	WT_Alv_3h	3	10.4976
	WT_Alv_3h	3	21.9942
	WT_Alv_3h	3	10.8272
	WT_Alv_3h	3	9.60643
	WT_Alv_3h	3	77.1085
	WT_Alv_3h	3	15.1159
	WT_Alv_3h	3	16.1757
	WT_Alv_3h	3	43.5653
	WT_Alv_3h	3	2.07012
	WT_Alv_3h	3	5.94265
	WT_Alv_3h	3	35.2974
	WT_Alv_3h	3	59.2879
	WT_Alv_3h	3	10.2088
	WT_Alv_3h	3	10.5937
	WT_Alv_3h	3	15.8457
	WT_Alv_3h	3	11.4039
	WT_Alv_3h	3	40.9762
	WT_Alv_3h	3	42.2184
	WT_Alv_3h	3	3.83342
	WT_Alv_3h	3	27.8843
	WT_Alv_3h	3	29.2193
	WT_Alv_3h	3	59.9027
	WT_Alv_3h	3	20.5845
	WT_Alv_3h	3	2.82923
	WT_Alv_3h	3	22.7644
	WT_Alv_3h	3	41.1658
	WT_Alv_3h	3	1.59707
	WT_Alv_3h	3	6.77787
	WT_Alv_3h	3	15.9407
	WT_Alv_3h	3	8.85465
	WT_Alv_3h	3	37.9515
	WT_Alv_3h	3	71.067
	WT_Alv_3h	3	28.7014
	WT_Alv_3h	3	49.4062
	WT_Alv_3h	3	19.8522
	WT_Alv_3h	3	9.36505
	WT_Alv_3h	3	46.1668
	WT_Alv_3h	3	0.223852
	WT_Alv_3h	3	17.5593
	WT_Alv_3h	3	14.912
	WT_Alv_3h	3	45.7496
	WT_Alv_3h	3	16.1013
	WT_Alv_3h	3	30.9665
	WT_Alv_3h	3	34.4916
	WT_Alv_3h	3	0.128422
	WT_Alv_3h	3	7.43499
	WT_Alv_3h	3	12.5044
	WT_Alv_3h	3	21.6571
	WT_Alv_3h	3	91.6726
	WT_Alv_3h	3	34.4713
	WT_Alv_3h	3	0.543946
	WT_Alv_3h	3	27.9035
	WT_Alv_3h	3	29.4324
	WT_Alv_3h	3	18.0372
	WT_Alv_3h	3	107.226
	WT_Alv_3h	3	57.6278
	WT_Alv_3h	3	75.8058
	WT_Alv_3h	3	25.4732
	WT_Alv_3h	3	42.0016
	Fen1_3h	3	5.97244
	Fen1_3h	3	26.9424
	Fen1_3h	3	16.1396
	Fen1_3h	3	24.6968
	Fen1_3h	3	46.2377
	Fen1_3h	3	5.46709
	Fen1_3h	3	4.48527
	Fen1_3h	3	30.6003
	Fen1_3h	3	30.4112
	Fen1_3h	3	31.4371
	Fen1_3h	3	41.5524
	Fen1_3h	3	40.7717
	Fen1_3h	3	20.4695
	Fen1_3h	3	13.8059
	Fen1_3h	3	29.0578
	Fen1_3h	3	28.7597
	Fen1_3h	3	43.354
	Fen1_3h	3	0.605616
	Fen1_3h	3	39.459
	Fen1_3h	3	23.6291
	Fen1_3h	3	42.297
	Fen1_3h	3	38.0847
	Fen1_3h	3	8.35678
	Fen1_3h	3	0.40686
	Fen1_3h	3	35.9383
	Fen1_3h	3	43.8287
	Fen1_3h	3	34.2658
	Fen1_3h	3	53.8458
	Fen1_3h	3	58.7736
	Fen1_3h	3	6.2454
	Fen1_3h	3	30.4666
	Fen1_3h	3	15.5758
	Fen1_3h	3	32.0916
	Fen1_3h	3	35.7995
	Fen1_3h	3	52.7544
	Fen1_3h	3	0.112203
	Fen1_3h	3	50.3358
	Fen1_3h	3	25.3656
	Fen1_3h	3	5.72367
	Fen1_3h	3	14.2376
	Fen1_3h	3	29.4829
	Fen1_3h	3	29.4687
	Fen1_3h	3	0
	Fen1_3h	3	31.7959
	Fen1_3h	3	31.9946
	Fen1_3h	3	46.14
	Fen1_3h	3	31.1028
	Fen1_3h	3	46.5562
	Fen1_3h	3	22.6309
	Fen1_3h	3	41.4171
	Fen1_3h	3	27.8108
	Fen1_3h	3	18.9882
	Fen1_3h	3	35.7526
	Fen1_3h	3	20.9007
	Fen1_3h	3	0
	Fen1_3h	3	0.890247
	Fen1_3h	3	35.9478
	Fen1_3h	3	9.66497
	Fen1_3h	3	17.1108
	Fen1_3h	3	21.8862
	Fen1_3h	3	14.704
	Fen1_3h	3	32.5115
	Fen1_3h	3	11.7019
	Fen1_3h	3	27.3461
	Fen1_3h	3	12.8961
	Fen1_3h	3	31.4956
	Fen1_3h	3	6.51537
	Fen1_3h	3	30.1078
	Fen1_Alv_3h	3	26.4995
	Fen1_Alv_3h	3	23.829
	Fen1_Alv_3h	3	351.057
	Fen1_Alv_3h	3	104.076
	Fen1_Alv_3h	3	351.578
	Fen1_Alv_3h	3	316.731
	Fen1_Alv_3h	3	27.3783
	Fen1_Alv_3h	3	259.388
	Fen1_Alv_3h	3	331.75
	Fen1_Alv_3h	3	0.160492
	Fen1_Alv_3h	3	2.70895
	Fen1_Alv_3h	3	77.5487
	Fen1_Alv_3h	3	98.8288
	Fen1_Alv_3h	3	34.4448
	Fen1_Alv_3h	3	35.5253
	Fen1_Alv_3h	3	1.4975
	Fen1_Alv_3h	3	44.7715
	Fen1_Alv_3h	3	14.3087
	Fen1_Alv_3h	3	45.0022
	Fen1_Alv_3h	3	33.9311
	Fen1_Alv_3h	3	110.625
	Fen1_Alv_3h	3	51.337
	Fen1_Alv_3h	3	20.0216
	Fen1_Alv_3h	3	66.7541
	Fen1_Alv_3h	3	62.8085
	Fen1_Alv_3h	3	353.865
	Fen1_Alv_3h	3	472.787
	Fen1_Alv_3h	3	339.223
	Fen1_Alv_3h	3	0
	Fen1_Alv_3h	3	134.084
	Fen1_Alv_3h	3	212.231
	Fen1_Alv_3h	3	385.943
	Fen1_Alv_3h	3	45.2598
	Fen1_Alv_3h	3	59.2154
	Fen1_Alv_3h	3	124.954
	Fen1_Alv_3h	3	53.1497
	Fen1_Alv_3h	3	144.307
	Fen1_Alv_3h	3	114.232
	Fen1_Alv_3h	3	38.1834
	Fen1_Alv_3h	3	105.102
	Fen1_Alv_3h	3	102.924
	Fen1_Alv_3h	3	250.817
	Fen1_Alv_3h	3	241.115
	Fen1_Alv_3h	3	27.7342
	Fen1_Alv_3h	3	234.658
	Fen1_Alv_3h	3	89.6396
	Fen1_Alv_3h	3	45.7765
	Fen1_Alv_3h	3	31.2009
	Fen1_Alv_3h	3	61.8512
	Fen1_Alv_3h	3	153.585
	Fen1_Alv_3h	3	64.7922
	Fen1_Alv_3h	3	69.5622
	Fen1_Alv_3h	3	307.915
	Fen1_Alv_3h	3	163.208
	Fen1_Alv_3h	3	27.9383
	Fen1_Alv_3h	3	39.8324
	Fen1_Alv_3h	3	102.92
	Fen1_Alv_3h	3	172.786
	Fen1_Alv_3h	3	0.426328
	Fen1_Alv_3h	3	331.35
	Fen1_Alv_3h	3	154.845
	Fen1_Alv_3h	3	76.6152
	Fen1_Alv_3h	3	2.22772
	Fen1_Alv_3h	3	34.7192
	Fen1_Alv_3h	3	27.0776
	Fen1_Alv_3h	3	204.449
	Fen1_Alv_3h	3	128.495
	Fen1_Alv_3h	3	59.2641
	Fen1_Alv_3h	3	67.98
	Fen1_Alv_3h	3	100.79
	Fen1_Alv_3h	3	244.879
	Fen1_Alv_3h	3	189.368
	Fen1_Alv_3h	3	39.2291
	Fen1_Alv_3h	3	321.236
	Fen1_Alv_3h	3	233.557
	Fen1_Alv_3h	3	236.85
	Fen1_Alv_3h	3	298.647
	Fen1_Alv_3h	3	273.948
	Fen1_Alv_3h	3	50.2866
	53BP1_3h	3	12.1425
	53BP1_3h	3	0.441262
	53BP1_3h	3	3.62569
	53BP1_3h	3	43.2008
	53BP1_3h	3	9.12151
	53BP1_3h	3	7.07162
	53BP1_3h	3	25.3147
	53BP1_3h	3	19.2543
	53BP1_3h	3	32.4149
	53BP1_3h	3	25.7496
	53BP1_3h	3	13.8172
	53BP1_3h	3	15.057
	53BP1_3h	3	19.0733
	53BP1_3h	3	15.3888
	53BP1_3h	3	47.5493
	53BP1_3h	3	59.648
	53BP1_3h	3	19.9247
	53BP1_3h	3	44.7693
	53BP1_3h	3	21.6984
	53BP1_3h	3	20.2611
	53BP1_3h	3	29.4398
	53BP1_3h	3	4.9291
	53BP1_3h	3	10.2984
	53BP1_3h	3	2.68457
	53BP1_3h	3	47.802
	53BP1_3h	3	33.5546
	53BP1_3h	3	0.920863
	53BP1_3h	3	15.8806
	53BP1_3h	3	43.6971
	53BP1_3h	3	27.5313
	53BP1_3h	3	19.8101
	53BP1_3h	3	23.5311
	53BP1_3h	3	34.0093
	53BP1_3h	3	30.1106
	53BP1_3h	3	62.6247
	53BP1_3h	3	13.6407
	53BP1_3h	3	35.7646
	53BP1_3h	3	16.4135
	53BP1_3h	3	37.5358
	53BP1_3h	3	19.6181
	53BP1_3h	3	9.78315
	53BP1_3h	3	22.4997
	53BP1_3h	3	30.8343
	53BP1_3h	3	20.8535
	53BP1_3h	3	19.0189
	53BP1_3h	3	15.45
	53BP1_3h	3	24.4138
	53BP1_3h	3	20.4313
	53BP1_3h	3	16.9093
	53BP1_3h	3	50.1008
	53BP1_3h	3	2.60413
	53BP1_3h	3	37.2399
	53BP1_3h	3	0.0394165
	53BP1_3h	3	0.134548
	53BP1_3h	3	1.76372
	53BP1_3h	3	9.51153
	53BP1_3h	3	17.7778
	53BP1_3h	3	0.658678
	53BP1_3h	3	13.8019
	53BP1_3h	3	38.3439
	53BP1_3h	3	0.698345
	53BP1_3h	3	6.55438
	53BP1_3h	3	15.5018
	53BP1_3h	3	43.2137
	53BP1_3h	3	7.53754
	53BP1_3h	3	25.8243
	53BP1_3h	3	19.5737
	53BP1_3h	3	35.3907
	53BP1_3h	3	25.3673
	53BP1_3h	3	7.24787
	53BP1_3h	3	13.7018
	53BP1_3h	3	13.8744
	53BP1_3h	3	35.1468
	53BP1_3h	3	0.799071
	53BP1_3h	3	24.9122
	53BP1_3h	3	12.7064
	53BP1_3h	3	31.5338
	53BP1_3h	3	21.6058
	53BP1_3h	3	81.4394
	53BP1_3h	3	16.7593
	53BP1_3h	3	32.2558
	53BP1_3h	3	25.2242
	53BP1_3h	3	38.4647
	53BP1_3h	3	41.6138
	53BP1_3h	3	17.9522
	53BP1_3h	3	36.9273
	53BP1_3h	3	29.3973
	53BP1_3h	3	28.2616
	53BP1_3h	3	31.0481
	53BP1_3h	3	22.0712
	53BP1_3h	3	15.4235
	53BP1_3h	3	24.0307
	53BP1_3h	3	9.97454
	53BP1_3h	3	41.8046
	53BP1_3h	3	10.8187
	53BP1_3h	3	1.48117
	53BP1_3h	3	71.1713
	53BP1_3h	3	0
	53BP1_3h	3	14.8071
	53BP1_Alv_3h	3	1.46253
	53BP1_Alv_3h	3	35.4202
	53BP1_Alv_3h	3	77.0581
	53BP1_Alv_3h	3	24.0697
	53BP1_Alv_3h	3	0.131175
	53BP1_Alv_3h	3	2.37216
	53BP1_Alv_3h	3	8.50583
	53BP1_Alv_3h	3	35.4199
	53BP1_Alv_3h	3	32.7858
	53BP1_Alv_3h	3	7.2938
	53BP1_Alv_3h	3	20.4317
	53BP1_Alv_3h	3	21.9392
	53BP1_Alv_3h	3	28.7008
	53BP1_Alv_3h	3	8.64411
	53BP1_Alv_3h	3	119.594
	53BP1_Alv_3h	3	21.9031
	53BP1_Alv_3h	3	38.2488
	53BP1_Alv_3h	3	0
	53BP1_Alv_3h	3	47.7904
	53BP1_Alv_3h	3	26.6224
	53BP1_Alv_3h	3	68.7855
	53BP1_Alv_3h	3	20.9671
	53BP1_Alv_3h	3	19.0694
	53BP1_Alv_3h	3	21.1779
	53BP1_Alv_3h	3	28.0976
	53BP1_Alv_3h	3	30.691
	53BP1_Alv_3h	3	86.126
	53BP1_Alv_3h	3	50.2185
	53BP1_Alv_3h	3	10.0948
	53BP1_Alv_3h	3	22.8749
	53BP1_Alv_3h	3	0
	53BP1_Alv_3h	3	46.7545
	53BP1_Alv_3h	3	33.7547
	53BP1_Alv_3h	3	76.0183
	53BP1_Alv_3h	3	5.41241
	53BP1_Alv_3h	3	1.91634
	53BP1_Alv_3h	3	0.54159
	53BP1_Alv_3h	3	39.6473
	53BP1_Alv_3h	3	2.96293
	53BP1_Alv_3h	3	6.29048
	53BP1_Alv_3h	3	35.6402
	53BP1_Alv_3h	3	62.4881
	53BP1_Alv_3h	3	28.2251
	53BP1_Alv_3h	3	16.6582
	53BP1_Alv_3h	3	80.6043
	53BP1_Alv_3h	3	101.95
	53BP1_Alv_3h	3	20.3101
	53BP1_Alv_3h	3	25.7253
	53BP1_Alv_3h	3	10.6771
	53BP1_Alv_3h	3	74.2681
	53BP1_Alv_3h	3	67.0532
	53BP1_Alv_3h	3	30.8761
	53BP1_Alv_3h	3	129.48
	53BP1_Alv_3h	3	31.0237
	53BP1_Alv_3h	3	58.8929
	53BP1_Alv_3h	3	9.7119
	53BP1_Alv_3h	3	77.3238
	53BP1_Alv_3h	3	21.852
	53BP1_Alv_3h	3	18.5729
	53BP1_Alv_3h	3	13.718
	53BP1_Alv_3h	3	12.9787
	53BP1_Alv_3h	3	29.0264
	53BP1_Alv_3h	3	58.3085
	53BP1_Alv_3h	3	5.54059
	53BP1_Alv_3h	3	15.4391
	53BP1_Alv_3h	3	19.9356
	53BP1_Alv_3h	3	71.2603
	53BP1_Alv_3h	3	0.464941
	53BP1_Alv_3h	3	38.4167
	53BP1_Alv_3h	3	51.594
	53BP1_Alv_3h	3	87.8663
	Fen1_53BP1_3h	3	6.85532
	Fen1_53BP1_3h	3	8.70066
	Fen1_53BP1_3h	3	6.26976
	Fen1_53BP1_3h	3	6.11443
	Fen1_53BP1_3h	3	19.3564
	Fen1_53BP1_3h	3	32.9109
	Fen1_53BP1_3h	3	0
	Fen1_53BP1_3h	3	29.0702
	Fen1_53BP1_3h	3	39.5718
	Fen1_53BP1_3h	3	2.6684
	Fen1_53BP1_3h	3	22.9789
	Fen1_53BP1_3h	3	3.69613
	Fen1_53BP1_3h	3	11.1968
	Fen1_53BP1_3h	3	44.3559
	Fen1_53BP1_3h	3	33.7146
	Fen1_53BP1_3h	3	7.65765
	Fen1_53BP1_3h	3	1.33963
	Fen1_53BP1_3h	3	5.07946
	Fen1_53BP1_3h	3	33.1198
	Fen1_53BP1_3h	3	0.147829
	Fen1_53BP1_3h	3	53.6501
	Fen1_53BP1_3h	3	66.4215
	Fen1_53BP1_3h	3	46.291
	Fen1_53BP1_3h	3	29.0267
	Fen1_53BP1_3h	3	37.3706
	Fen1_53BP1_3h	3	47.8703
	Fen1_53BP1_3h	3	36.5867
	Fen1_53BP1_3h	3	10.9806
	Fen1_53BP1_3h	3	35.9367
	Fen1_53BP1_3h	3	37.815
	Fen1_53BP1_3h	3	0
	Fen1_53BP1_3h	3	39.1049
	Fen1_53BP1_3h	3	45.0491
	Fen1_53BP1_3h	3	18.2867
	Fen1_53BP1_3h	3	34.3147
	Fen1_53BP1_3h	3	34.15
	Fen1_53BP1_3h	3	1.58616
	Fen1_53BP1_3h	3	30.046
	Fen1_53BP1_3h	3	11.8023
	Fen1_53BP1_3h	3	71.0646
	Fen1_53BP1_3h	3	43.5947
	Fen1_53BP1_3h	3	51.9324
	Fen1_53BP1_3h	3	31.7395
	Fen1_53BP1_3h	3	39.0705
	Fen1_53BP1_3h	3	65.6106
	Fen1_53BP1_3h	3	0.392514
	Fen1_53BP1_3h	3	29.4952
	Fen1_53BP1_3h	3	10.699
	Fen1_53BP1_3h	3	38.0663
	Fen1_53BP1_3h	3	26.3999
	Fen1_53BP1_3h	3	78.8098
	Fen1_53BP1_3h	3	21.7462
	Fen1_53BP1_3h	3	0
	Fen1_53BP1_3h	3	35.9638
	Fen1_53BP1_3h	3	69.0956
	Fen1_53BP1_3h	3	38.0418
	Fen1_53BP1_3h	3	24.6734
	Fen1_53BP1_3h	3	0
	Fen1_53BP1_3h	3	62.3106
	Fen1_53BP1_3h	3	4.27544
	Fen1_53BP1_3h	3	20.3692
	Fen1_53BP1_3h	3	0
	Fen1_53BP1_3h	3	30.1384
	Fen1_53BP1_3h	3	7.55665
	Fen1_53BP1_3h	3	32.5011
	Fen1_53BP1_3h	3	26.12
	Fen1_53BP1_3h	3	0.363256
	Fen1_53BP1_3h	3	24.7959
	Fen1_53BP1_3h	3	27.3299
	Fen1_53BP1_3h	3	51.9484
	Fen1_53BP1_3h	3	0.467022
	Fen1_53BP1_3h	3	48.1524
	Fen1_53BP1_3h	3	3.91796
	Fen1_53BP1_3h	3	32.9786
	Fen1_53BP1_3h	3	33
	Fen1_53BP1_3h	3	51.4342
	Fen1_53BP1_3h	3	60.4725
	Fen1_53BP1_3h	3	40.6276
	Fen1_53BP1_3h	3	3.77353
	Fen1_53BP1_3h	3	4.8519
	Fen1_53BP1_3h	3	12.9915
	Fen1_53BP1_3h	3	21.9977
	Fen1_53BP1_3h	3	0
	Fen1_53BP1_3h	3	8.09248
	Fen1_53BP1_3h	3	0.293189
	Fen1_53BP1_3h	3	39.4266
	Fen1_53BP1_3h	3	1.23129
	Fen1_53BP1_3h	3	68.5822
	Fen1_53BP1_3h	3	0
	Fen1_53BP1_3h	3	47.837
	Fen1_53BP1_3h	3	41.2416
	Fen1_53BP1_3h	3	61.8215
	Fen1_53BP1_3h	3	15.4334
	Fen1_53BP1_3h	3	2.57214
	Fen1_53BP1_3h	3	45.3056
	Fen1_53BP1_3h	3	0
	Fen1_53BP1_3h	3	4.26741
	Fen1_53BP1_3h	3	16.5778
	Fen1_53BP1_3h	3	13.3934
	Fen1_53BP1_3h	3	0.576439
	Fen1_53BP1_3h	3	56.8362
	Fen1_53BP1_3h	3	19.7395
	Fen1_53BP1_3h	3	7.11299
	Fen1_53BP1_3h	3	2.94842
	Fen1_53BP1_3h	3	7.28732
	Fen1_53BP1_3h	3	0.128507
	Fen1_53BP1_3h	3	5.13929
	Fen1_53BP1_3h	3	24.5231
	Fen1_53BP1_3h	3	10.4418
	Fen1_53BP1_3h	3	5.2458
	Fen1_53BP1_3h	3	52.3505
	Fen1_53BP1_3h	3	11.0459
	Fen1_53BP1_3h	3	26.067
	Fen1_53BP1_3h	3	0.113022
	Fen1_53BP1_3h	3	34.0341
	Fen1_53BP1_3h	3	3.17979
	Fen1_53BP1_3h	3	7.52603
	Fen1_53BP1_3h	3	18.884
	Fen1_53BP1_3h	3	2.75903
	Fen1_53BP1_3h	3	2.60992
	Fen1_53BP1_3h	3	9.3544
	Fen1_53BP1_3h	3	15.7492
	Fen1_53BP1_3h	3	15.0354
	Fen1_53BP1_3h	3	8.79543
	Fen1_53BP1_Alv_3h	3	15.521
	Fen1_53BP1_Alv_3h	3	67.3819
	Fen1_53BP1_Alv_3h	3	98.274
	Fen1_53BP1_Alv_3h	3	21.5536
	Fen1_53BP1_Alv_3h	3	55.7212
	Fen1_53BP1_Alv_3h	3	37.1604
	Fen1_53BP1_Alv_3h	3	34.5199
	Fen1_53BP1_Alv_3h	3	5.63778
	Fen1_53BP1_Alv_3h	3	15.5486
	Fen1_53BP1_Alv_3h	3	3.85168
	Fen1_53BP1_Alv_3h	3	33.8188
	Fen1_53BP1_Alv_3h	3	4.96015
	Fen1_53BP1_Alv_3h	3	40.6477
	Fen1_53BP1_Alv_3h	3	106.394
	Fen1_53BP1_Alv_3h	3	12.2756
	Fen1_53BP1_Alv_3h	3	20.6676
	Fen1_53BP1_Alv_3h	3	31.0237
	Fen1_53BP1_Alv_3h	3	12.6237
	Fen1_53BP1_Alv_3h	3	0
	Fen1_53BP1_Alv_3h	3	36.2283
	Fen1_53BP1_Alv_3h	3	12.9726
	Fen1_53BP1_Alv_3h	3	103.275
	Fen1_53BP1_Alv_3h	3	0
	Fen1_53BP1_Alv_3h	3	10.7562
	Fen1_53BP1_Alv_3h	3	18.9271
	Fen1_53BP1_Alv_3h	3	11.5061
	Fen1_53BP1_Alv_3h	3	79.4485
	Fen1_53BP1_Alv_3h	3	5.68478
	Fen1_53BP1_Alv_3h	3	73.126
	Fen1_53BP1_Alv_3h	3	9.32186
	Fen1_53BP1_Alv_3h	3	13.3372
	Fen1_53BP1_Alv_3h	3	25.4496
	Fen1_53BP1_Alv_3h	3	21.0174
	Fen1_53BP1_Alv_3h	3	40.5641
	Fen1_53BP1_Alv_3h	3	12.6151
	Fen1_53BP1_Alv_3h	3	17.273
	Fen1_53BP1_Alv_3h	3	31.7084
	Fen1_53BP1_Alv_3h	3	18.9122
	Fen1_53BP1_Alv_3h	3	0.308123
	Fen1_53BP1_Alv_3h	3	122.845
	Fen1_53BP1_Alv_3h	3	52.7033
	Fen1_53BP1_Alv_3h	3	21.4639
	Fen1_53BP1_Alv_3h	3	9.27458
	Fen1_53BP1_Alv_3h	3	96.2158
	Fen1_53BP1_Alv_3h	3	93.2254
	Fen1_53BP1_Alv_3h	3	21.2108
	Fen1_53BP1_Alv_3h	3	49.6316
	Fen1_53BP1_Alv_3h	3	42.1049
	Fen1_53BP1_Alv_3h	3	39.7879
	Fen1_53BP1_Alv_3h	3	26.7756
	Fen1_53BP1_Alv_3h	3	37.9768
	Fen1_53BP1_Alv_3h	3	36.4329
	Fen1_53BP1_Alv_3h	3	6.68942
	Fen1_53BP1_Alv_3h	3	33.8879
	Fen1_53BP1_Alv_3h	3	0
	Fen1_53BP1_Alv_3h	3	0
	Fen1_53BP1_Alv_3h	3	38.7469
	Fen1_53BP1_Alv_3h	3	68.2684
	Fen1_53BP1_Alv_3h	3	81.4461
	Fen1_53BP1_Alv_3h	3	40.8387
	Fen1_53BP1_Alv_3h	3	47.1729

## Sheet: Fig6A, B, C
53BP1 (mCherry) foci formation			Strains	Exp	No. of 53BP1 foci per cells			53BP1	Strains	Exp	53BP1_Foci per cells			gH2AX	Strains	Exp	gH2AX Foci per cells
			WT_0	1	0				WT_0	1	0				WT_0	1	0
	Fig. 6A		WT_0	1	0			Fig. 6B	WT_0	1	0			Fig.6C	WT_0	1	1
			WT_0	1	0				WT_0	1	5				WT_0	1	0
			WT_0	1	0				WT_0	1	0				WT_0	1	0
			WT_0	1	0				WT_0	1	0				WT_0	1	0
			WT_0	1	0				WT_0	1	0				WT_0	1	2
			WT_0	1	0				WT_0	1	1				WT_0	1	0
			WT_0	1	0				WT_0	1	0				WT_0	1	0
			WT_0	1	0				WT_0	1	0				WT_0	1	0
			WT_0	1	0				WT_0	1	0				WT_0	1	0
			WT_0	1	0				WT_0	1	0				WT_0	1	0
			WT_0	1	0				WT_0	1	0				WT_0	1	0
			WT_0	1	0				WT_0	1	1				WT_0	1	0
			WT_0	1	0				WT_0	1	2				WT_0	1	0
			WT_0	1	5				WT_0	1	1				WT_0	1	0
			WT_0	1	1				WT_0	1	0				WT_0	1	2
			WT_0	1	0				WT_0	1	0				WT_0	1	0
			WT_0	1	0				WT_0	1	0				WT_0	1	1
			WT_0	1	0				WT_0	1	0				WT_0	1	0
			WT_0	1	0				WT_0	1	0				WT_0	1	0
			WT_0	1	0				WT_0	1	1				WT_0	1	0
			WT_0	1	0				WT_0	1	1				WT_0	1	0
			WT_0	1	0				WT_0	1	4				WT_0	1	1
			WT_0	1	0				WT_0	1	0				WT_0	1	0
			WT_0	1	0				WT_0	1	0				WT_0	1	0
			WT_0	1	0				WT_0	1	0				WT_0	1	0
			WT_0	1	0				WT_0	1	0				WT_0	1	0
			WT_0	1	5				WT_0	1	2				WT_0	1	0
			WT_0	1	3				WT_0	1	0				WT_0	1	0
			WT_0	1	0				WT_0	1	0				WT_0	1	4
			WT_0	1	5				WT_0	1	1				WT_0	1	0
			WT_0	1	2				WT_0	1	0				WT_0	1	0
			WT_0	1	9				WT_0	1	0				WT_0	1	0
			WT_0	1	2				WT_0	1	0				WT_0	1	0
			WT_0	1	0				WT_0	1	0				WT_0	1	0
			WT_0	1	0				WT_0	1	0				WT_0	1	0
			WT_0	1	1				WT_0	1	0				WT_0	1	0
			WT_0	1	0				WT_0	1	0				WT_0	1	0
			WT_0	1	5				WT_0	1	0				WT_0	1	0
			WT_0	1	4				WT_0	1	1				WT_0	1	0
			WT_0	1	3				WT_0	1	0				WT_0	1	0
			WT_0	1	0				WT_0	1	5				WT_0	1	0
			WT_0	1	1				WT_0	1	4				WT_0	1	0
			WT_0	1	4				WT_0	1	3				WT_0	1	1
			WT_0	1	3				WT_0	1	0				WT_0	1	1
			WT_0	1	0				WT_0	1	1				WT_0	1	2
			WT_0	1	2				WT_0	1	0				WT_0	1	0
			WT_0	1	11				WT_0	1	1				WT_0	1	0
			WT_0	1	0				WT_0	1	0				WT_0	1	0
			WT_0	1	0				WT_0	1	1				WT_0	1	0
			WT_0	1	1				WT_0	1	4				WT_0	1	0
			WT_0	1	0				WT_0	1	1				WT_0	1	0
			WT_0	1	1				WT_0	1	0				WT_0	1	0
			WT_0	1	19				WT_0	1	0				WT_0	1	0
			WT_0	1	1				WT_0	1	0				WT_0	1	0
			WT_0	1	0				WT_0	1	0				WT_0	1	1
			WT_0	1	7				WT_0	1	0				WT_0	1	2
			WT_0	1	1				WT_0	1	1				WT_0	1	0
			WT_0	1	5				WT_0	1	0				WT_0	1	1
			WT_0	1	0				WT_0	1	0				WT_0	1	2
			WT_0	1	2				WT_0	1	0				WT_0	1	0
			WT_0	1	1				WT_0	1	0				WT_0	1	0
			WT_0	1	3				WT_0	1	0				WT_0	1	0
			WT_0	1	1				WT_0	1	0				WT_0	1	0
			WT_0	1	0				WT_0	1	0				WT_0	1	0
			WT_0	1	0				WT_0	1	0				WT_0	1	0
			WT_0	1	1				WT_0	1	0				WT_0	1	0
			WT_0	1	0				WT_0	1	0				WT_0	1	0
			WT_0	1	2				WT_0	1	0				WT_0	1	0
			WT_0	1	12				WT_0	1	0				WT_0	1	0
			WT_0	1	0				WT_0	1	0				WT_0	1	1
			WT_0	1	0				WT_0	1	1				WT_0	1	0
			WT_0	1	0				WT_0	1	3				WT_0	1	0
			WT_0	1	0				WT_0	1	1				WT_0	1	0
			WT_0	1	1				WT_0	1	0				WT_0	1	0
			WT_0	1	2				WT_0	1	0				WT_0	1	0
			WT_0	1	0				WT_0	1	2				WT_0	1	1
			WT_0	1	2				WT_0	1	0				WT_0	1	0
			WT_0	1	0				WT_0	1	0				WT_0	1	0
			WT_0	1	1				WT_0	1	0				WT_0	1	0
			WT_0	1	0				WT_0	1	0				WT_3h	1	0
			WT_0	1	0				WT_0	1	0				WT_3h	1	1
			WT_0	1	1				WT_0	1	1				WT_3h	1	0
			WT_0	1	0				WT_0	1	0				WT_3h	1	1
			WT_0	1	1				WT_0	1	0				WT_3h	1	6
			WT_0	1	0				WT_0	1	0				WT_3h	1	0
			WT_0	1	6				WT_0	1	0				WT_3h	1	0
			WT_0	1	0				WT_0	1	0				WT_3h	1	0
			WT_0	1	0				WT_0	1	0				WT_3h	1	0
			WT_0	1	8				WT_0	1	1				WT_3h	1	0
			WT_0	1	0				WT_0	1	6				WT_3h	1	0
			WT_0	1	0				WT_0	1	0				WT_3h	1	0
			WT_0	1	0				WT_0	1	0				WT_3h	1	0
			WT_0	1	0				WT_0	1	0				WT_3h	1	1
			WT_0	1	0				WT_0	1	0				WT_3h	1	0
			WT_0	1	0				WT_0	1	0				WT_3h	1	0
			WT_0	1	0				WT_0	1	0				WT_3h	1	0
			WT_0	1	0				WT_0	1	3				WT_3h	1	0
			WT_0	1	9				WT_0	1	2				WT_3h	1	0
			WT_0	1	0				WT_0	1	0				WT_3h	1	1
			WT_0	1	2				WT_0	1	1				WT_3h	1	1
			WT_0	1	0				WT_0	1	1				WT_3h	1	0
			WT_0	1	0				WT_0	1	0				WT_3h	1	0
			WT_0	1	7				WT_0	1	2				WT_3h	1	0
			WT_0	1	0				WT_0	1	0				WT_3h	1	2
			WT_0	1	0				WT_0	1	1				WT_3h	1	0
			WT_0	1	1				WT_0	1	0				WT_3h	1	0
			WT_0	1	0				WT_0	1	0				WT_3h	1	0
			WT_0	1	0				WT_0	1	0				WT_3h	1	0
			WT_0	1	4				WT_0	1	2				WT_3h	1	0
			WT_0	1	7				WT_0	1	1				WT_3h	1	1
			WT_0	1	0				WT_0	1	0				WT_3h	1	1
			WT_0	1	5				WT_0	1	0				WT_3h	1	0
			WT_0	1	13				WT_0	1	0				WT_3h	1	0
			WT_0	1	0				WT_0	1	0				WT_3h	1	0
			WT_0	1	0				WT_0	1	0				WT_3h	1	1
			WT_0	1	6				WT_0	1	0				WT_3h	1	0
			WT_0	1	1				WT_0	1	0				WT_3h	1	0
			WT_0	1	0				WT_0	1	0				WT_3h	1	0
			WT_0	1	0				WT_0	1	0				WT_3h	1	0
			WT_0	1	1				WT_0	1	0				WT_3h	1	1
			WT_0	1	0				WT_0	1	0				WT_3h	1	0
			WT_0	1	0				WT_0	1	0				WT_3h	1	0
			WT_0	1	1				WT_3h	1	2				WT_3h	1	0
			WT_0	1	1				WT_3h	1	0				WT_3h	1	0
			WT_0	1	2				WT_3h	1	1				WT_3h	1	0
			WT_0	1	0				WT_3h	1	4				WT_3h	1	4
			WT_0	1	0				WT_3h	1	9				WT_3h	1	0
			WT_0	1	0				WT_3h	1	0				WT_3h	1	0
			WT_0	1	0				WT_3h	1	0				WT_3h	1	0
			WT_0	1	1				WT_3h	1	0				WT_3h	1	0
			WT_0	1	0				WT_3h	1	0				WT_4h	1	11
			WT_0	1	0				WT_3h	1	1				WT_4h	1	0
			WT_0	1	0				WT_3h	1	5				WT_4h	1	0
			WT_0	1	1				WT_3h	1	2				WT_4h	1	0
			WT_0	1	1				WT_3h	1	11				WT_4h	1	0
			WT_0	1	0				WT_3h	1	1				WT_4h	1	0
			WT_0	1	2				WT_3h	1	2				WT_4h	1	0
			WT_0	1	3				WT_3h	1	0				WT_4h	1	0
			WT_0	1	0				WT_3h	1	0				WT_4h	1	0
			WT_0	1	0				WT_3h	1	1				WT_4h	1	0
			WT_0	1	0				WT_3h	1	2				WT_4h	1	0
			WT_0	1	0				WT_3h	1	0				WT_4h	1	0
			WT_0	1	3				WT_3h	1	1				WT_4h	1	0
			WT_0	1	2				WT_3h	1	0				WT_4h	1	0
			WT_0	1	1				WT_3h	1	1				WT_4h	1	0
			WT_0	1	0				WT_3h	1	0				WT_4h	1	0
			WT_0	1	2				WT_3h	1	0				WT_4h	1	0
			WT_0	1	0				WT_3h	1	0				WT_4h	1	0
			WT_0	1	0				WT_3h	1	0				WT_4h	1	4
			WT_0	1	4				WT_3h	1	0				WT_4h	1	0
			WT_0	1	0				WT_3h	1	0				WT_4h	1	0
			WT_0	1	1				WT_3h	1	0				WT_4h	1	3
			WT_0	1	0				WT_3h	1	0				WT_4h	1	1
			WT_0	1	0				WT_3h	1	0				WT_4h	1	0
			WT_0	1	0				WT_3h	1	0				WT_4h	1	0
			WT_0	1	2				WT_3h	1	0				WT_4h	1	2
			WT_0	1	2				WT_3h	1	0				WT_4h	1	0
			WT_0	1	0				WT_3h	1	0				WT_4h	1	0
			WT_0	1	0				WT_3h	1	2				WT_4h	1	0
			WT_0	1	1				WT_3h	1	1				WT_4h	1	4
			WT_0	1	0				WT_3h	1	1				WT_4h	1	4
			WT_0	2	0				WT_3h	1	1				WT_4h	1	1
			WT_0	2	0				WT_3h	1	1				WT_4h	1	7
			WT_0	2	0				WT_3h	1	0				WT_4h	1	1
			WT_0	2	0				WT_3h	1	0				WT_4h	1	0
			WT_0	2	4				WT_3h	1	0				WT_4h	1	1
			WT_0	2	0				WT_3h	1	2				WT_4h	1	0
			WT_0	2	2				WT_3h	1	0				WT_4h	1	1
			WT_0	2	1				WT_3h	1	0				WT_4h	1	2
			WT_0	2	1				WT_3h	1	0				WT_4h	1	1
			WT_0	2	0				WT_3h	1	2				WT_4h	1	0
			WT_0	2	1				WT_3h	1	1				WT_4h	1	0
			WT_0	2	0				WT_3h	1	0				WT_4h	1	0
			WT_0	2	1				WT_3h	1	1				WT_4h	1	0
			WT_0	2	0				WT_3h	1	1				WT_4h	1	1
			WT_0	2	1				WT_3h	1	4				WT_4h	1	1
			WT_0	2	0				WT_3h	1	0				WT_4h	1	0
			WT_0	2	3				WT_3h	1	0				WT_4h	1	1
			WT_0	2	0				WT_3h	1	1				WT_4h	1	3
			WT_0	2	0				WT_3h	1	0				WT_4h	1	0
			WT_0	2	0				WT_3h	1	1				WT_4h	1	0
			WT_0	2	0				WT_3h	1	0				WT_4h	1	2
			WT_0	2	0				WT_3h	1	0				WT_4h	1	1
			WT_0	2	2				WT_3h	1	1				WT_5h	1	0
			WT_0	2	0				WT_4h	1	7				WT_5h	1	1
			WT_0	2	1				WT_4h	1	0				WT_5h	1	0
			WT_0	2	1				WT_4h	1	0				WT_5h	1	0
			WT_0	2	0				WT_4h	1	1				WT_5h	1	2
			WT_0	2	0				WT_4h	1	0				WT_5h	1	0
			WT_0	2	3				WT_4h	1	0				WT_5h	1	1
			WT_0	2	0				WT_4h	1	3				WT_5h	1	0
			WT_0	2	0				WT_4h	1	0				WT_5h	1	0
			WT_0	2	1				WT_4h	1	0				WT_5h	1	1
			WT_0	2	0				WT_4h	1	2				WT_5h	1	0
			WT_0	2	1				WT_4h	1	1				WT_5h	1	13
			WT_0	2	1				WT_4h	1	0				WT_5h	1	0
			WT_0	2	1				WT_4h	1	0				WT_5h	1	0
			WT_0	2	1				WT_4h	1	0				WT_5h	1	0
			WT_0	2	0				WT_4h	1	0				WT_5h	1	1
			WT_0	2	0				WT_4h	1	0				WT_5h	1	0
			WT_0	2	0				WT_4h	1	1				WT_5h	1	0
			WT_0	2	0				WT_4h	1	4				WT_5h	1	0
			WT_0	2	0				WT_4h	1	8				WT_5h	1	1
			WT_0	2	1				WT_4h	1	1				WT_5h	1	0
			WT_0	2	1				WT_4h	1	2				WT_5h	1	3
			WT_0	2	1				WT_4h	1	0				WT_5h	1	0
			WT_0	2	0				WT_4h	1	2				WT_5h	1	0
			WT_0	2	3				WT_4h	1	0				WT_5h	1	0
			WT_0	2	14				WT_4h	1	1				WT_5h	1	0
			WT_0	2	1				WT_4h	1	3				WT_5h	1	0
			WT_0	2	2				WT_4h	1	2				WT_5h	1	3
			WT_0	2	1				WT_4h	1	0				WT_5h	1	0
			WT_0	2	18				WT_4h	1	0				WT_5h	1	0
			WT_0	2	2				WT_4h	1	2				WT_5h	1	4
			WT_0	2	5				WT_4h	1	0				WT_5h	1	1
			WT_0	2	59				WT_4h	1	5				WT_5h	1	4
			WT_0	2	0				WT_4h	1	0				WT_5h	1	0
			WT_0	2	7				WT_4h	1	1				WT_5h	1	1
			WT_0	2	2				WT_4h	1	2				WT_5h	1	1
			WT_0	2	15				WT_4h	1	0				WT_5h	1	0
			WT_0	2	0				WT_4h	1	0				WT_5h	1	13
			WT_0	2	1				WT_4h	1	5				WT_5h	1	0
			WT_0	2	0				WT_4h	1	0				WT_5h	1	0
			WT_0	2	4				WT_4h	1	0				WT_5h	1	3
			WT_0	2	4				WT_4h	1	2				WT_5h	1	11
			WT_0	2	1				WT_4h	1	3				WT_5h	1	1
			WT_0	2	0				WT_4h	1	0				WT_5h	1	3
			WT_0	2	0				WT_4h	1	1				WT_5h	1	1
			WT_0	2	2				WT_4h	1	1				WT_5h	1	8
			WT_0	2	1				WT_4h	1	0				WT_5h	1	0
			WT_0	2	1				WT_4h	1	0				WT_5h	1	8
			WT_0	2	3				WT_4h	1	0				WT_5h	1	0
			WT_0	2	12				WT_4h	1	3				WT_5h	1	0
			WT_0	2	0				WT_4h	1	0				WT_5h	1	1
			WT_0	2	5				WT_4h	1	1				WT_5h	1	2
			WT_0	2	0				WT_4h	1	0				WT_5h	1	0
			WT_0	2	2				WT_4h	1	1				WT_5h	1	0
			WT_0	2	3				WT_4h	1	0				WT_5h	1	0
			WT_0	2	2				WT_4h	1	0				WT_5h	1	0
			WT_0	2	1				WT_4h	1	0				WT_5h	1	0
			WT_0	2	1				WT_5h	1	6				WT_5h	1	0
			WT_0	2	14				WT_5h	1	1				WT_5h	1	0
			WT_0	2	9				WT_5h	1	1				WT_5h	1	0
			WT_0	2	5				WT_5h	1	3				WT_5h	1	0
			WT_0	2	1				WT_5h	1	13				WT_5h	1	0
			WT_0	2	0				WT_5h	1	8				WT_5h	1	0
			WT_0	2	0				WT_5h	1	4				WT_5h	1	2
			WT_0	2	0				WT_5h	1	2				FEN1_0	1	2
			WT_0	2	1				WT_5h	1	1				FEN1_0	1	0
			WT_0	2	2				WT_5h	1	1				FEN1_0	1	3
			WT_0	2	0				WT_5h	1	4				FEN1_0	1	0
			WT_0	2	0				WT_5h	1	1				FEN1_0	1	3
			WT_0	2	2				WT_5h	1	9				FEN1_0	1	1
			WT_0	2	6				WT_5h	1	4				FEN1_0	1	0
			WT_0	2	2				WT_5h	1	5				FEN1_0	1	0
			WT_0	2	5				WT_5h	1	4				FEN1_0	1	1
			WT_0	2	9				WT_5h	1	7				FEN1_0	1	2
			WT_0	2	1				WT_5h	1	1				FEN1_0	1	0
			WT_0	2	0				WT_5h	1	12				FEN1_0	1	0
			WT_0	2	4				WT_5h	1	1				FEN1_0	1	1
			WT_0	2	2				WT_5h	1	9				FEN1_0	1	0
			WT_0	2	6				WT_5h	1	21				FEN1_0	1	0
			WT_0	2	7				WT_5h	1	0				FEN1_0	1	0
			WT_0	2	0				WT_5h	1	1				FEN1_0	1	1
			WT_0	2	1				WT_5h	1	6				FEN1_0	1	0
			WT_0	3	0				WT_5h	1	13				FEN1_0	1	0
			WT_0	3	1				WT_5h	1	7				FEN1_0	1	0
			WT_0	3	0				WT_5h	1	1				FEN1_0	1	0
			WT_0	3	2				WT_5h	1	12				FEN1_0	1	0
			WT_0	3	0				WT_5h	1	1				FEN1_0	1	0
			WT_0	3	0				WT_5h	1	9				FEN1_0	1	0
			WT_0	3	0				WT_5h	1	21				FEN1_0	1	1
			WT_0	3	0				WT_5h	1	0				FEN1_0	1	0
			WT_0	3	2				WT_5h	1	1				FEN1_0	1	11
			WT_0	3	0				WT_5h	1	6				FEN1_0	1	0
			WT_0	3	0				WT_5h	1	13				FEN1_0	1	0
			WT_0	3	0				WT_5h	1	2				FEN1_0	1	0
			WT_0	3	0				WT_5h	1	1				FEN1_0	1	0
			WT_0	3	0				WT_5h	1	0				FEN1_0	1	3
			WT_0	3	1				WT_5h	1	1				FEN1_0	1	0
			WT_0	3	0				WT_5h	1	0				FEN1_0	1	0
			WT_0	3	0				WT_5h	1	2				FEN1_0	1	0
			WT_0	3	0				WT_5h	1	0				FEN1_0	1	0
			WT_0	3	1				WT_5h	1	3				FEN1_0	1	0
			WT_0	3	1				WT_5h	1	1				FEN1_0	1	0
			WT_0	3	0				WT_5h	1	5				FEN1_0	1	0
			WT_0	3	0				WT_5h	1	1				FEN1_0	1	0
			WT_0	3	0				WT_5h	1	2				FEN1_0	1	0
			WT_0	3	0				WT_5h	1	3				FEN1_0	1	2
			WT_0	3	0				WT_5h	1	2				FEN1_0	1	0
			WT_0	3	0				WT_5h	1	1				FEN1_0	1	1
			WT_0	3	0				WT_5h	1	1				FEN1_0	1	0
			WT_0	3	2				WT_5h	1	0				FEN1_0	1	0
			WT_0	3	0				WT_5h	1	0				FEN1_0	1	5
			WT_0	3	1				WT_5h	1	0				FEN1_0	1	0
			WT_0	3	4				WT_5h	1	1				FEN1_0	1	2
			WT_0	3	0				WT_5h	1	0				FEN1_0	1	0
			WT_0	3	0				WT_5h	1	0				FEN1_0	1	0
			WT_0	3	2				WT_5h	1	4				FEN1_0	1	0
			WT_0	3	1				WT_5h	1	0				FEN1_0	1	1
			WT_0	3	4				WT_5h	1	0				FEN1_0	1	0
			WT_0	3	0				WT_5h	1	1				FEN1_0	1	0
			WT_0	3	0				WT_5h	1	0				FEN1_0	1	1
			WT_0	3	3				WT_5h	1	0				FEN1_0	1	0
			WT_0	3	0				WT_5h	1	0				FEN1_0	1	0
			WT_0	3	2				WT_5h	1	0				FEN1_0	1	0
			WT_0	3	0				WT_5h	1	0				FEN1_0	1	0
			WT_0	3	6				WT_5h	1	0				FEN1_0	1	0
			WT_0	3	2				FEN1_0	1	0				FEN1_0	1	0
			WT_0	3	0				FEN1_0	1	5				FEN1_0	1	0
			WT_0	3	0				FEN1_0	1	0				FEN1_0	1	0
			WT_0	3	2				FEN1_0	1	4				FEN1_0	1	1
			WT_0	3	0				FEN1_0	1	6				FEN1_0	1	0
			WT_0	3	9				FEN1_0	1	0				FEN1_0	1	0
			WT_0	3	0				FEN1_0	1	1				FEN1_0	1	0
			WT_0	3	0				FEN1_0	1	0				FEN1_0	1	0
			WT_0	3	0				FEN1_0	1	3				FEN1_0	1	0
			WT_0	3	6				FEN1_0	1	0				FEN1_0	1	0
			WT_0	3	6				FEN1_0	1	7				FEN1_0	1	1
			WT_0	3	2				FEN1_0	1	2				FEN1_0	1	0
			WT_0	3	5				FEN1_0	1	2				FEN1_0	1	0
			WT_0	3	0				FEN1_0	1	1				FEN1_0	1	0
			WT_0	3	1				FEN1_0	1	0				FEN1_0	1	0
			WT_0	3	1				FEN1_0	1	1				FEN1_0	1	0
			WT_0	3	0				FEN1_0	1	4				FEN1_0	1	0
			WT_0	3	1				FEN1_0	1	0				FEN1_0	1	0
			WT_0	3	2				FEN1_0	1	8				FEN1_0	1	0
			WT_0	3	0				FEN1_0	1	0				FEN1_0	1	0
			WT_0	3	4				FEN1_0	1	8				FEN1_0	1	0
			WT_0	3	0				FEN1_0	1	0				FEN1_0	1	0
			WT_0	3	0				FEN1_0	1	3				FEN1_0	1	0
			WT_0	3	1				FEN1_0	1	1				FEN1_0	1	0
			WT_0	3	4				FEN1_0	1	0				FEN1_0	1	0
			WT_0	3	0				FEN1_0	1	0				FEN1_0	1	0
			WT_0	3	5				FEN1_0	1	11				FEN1_0	1	0
			WT_0	3	4				FEN1_0	1	0				FEN1_0	1	0
			WT_0	3	3				FEN1_0	1	0				FEN1_0	1	0
			WT_0	3	0				FEN1_0	1	0				FEN1_0	1	6
			WT_0	3	1				FEN1_0	1	0				FEN1_3h	1	32
			WT_0	3	0				FEN1_0	1	4				FEN1_3h	1	0
			WT_0	3	1				FEN1_0	1	4				FEN1_3h	1	0
			WT_0	3	2				FEN1_0	1	10				FEN1_3h	1	0
			WT_0	3	1				FEN1_0	1	2				FEN1_3h	1	0
			WT_0	3	2				FEN1_0	1	1				FEN1_3h	1	0
			WT_0	3	0				FEN1_0	1	3				FEN1_3h	1	0
			WT_0	3	3				FEN1_0	1	0				FEN1_3h	1	0
			WT_0	3	0				FEN1_0	1	4				FEN1_3h	1	1
			WT_0	3	13				FEN1_0	1	0				FEN1_3h	1	5
			WT_0	3	2				FEN1_0	1	1				FEN1_3h	1	0
			WT_0	3	1				FEN1_0	1	2				FEN1_3h	1	0
			WT_0	3	2				FEN1_0	1	0				FEN1_3h	1	1
			WT_0	3	4				FEN1_0	1	5				FEN1_3h	1	0
			WT_0	3	0				FEN1_0	1	0				FEN1_3h	1	0
			WT_0	3	0				FEN1_0	1	1				FEN1_3h	1	0
			WT_0	3	1				FEN1_0	1	1				FEN1_3h	1	0
			WT_0	3	4				FEN1_0	1	1				FEN1_3h	1	3
			WT_0	3	3				FEN1_0	1	0				FEN1_3h	1	0
			WT_0	3	2				FEN1_0	1	1				FEN1_3h	1	0
			WT_0	3	1				FEN1_0	1	0				FEN1_3h	1	0
			WT_0	3	1				FEN1_0	1	3				FEN1_3h	1	0
			WT_0	3	0				FEN1_0	1	6				FEN1_3h	1	0
			WT_0	3	2				FEN1_0	1	6				FEN1_3h	1	0
			WT_0	3	0				FEN1_0	1	4				FEN1_3h	1	0
			WT_0	3	3				FEN1_0	1	0				FEN1_3h	1	0
			WT_0	3	7				FEN1_0	1	2				FEN1_3h	1	0
			WT_0	3	6				FEN1_0	1	1				FEN1_3h	1	2
			WT_0	3	2				FEN1_0	1	0				FEN1_3h	1	0
			WT_0	3	0				FEN1_0	1	5				FEN1_3h	1	0
			WT_0	3	0				FEN1_0	1	0				FEN1_3h	1	0
			WT_0	3	9				FEN1_0	1	4				FEN1_3h	1	0
			WT_0	3	0				FEN1_0	1	7				FEN1_3h	1	0
			WT_0	3	9				FEN1_0	1	7				FEN1_3h	1	0
			WT_0	3	2				FEN1_0	1	4				FEN1_3h	1	0
			WT_0	3	0				FEN1_0	1	5				FEN1_3h	1	0
			WT_0	3	1				FEN1_0	1	1				FEN1_3h	1	1
			WT_0	3	0				FEN1_0	1	1				FEN1_3h	1	0
			WT_0	3	5				FEN1_0	1	0				FEN1_3h	1	0
			WT_0	3	1				FEN1_0	1	2				FEN1_3h	1	0
			WT_0	3	0				FEN1_0	1	0				FEN1_3h	1	0
			WT_0	3	0				FEN1_0	1	3				FEN1_3h	1	0
			WT_0	3	1				FEN1_0	1	0				FEN1_3h	1	0
			WT_0	3	6				FEN1_0	1	5				FEN1_3h	1	1
			WT_100	1	7				FEN1_0	1	3				FEN1_3h	1	0
			WT_100	1	40				FEN1_0	1	0				FEN1_3h	1	0
			WT_100	1	3				FEN1_0	1	0				FEN1_3h	1	0
			WT_100	1	46				FEN1_3h	1	0				FEN1_3h	1	0
			WT_100	1	19				FEN1_3h	1	0				FEN1_3h	1	0
			WT_100	1	7				FEN1_3h	1	1				FEN1_3h	1	3
			WT_100	1	2				FEN1_3h	1	0				FEN1_3h	1	26
			WT_100	1	121				FEN1_3h	1	0				FEN1_3h	1	8
			WT_100	1	9				FEN1_3h	1	0				FEN1_3h	1	1
			WT_100	1	4				FEN1_3h	1	6				FEN1_3h	1	3
			WT_100	1	11				FEN1_3h	1	1				FEN1_3h	1	0
			WT_100	1	23				FEN1_3h	1	3				FEN1_3h	1	0
			WT_100	1	14				FEN1_3h	1	0				FEN1_3h	1	0
			WT_100	1	13				FEN1_3h	1	1				FEN1_3h	1	7
			WT_100	1	24				FEN1_3h	1	0				FEN1_3h	1	1
			WT_100	1	4				FEN1_3h	1	2				FEN1_3h	1	0
			WT_100	1	20				FEN1_3h	1	1				FEN1_3h	1	0
			WT_100	1	1				FEN1_3h	1	2				FEN1_3h	1	0
			WT_100	1	13				FEN1_3h	1	1				FEN1_3h	1	0
			WT_100	1	22				FEN1_3h	1	2				FEN1_3h	1	0
			WT_100	1	2				FEN1_3h	1	6				FEN1_3h	1	0
			WT_100	1	18				FEN1_3h	1	3				FEN1_3h	1	0
			WT_100	1	1				FEN1_3h	1	1				FEN1_3h	1	5
			WT_100	1	22				FEN1_3h	1	0				FEN1_3h	1	0
			WT_100	1	5				FEN1_3h	1	0				FEN1_3h	1	2
			WT_100	1	5				FEN1_3h	1	1				FEN1_3h	1	0
			WT_100	1	8				FEN1_3h	1	5				FEN1_3h	1	0
			WT_100	1	6				FEN1_3h	1	4				FEN1_3h	1	0
			WT_100	1	7				FEN1_3h	1	4				FEN1_3h	1	0
			WT_100	1	16				FEN1_3h	1	1				FEN1_3h	1	1
			WT_100	1	2				FEN1_3h	1	5				FEN1_3h	1	0
			WT_100	1	9				FEN1_3h	1	0				FEN1_3h	1	0
			WT_100	1	16				FEN1_3h	1	2				FEN1_3h	1	0
			WT_100	1	3				FEN1_3h	1	2				FEN1_3h	1	0
			WT_100	1	2				FEN1_3h	1	2				FEN1_3h	1	0
			WT_100	1	7				FEN1_3h	1	2				FEN1_3h	1	0
			WT_100	1	0				FEN1_3h	1	15				FEN1_3h	1	0
			WT_100	1	1				FEN1_3h	1	1				FEN1_3h	1	0
			WT_100	1	0				FEN1_3h	1	0				FEN1_3h	1	0
			WT_100	1	1				FEN1_3h	1	34				FEN1_3h	1	0
			WT_100	1	0				FEN1_3h	1	3				FEN1_3h	1	0
			WT_100	1	2				FEN1_3h	1	5				FEN1_3h	1	0
			WT_100	1	0				FEN1_3h	1	4				FEN1_3h	1	0
			WT_100	1	0				FEN1_3h	1	5				FEN1_3h	1	0
			WT_100	1	0				FEN1_3h	1	3				FEN1_3h	1	0
			WT_100	1	2				FEN1_3h	1	5				FEN1_3h	1	1
			WT_100	1	0				FEN1_3h	1	1				FEN1_3h	1	2
			WT_100	1	0				FEN1_3h	1	0				FEN1_3h	1	0
			WT_100	1	0				FEN1_3h	1	71				FEN1_3h	1	0
			WT_100	1	3				FEN1_3h	1	16				FEN1_3h	1	0
			WT_100	1	0				FEN1_3h	1	3				FEN1_3h	1	0
			WT_100	1	0				FEN1_3h	1	7				FEN1_3h	1	0
			WT_100	1	0				FEN1_3h	1	1				FEN1_3h	1	0
			WT_100	1	0				FEN1_3h	1	7				FEN1_3h	1	0
			WT_100	1	6				FEN1_3h	1	4				FEN1_3h	1	0
			WT_100	1	1				FEN1_3h	1	0				FEN1_3h	1	0
			WT_100	1	4				FEN1_3h	1	6				FEN1_3h	1	0
			WT_100	1	4				FEN1_3h	1	0				FEN1_3h	1	0
			WT_100	1	7				FEN1_3h	1	3				FEN1_3h	1	0
			WT_100	1	0				FEN1_3h	1	1				FEN1_3h	1	0
			WT_100	1	0				FEN1_3h	1	1				FEN1_3h	1	0
			WT_100	1	1				FEN1_3h	1	0				FEN1_3h	1	0
			WT_100	1	11				FEN1_3h	1	1				FEN1_3h	1	0
			WT_100	1	3				FEN1_3h	1	0				FEN1_3h	1	0
			WT_100	1	1				FEN1_3h	1	3				FEN1_3h	1	0
			WT_100	1	0				FEN1_3h	1	6				FEN1_3h	1	1
			WT_100	1	3				FEN1_3h	1	6				FEN1_3h	1	0
			WT_100	1	3				FEN1_3h	1	4				FEN1_3h	1	0
			WT_100	1	0				FEN1_3h	1	0				FEN1_3h	1	0
			WT_100	1	1				FEN1_3h	1	2				FEN1_3h	1	0
			WT_100	1	11				FEN1_3h	1	1				FEN1_3h	1	1
			WT_100	1	0				FEN1_3h	1	0				FEN1_3h	1	3
			WT_100	1	0				FEN1_3h	1	5				FEN1_3h	1	0
			WT_100	1	0				FEN1_3h	1	0				FEN1_3h	1	0
			WT_100	1	2				FEN1_3h	1	4				FEN1_3h	1	0
			WT_100	1	0				FEN1_3h	1	7				FEN1_3h	1	0
			WT_100	1	0				FEN1_3h	1	0				FEN1_3h	1	0
			WT_100	1	0				FEN1_3h	1	0				FEN1_3h	1	0
			WT_100	1	18				FEN1_3h	1	0				FEN1_3h	1	0
			WT_100	1	9				FEN1_3h	1	0				FEN1_3h	1	11
			WT_100	1	5				FEN1_3h	1	1				FEN1_3h	1	3
			WT_100	1	8				FEN1_3h	1	0				FEN1_3h	1	0
			WT_100	1	18				FEN1_3h	1	3				FEN1_3h	1	0
			WT_100	1	7				FEN1_3h	1	0				FEN1_3h	1	1
			WT_100	1	9				FEN1_3h	1	0				FEN1_3h	1	0
			WT_100	1	17				FEN1_3h	1	0				FEN1_3h	1	0
			WT_100	1	38				FEN1_3h	1	0				FEN1_3h	1	2
			WT_100	1	1				FEN1_3h	1	0				FEN1_3h	1	0
			WT_100	1	2				FEN1_3h	1	0				FEN1_3h	1	0
			WT_100	1	60				FEN1_3h	1	0				FEN1_3h	1	1
			WT_100	1	0				FEN1_3h	1	0				FEN1_3h	1	0
			WT_100	1	26				FEN1_3h	1	14				FEN1_3h	1	4
			WT_100	1	8				FEN1_3h	1	0				FEN1_3h	1	0
			WT_100	1	19				FEN1_3h	1	42				FEN1_3h	1	0
			WT_100	1	18				FEN1_3h	1	15				FEN1_4h	1	0
			WT_100	1	25				FEN1_3h	1	0				FEN1_4h	1	0
			WT_100	1	8				FEN1_3h	1	17				FEN1_4h	1	2
			WT_100	1	0				FEN1_3h	1	2				FEN1_4h	1	0
			WT_100	1	5				FEN1_3h	1	81				FEN1_4h	1	6
			WT_100	1	25				FEN1_3h	1	3				FEN1_4h	1	0
			WT_100	1	4				FEN1_3h	1	18				FEN1_4h	1	3
			WT_100	2	3				FEN1_3h	1	2				FEN1_4h	1	1
			WT_100	2	4				FEN1_3h	1	6				FEN1_4h	1	7
			WT_100	2	1				FEN1_3h	1	8				FEN1_4h	1	0
			WT_100	2	0				FEN1_3h	1	0				FEN1_4h	1	1
			WT_100	2	1				FEN1_3h	1	9				FEN1_4h	1	0
			WT_100	2	1				FEN1_3h	1	0				FEN1_4h	1	3
			WT_100	2	0				FEN1_3h	1	3				FEN1_4h	1	6
			WT_100	2	0				FEN1_3h	1	0				FEN1_4h	1	7
			WT_100	2	3				FEN1_3h	1	0				FEN1_4h	1	1
			WT_100	2	2				FEN1_3h	1	0				FEN1_4h	1	9
			WT_100	2	15				FEN1_3h	1	0				FEN1_4h	1	0
			WT_100	2	21				FEN1_3h	1	1				FEN1_4h	1	0
			WT_100	2	13				FEN1_3h	1	4				FEN1_4h	1	0
			WT_100	2	12				FEN1_3h	1	0				FEN1_4h	1	0
			WT_100	2	9				FEN1_3h	1	6				FEN1_4h	1	1
			WT_100	2	0				FEN1_3h	1	2				FEN1_4h	1	0
			WT_100	2	2				FEN1_3h	1	17				FEN1_4h	1	0
			WT_100	2	15				FEN1_3h	1	0				FEN1_4h	1	0
			WT_100	2	3				FEN1_3h	1	1				FEN1_4h	1	9
			WT_100	2	14				FEN1_3h	1	3				FEN1_4h	1	0
			WT_100	2	1				FEN1_3h	1	4				FEN1_4h	1	0
			WT_100	2	7				FEN1_3h	1	0				FEN1_4h	1	1
			WT_100	2	4				FEN1_3h	1	1				FEN1_4h	1	0
			WT_100	2	13				FEN1_3h	1	0				FEN1_4h	1	0
			WT_100	2	7				FEN1_3h	1	0				FEN1_4h	1	0
			WT_100	2	7				FEN1_3h	1	3				FEN1_4h	1	0
			WT_100	2	137				FEN1_3h	1	6				FEN1_4h	1	0
			WT_100	2	8				FEN1_3h	1	0				FEN1_4h	1	5
			WT_100	2	0				FEN1_3h	1	10				FEN1_4h	1	6
			WT_100	2	17				FEN1_3h	1	0				FEN1_4h	1	3
			WT_100	2	0				FEN1_3h	1	5				FEN1_4h	1	35
			WT_100	2	17				FEN1_3h	1	9				FEN1_4h	1	0
			WT_100	2	12				FEN1_3h	1	2				FEN1_4h	1	5
			WT_100	2	10				FEN1_3h	1	0				FEN1_4h	1	7
			WT_100	2	1				FEN1_3h	1	0				FEN1_4h	1	0
			WT_100	2	2				FEN1_3h	1	5				FEN1_4h	1	11
			WT_100	2	1				FEN1_3h	1	0				FEN1_4h	1	4
			WT_100	2	7				FEN1_3h	1	5				FEN1_4h	1	0
			WT_100	2	7				FEN1_3h	1	4				FEN1_4h	1	8
			WT_100	2	7				FEN1_3h	1	4				FEN1_4h	1	6
			WT_100	2	12				FEN1_3h	1	2				FEN1_4h	1	20
			WT_100	2	6				FEN1_4h	1	9				FEN1_4h	1	15
			WT_100	2	7				FEN1_4h	1	21				FEN1_4h	1	0
			WT_100	2	9				FEN1_4h	1	0				FEN1_4h	1	0
			WT_100	2	4				FEN1_4h	1	21				FEN1_4h	1	0
			WT_100	2	5				FEN1_4h	1	1				FEN1_4h	1	0
			WT_100	2	10				FEN1_4h	1	16				FEN1_4h	1	0
			WT_100	2	3				FEN1_4h	1	16				FEN1_4h	1	11
			WT_100	2	5				FEN1_4h	1	4				FEN1_4h	1	4
			WT_100	2	2				FEN1_4h	1	10				FEN1_4h	1	13
			WT_100	2	0				FEN1_4h	1	9				FEN1_4h	1	3
			WT_100	2	0				FEN1_4h	1	11				FEN1_4h	1	16
			WT_100	2	7				FEN1_4h	1	0				FEN1_4h	1	38
			WT_100	2	1				FEN1_4h	1	2				FEN1_4h	1	5
			WT_100	2	23				FEN1_4h	1	8				FEN1_4h	1	0
			WT_100	2	1				FEN1_4h	1	1				FEN1_4h	1	17
			WT_100	2	9				FEN1_4h	1	2				FEN1_4h	1	1
			WT_100	2	19				FEN1_4h	1	1				FEN1_4h	1	0
			WT_100	2	1				FEN1_4h	1	3				FEN1_4h	1	0
			WT_100	2	0				FEN1_4h	1	27				FEN1_4h	1	0
			WT_100	2	2				FEN1_4h	1	1				FEN1_4h	1	0
			WT_100	2	0				FEN1_4h	1	2				FEN1_4h	1	0
			WT_100	2	0				FEN1_4h	1	5				FEN1_4h	1	0
			WT_100	2	11				FEN1_4h	1	0				FEN1_4h	1	0
			WT_100	2	3				FEN1_4h	1	1				FEN1_4h	1	0
			WT_100	2	2				FEN1_4h	1	0				FEN1_4h	1	12
			WT_100	3	0				FEN1_4h	1	2				FEN1_4h	1	13
			WT_100	3	0				FEN1_4h	1	7				FEN1_4h	1	6
			WT_100	3	1				FEN1_4h	1	28				FEN1_4h	1	11
			WT_100	3	0				FEN1_4h	1	9				FEN1_4h	1	0
			WT_100	3	1				FEN1_4h	1	2				FEN1_4h	1	6
			WT_100	3	0				FEN1_4h	1	9				FEN1_4h	1	0
			WT_100	3	0				FEN1_4h	1	2				FEN1_4h	1	3
			WT_100	3	4				FEN1_4h	1	7				FEN1_4h	1	1
			WT_100	3	0				FEN1_4h	1	4				FEN1_4h	1	7
			WT_100	3	1				FEN1_4h	1	0				FEN1_4h	1	0
			WT_100	3	6				FEN1_4h	1	7				FEN1_4h	1	1
			WT_100	3	1				FEN1_4h	1	7				FEN1_4h	1	0
			WT_100	3	0				FEN1_4h	1	7				FEN1_4h	1	3
			WT_100	3	0				FEN1_4h	1	6				FEN1_4h	1	6
			WT_100	3	1				FEN1_4h	1	4				FEN1_4h	1	3
			WT_100	3	1				FEN1_4h	1	9				FEN1_4h	1	0
			WT_100	3	0				FEN1_4h	1	10				FEN1_4h	1	60
			WT_100	3	0				FEN1_4h	1	85				FEN1_4h	1	0
			WT_100	3	1				FEN1_4h	1	20				FEN1_4h	1	0
			WT_100	3	0				FEN1_4h	1	30				FEN1_4h	1	5
			WT_100	3	0				FEN1_4h	1	11				FEN1_4h	1	3
			WT_100	3	1				FEN1_4h	1	24				FEN1_4h	1	1
			WT_100	3	0				FEN1_4h	1	50				FEN1_4h	1	0
			WT_100	3	0				FEN1_4h	1	98				FEN1_4h	1	0
			WT_100	3	0				FEN1_4h	1	61				FEN1_4h	1	5
			WT_100	3	0				FEN1_4h	1	32				FEN1_4h	1	0
			WT_100	3	0				FEN1_4h	1	36				FEN1_4h	1	0
			WT_100	3	1				FEN1_4h	1	28				FEN1_4h	1	5
			WT_100	3	1				FEN1_4h	1	11				FEN1_4h	1	3
			WT_100	3	0				FEN1_4h	1	32				FEN1_4h	1	0
			WT_100	3	1				FEN1_4h	1	13				FEN1_4h	1	2
			WT_100	3	0				FEN1_4h	1	33				FEN1_4h	1	0
			WT_100	3	0				FEN1_4h	1	53				FEN1_4h	1	0
			WT_100	3	4				FEN1_4h	1	45				FEN1_4h	1	0
			WT_100	3	1				FEN1_4h	1	37				FEN1_4h	1	0
			WT_100	3	1				FEN1_4h	1	10				FEN1_4h	1	6
			WT_100	3	0				FEN1_4h	1	56				FEN1_4h	1	0
			WT_100	3	12				FEN1_4h	1	48				FEN1_4h	1	3
			WT_100	3	1				FEN1_4h	1	41				FEN1_4h	1	1
			WT_100	3	0				FEN1_4h	1	15				FEN1_4h	1	7
			WT_100	3	0				FEN1_4h	1	73				FEN1_4h	1	0
			WT_100	3	18				FEN1_4h	1	27				FEN1_4h	1	1
			WT_100	3	8				FEN1_4h	1	40				FEN1_4h	1	0
			WT_100	3	0				FEN1_4h	1	10				FEN1_4h	1	3
			WT_100	3	14				FEN1_4h	1	1				FEN1_4h	1	6
			WT_100	3	6				FEN1_4h	1	78				FEN1_4h	1	6
			WT_100	3	9				FEN1_4h	1	5				FEN1_4h	1	4
			WT_100	3	19				FEN1_4h	1	19				FEN1_5h	1	24
			WT_100	3	3				FEN1_4h	1	11				FEN1_5h	1	7
			WT_100	3	19				FEN1_4h	1	0				FEN1_5h	1	19
			WT_100	3	17				FEN1_4h	1	19				FEN1_5h	1	34
			WT_100	3	1				FEN1_4h	1	45				FEN1_5h	1	11
			WT_100	3	12				FEN1_4h	1	19				FEN1_5h	1	42
			WT_100	3	2				FEN1_4h	1	0				FEN1_5h	1	54
			WT_100	3	3				FEN1_4h	1	40				FEN1_5h	1	24
			WT_100	3	8				FEN1_4h	1	0				FEN1_5h	1	3
			WT_100	3	7				FEN1_4h	1	46				FEN1_5h	1	13
			WT_100	3	0				FEN1_4h	1	13				FEN1_5h	1	21
			WT_100	3	3				FEN1_4h	1	12				FEN1_5h	1	4
			WT_100	3	41				FEN1_4h	1	23				FEN1_5h	1	3
			WT_100	3	3				FEN1_4h	1	3				FEN1_5h	1	23
			WT_100	3	4				FEN1_4h	1	21				FEN1_5h	1	42
			WT_100	3	0				FEN1_4h	1	25				FEN1_5h	1	6
			WT_100	3	2				FEN1_4h	1	4				FEN1_5h	1	55
			WT_100	3	9				FEN1_4h	1	72				FEN1_5h	1	19
			WT_100	3	1				FEN1_4h	1	15				FEN1_5h	1	11
			WT_100	3	0				FEN1_4h	1	0				FEN1_5h	1	18
			WT_100	3	2				FEN1_4h	1	0				FEN1_5h	1	25
			WT_100	3	3				FEN1_4h	1	0				FEN1_5h	1	2
			WT_100	3	0				FEN1_4h	1	0				FEN1_5h	1	3
			WT_100	3	5				FEN1_4h	1	0				FEN1_5h	1	1
			WT_100	3	0				FEN1_4h	1	2				FEN1_5h	1	46
			WT_100	3	1				FEN1_4h	1	45				FEN1_5h	1	11
			WT_100	3	0				FEN1_4h	1	3				FEN1_5h	1	27
			WT_100	3	0				FEN1_4h	1	4				FEN1_5h	1	14
			WT_100	3	2				FEN1_4h	1	9				FEN1_5h	1	17
			WT_100	3	0				FEN1_4h	1	0				FEN1_5h	1	7
			WT_100	3	2				FEN1_4h	1	5				FEN1_5h	1	2
			WT_100	3	0				FEN1_4h	1	19				FEN1_5h	1	29
			WT_100	3	0				FEN1_4h	1	17				FEN1_5h	1	28
			WT_100	3	23				FEN1_4h	1	0				FEN1_5h	1	6
			WT_100	3	0				FEN1_4h	1	8				FEN1_5h	1	23
			WT_100	3	0				FEN1_4h	1	42				FEN1_5h	1	27
			WT_100	3	18				FEN1_4h	1	12				FEN1_5h	1	38
			WT_100	3	4				FEN1_4h	1	44				FEN1_5h	1	8
			WT_100	3	4				FEN1_4h	1	13				FEN1_5h	1	10
			WT_100	3	16				FEN1_4h	1	18				FEN1_5h	1	24
			WT_100	3	3				FEN1_4h	1	0				FEN1_5h	1	5
			WT_100	3	0				FEN1_4h	1	0				FEN1_5h	1	17
			WT_100	3	2				FEN1_4h	1	0				FEN1_5h	1	7
			WT_100	3	0				FEN1_4h	1	2				FEN1_5h	1	19
			WT_100	3	1				FEN1_4h	1	0				FEN1_5h	1	15
			WT_100	3	3				FEN1_4h	1	0				FEN1_5h	1	23
			WT_100	3	0				FEN1_4h	1	6				FEN1_5h	1	14
			WT_100	3	0				FEN1_4h	1	0				FEN1_5h	1	19
			WT_100	3	2				FEN1_4h	1	0				FEN1_5h	1	5
			WT_100	3	10				FEN1_4h	1	0				FEN1_5h	1	23
			WT_100	3	5				FEN1_4h	1	4				FEN1_5h	1	7
			WT_100	3	0				FEN1_4h	1	0				FEN1_5h	1	8
			WT_100	3	4				FEN1_4h	1	1				FEN1_5h	1	21
			WT_100	3	10				FEN1_4h	1	0				FEN1_5h	1	36
			WT_100	3	3				FEN1_4h	1	0				FEN1_5h	1	11
			WT_100	3	13				FEN1_4h	1	1				FEN1_5h	1	24
			WT_100	3	17				FEN1_4h	1	0				FEN1_5h	1	0
			WT_100	3	1				FEN1_4h	1	0				FEN1_5h	1	1
			WT_100	3	16				FEN1_4h	1	4				FEN1_5h	1	12
			WT_100	3	6				FEN1_4h	1	0				FEN1_5h	1	1
			WT_100	3	8				FEN1_4h	1	0				FEN1_5h	1	2
			WT_100	3	4				FEN1_4h	1	0				FEN1_5h	1	0
			WT_100	3	16				FEN1_4h	1	0				FEN1_5h	1	0
			WT_100	3	2				FEN1_4h	1	3				FEN1_5h	1	9
			WT_100	3	2				FEN1_4h	1	1				FEN1_5h	1	23
			WT_100	3	1				FEN1_4h	1	11				FEN1_5h	1	0
			WT_100	3	3				FEN1_4h	1	0				FEN1_5h	1	18
			WT_100	3	0				FEN1_4h	1	0				FEN1_5h	1	24
			WT_100	3	5				FEN1_4h	1	2				FEN1_5h	1	12
			WT_100	3	0				FEN1_4h	1	1				FEN1_5h	1	1
			WT_100	3	0				FEN1_4h	1	1				FEN1_5h	1	17
			WT_100	3	4				FEN1_4h	1	0				FEN1_5h	1	4
			WT_100	3	1				FEN1_4h	1	1				FEN1_5h	1	9
			WT_100	3	4				FEN1_4h	1	0				FEN1_5h	1	21
			WT_100	3	0				FEN1_4h	1	0				FEN1_5h	1	4
			WT_100	3	1				FEN1_4h	1	0				FEN1_5h	1	13
			WT_100	3	3				FEN1_4h	1	0				FEN1_5h	1	19
			WT_100	3	13				FEN1_4h	1	1				FEN1_5h	1	22
			WT_100	3	3				FEN1_4h	1	1				FEN1_5h	1	7
			WT_100	3	2				FEN1_4h	1	0				FEN1_5h	1	37
			WT_100	3	14				FEN1_4h	1	0				FEN1_5h	1	25
			WT_100	3	18				FEN1_4h	1	0				FEN1_5h	1	1
			WT_100	3	0				FEN1_4h	1	0				FEN1_5h	1	3
			WT_100	3	2				FEN1_4h	1	0				FEN1_5h	1	4
			WT_100	3	5				FEN1_4h	1	0				FEN1_5h	1	24
			WT_100	3	6				FEN1_4h	1	0				FEN1_5h	1	29
			WT_100	3	2				FEN1_4h	1	5				FEN1_5h	1	9
			WT_100	3	4				FEN1_4h	1	0				FEN1_5h	1	36
			WT_100	3	2				FEN1_5h	1	41				FEN1_5h	1	27
			WT_100	3	14				FEN1_5h	1	34				FEN1_5h	1	13
			WT_100	3	7				FEN1_5h	1	55				FEN1_5h	1	21
			WT_100	3	8				FEN1_5h	1	45				FEN1_5h	1	9
			WT_100	3	1				FEN1_5h	1	32				FEN1_5h	1	6
			WT_100	3	5				FEN1_5h	1	49				FEN1_5h	1	8
			WT_100	3	2				FEN1_5h	1	44				FEN1_5h	1	1
			WT_100	3	4				FEN1_5h	1	18				FEN1_5h	1	17
			WT_100	3	1				FEN1_5h	1	0				FEN1_5h	1	42
			WT_100	3	2				FEN1_5h	1	36				FEN1_5h	1	0
			WT_100	3	32				FEN1_5h	1	61				FEN1_5h	1	12
			WT_100	3	3				FEN1_5h	1	2				FEN1_5h	1	0
			WT_100	3	6				FEN1_5h	1	22				FEN1_5h	1	33
			WT_100	3	2				FEN1_5h	1	5				FEN1_5h	1	10
			WT_100	3	18				FEN1_5h	1	24				FEN1_5h	1	3
			WT_100	3	6				FEN1_5h	1	16				FEN1_5h	1	22
			WT_100	3	7				FEN1_5h	1	17				FEN1_5h	1	4
			WT_100	3	3				FEN1_5h	1	10				FEN1_5h	1	3
			WT_100	3	6				FEN1_5h	1	15				FEN1_5h	1	6
			WT_100	3	0				FEN1_5h	1	34				FEN1_5h	1	12
			WT_100	3	9				FEN1_5h	1	11				FEN1_5h	1	6
			WT_100	3	0				FEN1_5h	1	43				FEN1_5h	1	8
			WT_100	3	0				FEN1_5h	1	18				FEN1_5h	1	1
			WT_100	3	0				FEN1_5h	1	42				FEN1_5h	1	20
			WT_100	3	0				FEN1_5h	1	28				FEN1_5h	1	30
			WT_100	3	3				FEN1_5h	1	76				FEN1_5h	1	2
			WT_100	3	0				FEN1_5h	1	18				FEN1_5h	1	6
			WT_100	3	0				FEN1_5h	1	34				FEN1_5h	1	14
			WT_100	3	1				FEN1_5h	1	10				FEN1_5h	1	30
			WT_100	3	0				FEN1_5h	1	11				FEN1_5h	1	1
			WT_100	3	6				FEN1_5h	1	27				FEN1_5h	1	0
			WT_100	3	0				FEN1_5h	1	49				FEN1_5h	1	17
			WT_100	3	0				FEN1_5h	1	45				FEN1_5h	1	6
			WT_100	3	0				FEN1_5h	1	26				FEN1_5h	1	29
			WT_100	3	0				FEN1_5h	1	108				FEN1_5h	1	0
			WT_100	3	0				FEN1_5h	1	15				FEN1_5h	1	15
			WT_100	3	0				FEN1_5h	1	28				FEN1_5h	1	30
			WT_100	3	4				FEN1_5h	1	62				FEN1_5h	1	0
			WT_100	3	3				FEN1_5h	1	43				FEN1_5h	1	0
			WT_100	3	0				FEN1_5h	1	31				FEN1_5h	1	0
			WT_100	3	0				FEN1_5h	1	45				FEN1_5h	1	2
			WT_100	3	0				FEN1_5h	1	21				FEN1_5h	1	0
			WT_100	3	0				FEN1_5h	1	4				FEN1_5h	1	0
			WT_100	3	3				FEN1_5h	1	26				FEN1_5h	1	1
			WT_100	3	8				FEN1_5h	1	0				FEN1_5h	1	16
			WT_100	3	3				FEN1_5h	1	0				FEN1_5h	1	34
			WT_100	3	8				FEN1_5h	1	0				FEN1_5h	1	0
			WT_100	3	0				FEN1_5h	1	0				FEN1_5h	1	2
			WT_100	3	1				FEN1_5h	1	87				FEN1_5h	1	0
			WT_100	3	2				FEN1_5h	1	5				FEN1_5h	1	16
			WT_100	3	6				FEN1_5h	1	9				FEN1_5h	1	2
			WT_100	3	5				FEN1_5h	1	12				FEN1_5h	1	8
			WT_100	3	0				FEN1_5h	1	1				FEN1_5h	1	3
			WT_100	3	2				FEN1_5h	1	36				FEN1_5h	1	17
			WT_100	3	6				FEN1_5h	1	26				FEN1_5h	1	18
			WT_100	3	1				FEN1_5h	1	66				FEN1_5h	1	4
			WT_100	3	0				FEN1_5h	1	21				FEN1_5h	1	4
			WT_100	3	1				FEN1_5h	1	26				FEN1_5h	1	6
			WT_100	3	0				FEN1_5h	1	23				FEN1_5h	1	1
			WT_100	3	0				FEN1_5h	1	60				FEN1_5h	1	23
			WT_100	3	2				FEN1_5h	1	33				FEN1_5h	1	4
			WT_100	3	1				FEN1_5h	1	12				FEN1_5h	1	41
			WT_100	3	0				FEN1_5h	1	30				FEN1_5h	1	46
			WT_100	3	0				FEN1_5h	1	24				FEN1_5h	1	16
			WT_100	3	1				FEN1_5h	1	31				FEN1_5h	1	0
			WT_100	3	5				FEN1_5h	1	1				FEN1_5h	1	5
			FEN1_0	1	1				FEN1_5h	1	15				FEN1_5h	1	2
			FEN1_0	1	1				FEN1_5h	1	3				FEN1_5h	1	0
			FEN1_0	1	32				FEN1_5h	1	0				FEN1_5h	1	7
			FEN1_0	1	0				FEN1_5h	1	0				FEN1_5h	1	0
			FEN1_0	1	10				FEN1_5h	1	5				FEN1_5h	1	14
			FEN1_0	1	1				FEN1_5h	1	2				FEN1_5h	1	42
			FEN1_0	1	13				FEN1_5h	1	2				FEN1_5h	1	0
			FEN1_0	1	6				FEN1_5h	1	61				FEN1_5h	1	2
			FEN1_0	1	4				FEN1_5h	1	12				FEN1_5h	1	0
			FEN1_0	1	0				FEN1_5h	1	0				FEN1_5h	1	25
			FEN1_0	1	1				FEN1_5h	1	20				FEN1_5h	1	24
			FEN1_0	1	21				FEN1_5h	1	30				FEN1_5h	1	2
			FEN1_0	1	3				FEN1_5h	1	1				FEN1_5h	1	15
			FEN1_0	1	1				FEN1_5h	1	8				FEN1_5h	1	11
			FEN1_0	1	0				FEN1_5h	1	41				FEN1_5h	1	28
			FEN1_0	1	0				FEN1_5h	1	0				FEN1_5h	1	2
			FEN1_0	1	5				FEN1_5h	1	23				FEN1_5h	1	13
			FEN1_0	1	26				FEN1_5h	1	3				FEN1_5h	1	14
			FEN1_0	1	11				FEN1_5h	1	8				FEN1_5h	1	24
			FEN1_0	1	0				FEN1_5h	1	25				FEN1_5h	1	0
			FEN1_0	1	9				FEN1_5h	1	9				FEN1_5h	1	0
			FEN1_0	1	0				FEN1_5h	1	8				FEN1_5h	1	20
			FEN1_0	1	1				FEN1_5h	1	16				FEN1_5h	1	0
			FEN1_0	1	2				FEN1_5h	1	10				FEN1_5h	1	2
			FEN1_0	1	0				FEN1_5h	1	1				FEN1_5h	1	0
			FEN1_0	1	2				FEN1_5h	1	8				FEN1_5h	1	0
			FEN1_0	1	2				FEN1_5h	1	17				FEN1_5h	1	4
			FEN1_0	1	0				FEN1_5h	1	25				FEN1_5h	1	1
			FEN1_0	1	1				FEN1_5h	1	16				FEN1_5h	1	0
			FEN1_0	1	6				FEN1_5h	1	12				FEN1_5h	1	1
			FEN1_0	1	1				FEN1_5h	1	7				FEN1_5h	1	7
			FEN1_0	1	0				FEN1_5h	1	10				FEN1_5h	1	23
			FEN1_0	1	1				FEN1_5h	1	16				FEN1_5h	1	9
			FEN1_0	1	3				FEN1_5h	1	7				WT_0	2	0
			FEN1_0	1	0				FEN1_5h	1	0				WT_0	2	0
			FEN1_0	1	2				FEN1_5h	1	0				WT_0	2	0
			FEN1_0	1	20				FEN1_5h	1	23				WT_0	2	0
			FEN1_0	1	47				FEN1_5h	1	13				WT_0	2	0
			FEN1_0	1	60				FEN1_5h	1	26				WT_0	2	0
			FEN1_0	1	40				FEN1_5h	1	25				WT_0	2	0
			FEN1_0	1	49				FEN1_5h	1	11				WT_0	2	0
			FEN1_0	1	3				FEN1_5h	1	22				WT_0	2	0
			FEN1_0	1	0				FEN1_5h	1	6				WT_0	2	0
			FEN1_0	1	1				FEN1_5h	1	9				WT_0	2	0
			FEN1_0	1	0				FEN1_5h	1	30				WT_0	2	0
			FEN1_0	1	21				FEN1_5h	1	8				WT_0	2	0
			FEN1_0	1	0				FEN1_5h	1	8				WT_0	2	0
			FEN1_0	1	0				FEN1_5h	1	9				WT_0	2	0
			FEN1_0	1	20				FEN1_5h	1	11				WT_0	2	2
			FEN1_0	1	47				FEN1_5h	1	52				WT_0	2	0
			FEN1_0	1	60				FEN1_5h	1	13				WT_0	2	0
			FEN1_0	1	40				FEN1_5h	1	21				WT_0	2	0
			FEN1_0	1	49				FEN1_5h	1	9				WT_0	2	4
			FEN1_0	1	0				FEN1_5h	1	9				WT_0	2	0
			FEN1_0	1	0				FEN1_5h	1	5				WT_0	2	0
			FEN1_0	1	0				FEN1_5h	1	9				WT_0	2	0
			FEN1_0	1	0				FEN1_5h	1	18				WT_0	2	0
			FEN1_0	1	0				FEN1_5h	1	8				WT_0	2	0
			FEN1_0	1	1				FEN1_5h	1	24				WT_0	2	0
			FEN1_0	1	0				FEN1_5h	1	49				WT_0	2	1
			FEN1_0	1	0				FEN1_5h	1	25				WT_0	2	0
			FEN1_0	1	0				FEN1_5h	1	6				WT_0	2	0
			FEN1_0	1	12				FEN1_5h	1	6				WT_0	2	0
			FEN1_0	1	5				FEN1_5h	1	7				WT_0	2	0
			FEN1_0	1	1				FEN1_5h	1	4				WT_0	2	1
			FEN1_0	1	1				FEN1_5h	1	10				WT_0	2	0
			FEN1_0	1	30				FEN1_5h	1	3				WT_0	2	0
			FEN1_0	1	9				FEN1_5h	1	14				WT_0	2	0
			FEN1_0	1	12				FEN1_5h	1	2				WT_0	2	0
			FEN1_0	1	19				FEN1_5h	1	7				WT_0	2	0
			FEN1_0	1	53				FEN1_5h	1	11				WT_0	2	0
			FEN1_0	1	38				FEN1_5h	1	11				WT_0	2	0
			FEN1_0	1	6				FEN1_5h	1	0				WT_0	2	0
			FEN1_0	1	5				FEN1_5h	1	0				WT_0	2	0
			FEN1_0	1	9				FEN1_5h	1	6				WT_0	2	0
			FEN1_0	1	0				FEN1_5h	1	3				WT_0	2	0
			FEN1_0	1	4				FEN1_5h	1	2				WT_0	2	0
			FEN1_0	1	1				FEN1_5h	1	3				WT_0	2	0
			FEN1_0	1	0				FEN1_5h	1	9				WT_0	2	1
			FEN1_0	1	1				FEN1_5h	1	46				WT_0	2	0
			FEN1_0	1	5				FEN1_5h	1	0				WT_0	2	0
			FEN1_0	1	0				FEN1_5h	1	27				WT_0	2	1
			FEN1_0	1	0				FEN1_5h	1	7				WT_0	2	2
			FEN1_0	1	2				FEN1_5h	1	1				WT_0	2	0
			FEN1_0	1	0				FEN1_5h	1	15				WT_0	2	2
			FEN1_0	1	0				FEN1_5h	1	2				WT_0	2	0
			FEN1_0	1	0				FEN1_5h	1	0				WT_0	2	0
			FEN1_0	1	6				FEN1_5h	1	7				WT_0	2	0
			FEN1_0	1	11				FEN1_5h	1	8				WT_0	2	0
			FEN1_0	1	8				FEN1_5h	1	2				WT_0	2	0
			FEN1_0	1	10				FEN1_5h	1	2				WT_0	2	0
			FEN1_0	1	16				FEN1_5h	1	3				WT_0	2	0
			FEN1_0	1	27				FEN1_5h	1	1				WT_0	2	0
			FEN1_0	1	49				FEN1_5h	1	10				WT_0	2	0
			FEN1_0	1	6				FEN1_5h	1	5				WT_0	2	0
			FEN1_0	1	88				FEN1_5h	1	0				WT_0	2	0
			FEN1_0	1	3				FEN1_5h	1	5				WT_0	2	0
			FEN1_0	1	0				FEN1_5h	1	11				WT_0	2	0
			FEN1_0	1	0				FEN1_5h	1	6				WT_0	2	1
			FEN1_0	1	4				FEN1_5h	1	3				WT_0	2	0
			FEN1_0	1	0				FEN1_5h	1	17				WT_0	2	0
			FEN1_0	1	2				FEN1_5h	1	14				WT_0	2	0
			FEN1_0	1	0				FEN1_5h	1	4				WT_0	2	0
			FEN1_0	1	0				FEN1_5h	1	2				WT_0	2	0
			FEN1_0	1	0				FEN1_5h	1	5				WT_3h	2	2
			FEN1_0	1	22				FEN1_5h	1	15				WT_3h	2	0
			FEN1_0	1	40				FEN1_5h	1	2				WT_3h	2	0
			FEN1_0	1	0				FEN1_5h	1	6				WT_3h	2	0
			FEN1_0	1	2				FEN1_5h	1	5				WT_3h	2	3
			FEN1_0	1	0				FEN1_5h	1	0				WT_3h	2	0
			FEN1_0	1	0				FEN1_5h	1	18				WT_3h	2	0
			FEN1_0	1	0				FEN1_5h	1	10				WT_3h	2	0
			FEN1_0	1	38				FEN1_5h	1	3				WT_3h	2	0
			FEN1_0	1	0				FEN1_5h	1	14				WT_3h	2	0
			FEN1_0	1	16				FEN1_5h	1	6				WT_3h	2	0
			FEN1_0	1	11				FEN1_5h	1	1				WT_3h	2	0
			FEN1_0	1	4				FEN1_5h	1	5				WT_3h	2	0
			FEN1_0	2	0				FEN1_5h	1	3				WT_3h	2	0
			FEN1_0	2	30				FEN1_5h	1	5				WT_3h	2	0
			FEN1_0	2	9				FEN1_5h	1	25				WT_3h	2	0
			FEN1_0	2	12				FEN1_5h	1	9				WT_3h	2	0
			FEN1_0	2	19				FEN1_5h	1	33				WT_3h	2	0
			FEN1_0	2	53				FEN1_5h	1	9				WT_3h	2	0
			FEN1_0	2	38				FEN1_5h	1	13				WT_3h	2	6
			FEN1_0	2	6				FEN1_5h	1	4				WT_3h	2	0
			FEN1_0	2	5				FEN1_5h	1	12				WT_3h	2	0
			FEN1_0	2	21				FEN1_5h	1	0				WT_3h	2	0
			FEN1_0	2	0				FEN1_5h	1	6				WT_3h	2	0
			FEN1_0	2	0				FEN1_5h	1	8				WT_3h	2	1
			FEN1_0	2	11				FEN1_5h	1	1				WT_3h	2	0
			FEN1_0	2	9				FEN1_5h	1	4				WT_3h	2	0
			FEN1_0	2	0				FEN1_5h	1	0				WT_3h	2	0
			FEN1_0	2	8				FEN1_5h	1	5				WT_3h	2	0
			FEN1_0	2	19				FEN1_5h	1	11				WT_3h	2	0
			FEN1_0	2	3				FEN1_5h	1	0				WT_3h	2	0
			FEN1_0	2	3				WT_0	2	0				WT_3h	2	0
			FEN1_0	2	0				WT_0	2	2				WT_3h	2	0
			FEN1_0	2	0				WT_0	2	0				WT_3h	2	0
			FEN1_0	2	0				WT_0	2	1				WT_3h	2	0
			FEN1_0	2	16				WT_0	2	0				WT_3h	2	1
			FEN1_0	2	0				WT_0	2	3				WT_3h	2	4
			FEN1_0	2	0				WT_0	2	0				WT_3h	2	4
			FEN1_0	2	0				WT_0	2	0				WT_3h	2	0
			FEN1_0	2	0				WT_0	2	2				WT_3h	2	1
			FEN1_0	2	0				WT_0	2	0				WT_3h	2	0
			FEN1_0	2	0				WT_0	2	1				WT_3h	2	0
			FEN1_0	2	19				WT_0	2	0				WT_3h	2	0
			FEN1_0	2	0				WT_0	2	0				WT_3h	2	0
			FEN1_0	2	0				WT_0	2	0				WT_4h	2	0
			FEN1_0	2	11				WT_0	2	0				WT_4h	2	0
			FEN1_0	2	9				WT_0	2	0				WT_4h	2	0
			FEN1_0	2	0				WT_0	2	0				WT_4h	2	0
			FEN1_0	2	8				WT_0	2	0				WT_4h	2	5
			FEN1_0	2	19				WT_0	2	1				WT_4h	2	0
			FEN1_0	2	3				WT_0	2	0				WT_4h	2	0
			FEN1_0	2	3				WT_0	2	3				WT_4h	2	0
			FEN1_0	2	0				WT_0	2	0				WT_4h	2	0
			FEN1_0	2	0				WT_0	2	2				WT_4h	2	0
			FEN1_0	2	21				WT_0	2	0				WT_4h	2	1
			FEN1_0	2	0				WT_0	2	3				WT_4h	2	0
			FEN1_0	2	0				WT_0	2	0				WT_4h	2	0
			FEN1_0	2	0				WT_0	2	0				WT_4h	2	0
			FEN1_0	2	11				WT_0	2	0				WT_4h	2	0
			FEN1_0	2	9				WT_0	2	0				WT_4h	2	1
			FEN1_0	2	0				WT_0	2	0				WT_4h	2	0
			FEN1_0	2	8				WT_0	2	0				WT_4h	2	7
			FEN1_0	2	19				WT_0	2	1				WT_4h	2	1
			FEN1_0	2	3				WT_0	2	0				WT_4h	2	0
			FEN1_0	2	3				WT_0	2	0				WT_4h	2	0
			FEN1_0	2	0				WT_0	2	3				WT_4h	2	0
			FEN1_0	2	0				WT_0	2	0				WT_4h	2	0
			FEN1_0	2	2				WT_0	2	0				WT_4h	2	0
			FEN1_0	2	3				WT_0	2	0				WT_4h	2	0
			FEN1_0	2	28				WT_0	2	1				WT_4h	2	0
			FEN1_0	2	0				WT_0	2	0				WT_4h	2	0
			FEN1_0	2	0				WT_0	2	0				WT_4h	2	0
			FEN1_0	2	0				WT_0	2	0				WT_4h	2	0
			FEN1_0	2	0				WT_0	2	0				WT_4h	2	0
			FEN1_0	2	0				WT_0	2	0				WT_4h	2	0
			FEN1_0	2	0				WT_0	2	0				WT_4h	2	0
			FEN1_0	2	0				WT_0	2	1				WT_4h	2	0
			FEN1_0	2	0				WT_0	2	0				WT_4h	2	0
			FEN1_0	2	0				WT_0	2	0				WT_4h	2	0
			FEN1_0	2	0				WT_0	2	0				WT_4h	2	0
			FEN1_0	2	0				WT_0	2	0				WT_4h	2	0
			FEN1_0	2	0				WT_0	2	0				WT_4h	2	0
			FEN1_0	2	0				WT_0	2	2				WT_4h	2	0
			FEN1_0	2	0				WT_0	2	0				WT_4h	2	0
			FEN1_0	2	0				WT_0	2	1				WT_4h	2	0
			FEN1_0	2	17				WT_0	2	0				WT_4h	2	0
			FEN1_0	2	0				WT_0	2	0				WT_4h	2	0
			FEN1_0	2	22				WT_0	2	0				WT_4h	2	0
			FEN1_0	2	0				WT_0	2	0				WT_4h	2	0
			FEN1_0	2	9				WT_0	2	0				WT_4h	2	0
			FEN1_0	2	4				WT_0	2	0				WT_4h	2	0
			FEN1_0	2	5				WT_0	2	0				WT_4h	2	0
			FEN1_0	2	0				WT_0	2	0				WT_4h	2	0
			FEN1_0	2	6				WT_0	2	0				WT_4h	2	0
			FEN1_0	2	13				WT_0	2	0				WT_4h	2	0
			FEN1_0	2	0				WT_0	2	0				WT_4h	2	0
			FEN1_0	2	0				WT_0	2	0				WT_4h	2	0
			FEN1_0	2	1				WT_0	2	0				WT_4h	2	0
			FEN1_0	2	0				WT_0	2	0				WT_4h	2	0
			FEN1_0	2	1				WT_0	2	0				WT_4h	2	1
			FEN1_0	2	0				WT_0	2	1				WT_4h	2	0
			FEN1_0	2	0				WT_0	2	0				WT_4h	2	0
			FEN1_0	2	12				WT_3h	2	0				WT_4h	2	0
			FEN1_0	2	0				WT_3h	2	0				WT_4h	2	3
			FEN1_0	2	0				WT_3h	2	0				WT_4h	2	0
			FEN1_0	2	0				WT_3h	2	3				WT_4h	2	0
			FEN1_0	2	3				WT_3h	2	0				WT_4h	2	0
			FEN1_0	2	0				WT_3h	2	2				WT_4h	2	0
			FEN1_0	2	13				WT_3h	2	2				WT_4h	2	2
			FEN1_0	2	103				WT_3h	2	0				WT_4h	2	0
			FEN1_0	2	59				WT_3h	2	3				WT_4h	2	0
			FEN1_0	2	4				WT_3h	2	0				WT_4h	2	0
			FEN1_0	2	5				WT_3h	2	0				WT_4h	2	0
			FEN1_0	2	143				WT_3h	2	7				WT_4h	2	0
			FEN1_0	2	47				WT_3h	2	1				WT_4h	2	0
			FEN1_0	2	3				WT_3h	2	0				WT_4h	2	0
			FEN1_0	2	206				WT_3h	2	0				WT_4h	2	0
			FEN1_0	2	3				WT_3h	2	0				WT_4h	2	0
			FEN1_0	2	102				WT_3h	2	1				WT_4h	2	0
			FEN1_0	2	2				WT_3h	2	1				WT_4h	2	0
			FEN1_0	2	0				WT_3h	2	2				WT_4h	2	0
			FEN1_0	2	8				WT_3h	2	0				WT_4h	2	0
			FEN1_0	2	0				WT_3h	2	0				WT_4h	2	0
			FEN1_0	2	0				WT_3h	2	0				WT_4h	2	0
			FEN1_0	2	0				WT_3h	2	0				WT_4h	2	0
			FEN1_0	2	14				WT_3h	2	0				WT_4h	2	0
			FEN1_0	2	11				WT_3h	2	0				WT_4h	2	0
			FEN1_0	2	0				WT_3h	2	0				WT_4h	2	0
			FEN1_0	2	0				WT_3h	2	0				WT_4h	2	0
			FEN1_0	2	0				WT_3h	2	0				WT_4h	2	0
			FEN1_0	2	0				WT_3h	2	0				WT_4h	2	0
			FEN1_0	2	7				WT_3h	2	0				WT_4h	2	0
			FEN1_0	2	0				WT_3h	2	0				WT_4h	2	0
			FEN1_0	2	0				WT_3h	2	0				WT_4h	2	0
			FEN1_0	2	0				WT_3h	2	0				WT_4h	2	0
			FEN1_0	2	0				WT_3h	2	0				WT_4h	2	0
			FEN1_0	2	0				WT_3h	2	0				WT_4h	2	0
			FEN1_0	2	0				WT_3h	2	0				WT_4h	2	0
			FEN1_0	2	0				WT_3h	2	0				WT_4h	2	0
			FEN1_0	2	0				WT_3h	2	0				WT_4h	2	0
			FEN1_0	2	3				WT_3h	2	0				WT_4h	2	1
			FEN1_0	2	78				WT_3h	2	0				WT_4h	2	0
			FEN1_0	2	2				WT_3h	2	0				WT_4h	2	0
			FEN1_0	2	0				WT_3h	2	0				WT_4h	2	0
			FEN1_0	2	1				WT_3h	2	0				WT_4h	2	0
			FEN1_0	2	10				WT_3h	2	0				WT_4h	2	4
			FEN1_0	2	0				WT_3h	2	1				WT_4h	2	0
			FEN1_0	2	0				WT_3h	2	0				WT_4h	2	0
			FEN1_0	2	6				WT_3h	2	0				WT_4h	2	0
			FEN1_0	2	0				WT_3h	2	0				WT_4h	2	0
			FEN1_0	2	1				WT_3h	2	0				WT_4h	2	0
			FEN1_0	2	0				WT_3h	2	0				WT_4h	2	0
			FEN1_0	2	15				WT_3h	2	0				WT_4h	2	0
			FEN1_0	2	0				WT_3h	2	0				WT_4h	2	0
			FEN1_0	2	0				WT_3h	2	1				WT_4h	2	0
			FEN1_0	2	0				WT_3h	2	1				WT_4h	2	0
			FEN1_0	2	12				WT_3h	2	7				WT_4h	2	0
			FEN1_0	2	0				WT_3h	2	0				WT_4h	2	0
			FEN1_0	2	0				WT_4h	2	3				WT_4h	2	0
			FEN1_0	2	0				WT_4h	2	1				WT_4h	2	0
			FEN1_0	3	4				WT_4h	2	7				WT_4h	2	0
			FEN1_0	3	2				WT_4h	2	0				WT_4h	2	0
			FEN1_0	3	4				WT_4h	2	10				WT_4h	2	0
			FEN1_0	3	4				WT_4h	2	1				WT_4h	2	0
			FEN1_0	3	1				WT_4h	2	3				WT_4h	2	0
			FEN1_0	3	2				WT_4h	2	11				WT_4h	2	0
			FEN1_0	3	1				WT_4h	2	0				WT_4h	2	0
			FEN1_0	3	2				WT_4h	2	4				WT_4h	2	0
			FEN1_0	3	2				WT_4h	2	0				WT_4h	2	0
			FEN1_0	3	4				WT_4h	2	0				WT_4h	2	0
			FEN1_0	3	3				WT_4h	2	0				WT_4h	2	0
			FEN1_0	3	2				WT_4h	2	9				WT_4h	2	0
			FEN1_0	3	6				WT_4h	2	3				WT_4h	2	0
			FEN1_0	3	2				WT_4h	2	3				WT_4h	2	0
			FEN1_0	3	3				WT_4h	2	0				WT_4h	2	1
			FEN1_0	3	3				WT_4h	2	3				WT_4h	2	0
			FEN1_0	3	1				WT_4h	2	0				WT_4h	2	0
			FEN1_0	3	5				WT_4h	2	4				WT_4h	2	0
			FEN1_0	3	2				WT_4h	2	0				WT_4h	2	0
			FEN1_0	3	2				WT_4h	2	0				WT_4h	2	0
			FEN1_0	3	0				WT_4h	2	0				WT_4h	2	0
			FEN1_0	3	0				WT_4h	2	0				WT_4h	2	0
			FEN1_0	3	0				WT_4h	2	0				WT_4h	2	0
			FEN1_0	3	2				WT_4h	2	12				WT_4h	2	0
			FEN1_0	3	0				WT_4h	2	0				WT_4h	2	0
			FEN1_0	3	0				WT_4h	2	0				WT_4h	2	0
			FEN1_0	3	0				WT_4h	2	0				WT_4h	2	0
			FEN1_0	3	6				WT_4h	2	0				WT_4h	2	0
			FEN1_0	3	11				WT_4h	2	13				WT_4h	2	0
			FEN1_0	3	1				WT_4h	2	2				WT_4h	2	0
			FEN1_0	3	1				WT_4h	2	9				WT_4h	2	0
			FEN1_0	3	0				WT_4h	2	0				WT_4h	2	0
			FEN1_0	3	0				WT_4h	2	2				WT_4h	2	0
			FEN1_0	3	0				WT_4h	2	1				WT_4h	2	0
			FEN1_0	3	1				WT_4h	2	3				WT_5h	2	2
			FEN1_0	3	0				WT_4h	2	11				WT_5h	2	3
			FEN1_0	3	2				WT_4h	2	3				WT_5h	2	0
			FEN1_0	3	0				WT_4h	2	0				WT_5h	2	0
			FEN1_0	3	0				WT_4h	2	0				WT_5h	2	0
			FEN1_0	3	0				WT_4h	2	10				WT_5h	2	0
			FEN1_0	3	1				WT_4h	2	2				WT_5h	2	0
			FEN1_0	3	2				WT_4h	2	0				WT_5h	2	5
			FEN1_0	3	2				WT_4h	2	0				WT_5h	2	0
			FEN1_0	3	2				WT_4h	2	0				WT_5h	2	0
			FEN1_0	3	0				WT_4h	2	2				WT_5h	2	0
			FEN1_0	3	2				WT_4h	2	0				WT_5h	2	1
			FEN1_0	3	0				WT_4h	2	1				WT_5h	2	0
			FEN1_0	3	0				WT_4h	2	0				WT_5h	2	23
			FEN1_0	3	0				WT_4h	2	3				WT_5h	2	0
			FEN1_0	3	3				WT_4h	2	10				WT_5h	2	0
			FEN1_0	3	1				WT_4h	2	0				WT_5h	2	16
			FEN1_0	3	0				WT_4h	2	0				WT_5h	2	0
			FEN1_0	3	1				WT_4h	2	0				WT_5h	2	0
			FEN1_0	3	1				WT_4h	2	0				WT_5h	2	0
			FEN1_0	3	2				WT_4h	2	2				WT_5h	2	0
			FEN1_0	3	1				WT_4h	2	10				WT_5h	2	1
			FEN1_0	3	0				WT_4h	2	1				WT_5h	2	0
			FEN1_0	3	0				WT_4h	2	0				WT_5h	2	5
			FEN1_0	3	6				WT_4h	2	1				WT_5h	2	0
			FEN1_0	3	0				WT_4h	2	0				WT_5h	2	0
			FEN1_0	3	1				WT_4h	2	0				WT_5h	2	55
			FEN1_0	3	0				WT_4h	2	0				WT_5h	2	9
			FEN1_0	3	1				WT_4h	2	2				WT_5h	2	0
			FEN1_0	3	0				WT_4h	2	4				WT_5h	2	0
			FEN1_0	3	3				WT_4h	2	0				WT_5h	2	0
			FEN1_0	3	0				WT_4h	2	0				WT_5h	2	0
			FEN1_0	3	1				WT_4h	2	1				WT_5h	2	0
			FEN1_0	3	6				WT_4h	2	0				WT_5h	2	0
			FEN1_0	3	2				WT_4h	2	3				WT_5h	2	1
			FEN1_0	3	7				WT_4h	2	3				WT_5h	2	0
			FEN1_0	3	1				WT_4h	2	0				WT_5h	2	0
			FEN1_0	3	4				WT_4h	2	1				WT_5h	2	12
			FEN1_0	3	12				WT_4h	2	2				WT_5h	2	0
			FEN1_0	3	10				WT_4h	2	3				WT_5h	2	0
			FEN1_0	3	6				WT_4h	2	5				WT_5h	2	0
			FEN1_0	3	0				WT_4h	2	1				WT_5h	2	0
			FEN1_0	3	0				WT_4h	2	1				WT_5h	2	10
			FEN1_0	3	2				WT_4h	2	0				WT_5h	2	0
			FEN1_0	3	0				WT_4h	2	2				WT_5h	2	0
			FEN1_0	3	2				WT_4h	2	9				WT_5h	2	0
			FEN1_0	3	0				WT_4h	2	0				WT_5h	2	0
			FEN1_0	3	0				WT_4h	2	4				WT_5h	2	0
			FEN1_0	3	0				WT_4h	2	1				WT_5h	2	6
			FEN1_0	3	3				WT_4h	2	0				WT_5h	2	0
			FEN1_0	3	1				WT_4h	2	0				WT_5h	2	0
			FEN1_0	3	0				WT_4h	2	0				WT_5h	2	0
			FEN1_0	3	1				WT_4h	2	0				WT_5h	2	2
			FEN1_0	3	0				WT_4h	2	1				WT_5h	2	0
			FEN1_0	3	0				WT_4h	2	2				WT_5h	2	0
			FEN1_0	3	2				WT_4h	2	0				WT_5h	2	0
			FEN1_0	3	2				WT_4h	2	0				WT_5h	2	0
			FEN1_0	3	7				WT_4h	2	0				WT_5h	2	7
			FEN1_0	3	0				WT_4h	2	0				WT_5h	2	0
			FEN1_0	3	2				WT_4h	2	2				WT_5h	2	0
			FEN1_0	3	1				WT_4h	2	0				WT_5h	2	0
			FEN1_0	3	4				WT_4h	2	0				WT_5h	2	0
			FEN1_0	3	1				WT_4h	2	3				WT_5h	2	7
			FEN1_0	3	5				WT_4h	2	0				WT_5h	2	0
			FEN1_0	3	0				WT_4h	2	1				WT_5h	2	0
			FEN1_0	3	2				WT_4h	2	0				WT_5h	2	8
			FEN1_0	3	0				WT_4h	2	4				WT_5h	2	0
			FEN1_0	3	0				WT_4h	2	7				WT_5h	2	0
			FEN1_0	3	2				WT_4h	2	0				WT_5h	2	0
			FEN1_0	3	0				WT_4h	2	0				WT_5h	2	0
			FEN1_0	3	3				WT_4h	2	0				WT_5h	2	0
			FEN1_0	3	0				WT_4h	2	0				WT_5h	2	6
			FEN1_0	3	0				WT_4h	2	0				WT_5h	2	0
			FEN1_0	3	4				WT_4h	2	0				WT_5h	2	0
			FEN1_0	3	0				WT_4h	2	12				WT_5h	2	0
			FEN1_0	3	0				WT_4h	2	5				WT_5h	2	0
			FEN1_0	3	0				WT_4h	2	4				WT_5h	2	1
			FEN1_0	3	0				WT_4h	2	0				WT_5h	2	4
			FEN1_0	3	1				WT_4h	2	1				WT_5h	2	13
			FEN1_0	3	0				WT_4h	2	0				WT_5h	2	1
			FEN1_0	3	4				WT_4h	2	4				WT_5h	2	23
			FEN1_0	3	1				WT_4h	2	0				WT_5h	2	1
			FEN1_0	3	3				WT_4h	2	3				WT_5h	2	2
			FEN1_0	3	2				WT_4h	2	5				WT_5h	2	3
			FEN1_0	3	3				WT_4h	2	0				WT_5h	2	5
			FEN1_0	3	3				WT_4h	2	2				WT_5h	2	1
			FEN1_0	3	7				WT_4h	2	31				FEN1_0	2	0
			FEN1_0	3	0				WT_4h	2	0				FEN1_0	2	0
			FEN1_0	3	0				WT_4h	2	7				FEN1_0	2	1
			FEN1_0	3	1				WT_4h	2	1				FEN1_0	2	1
			FEN1_0	3	0				WT_4h	2	1				FEN1_0	2	0
			FEN1_0	3	0				WT_4h	2	4				FEN1_0	2	0
			FEN1_0	3	1				WT_4h	2	2				FEN1_0	2	0
			FEN1_0	3	1				WT_4h	2	1				FEN1_0	2	1
			FEN1_0	3	5				WT_4h	2	6				FEN1_0	2	2
			FEN1_0	3	0				WT_4h	2	0				FEN1_0	2	0
			FEN1_0	3	1				WT_4h	2	0				FEN1_0	2	0
			FEN1_0	3	8				WT_4h	2	0				FEN1_0	2	1
			FEN1_0	3	3				WT_4h	2	0				FEN1_0	2	0
			FEN1_0	3	3				WT_4h	2	1				FEN1_0	2	0
			FEN1_0	3	8				WT_4h	2	2				FEN1_0	2	0
			FEN1_0	3	2				WT_4h	2	0				FEN1_0	2	0
			FEN1_0	3	2				WT_4h	2	0				FEN1_0	2	0
			FEN1_0	3	0				WT_4h	2	1				FEN1_0	2	0
			FEN1_0	3	0				WT_4h	2	0				FEN1_0	2	0
			FEN1_0	3	0				WT_4h	2	2				FEN1_0	2	0
			FEN1_0	3	0				WT_4h	2	0				FEN1_0	2	0
			FEN1_0	3	2				WT_4h	2	0				FEN1_0	2	1
			FEN1_0	3	1				WT_4h	2	0				FEN1_0	2	0
			FEN1_0	3	2				WT_4h	2	0				FEN1_0	2	0
			FEN1_0	3	5				WT_4h	2	0				FEN1_0	2	0
			FEN1_0	3	4				WT_4h	2	0				FEN1_0	2	0
			FEN1_0	3	2				WT_4h	2	1				FEN1_0	2	1
			FEN1_0	3	3				WT_4h	2	0				FEN1_0	2	0
			FEN1_0	3	0				WT_5h	2	14				FEN1_0	2	0
			FEN1_0	3	0				WT_5h	2	0				FEN1_0	2	0
			FEN1_0	3	1				WT_5h	2	0				FEN1_0	2	0
			FEN1_0	3	1				WT_5h	2	3				FEN1_0	2	0
			FEN1_0	3	5				WT_5h	2	19				FEN1_0	2	0
			FEN1_0	3	1				WT_5h	2	7				FEN1_0	2	0
			FEN1_0	3	1				WT_5h	2	0				FEN1_0	2	0
			FEN1_0	3	0				WT_5h	2	0				FEN1_0	2	0
			FEN1_0	3	0				WT_5h	2	0				FEN1_0	2	0
			FEN1_0	3	0				WT_5h	2	0				FEN1_0	2	0
			FEN1_0	3	3				WT_5h	2	0				FEN1_0	2	1
			FEN1_0	3	0				WT_5h	2	0				FEN1_0	2	0
			FEN1_0	3	0				WT_5h	2	4				FEN1_0	2	1
			FEN1_0	3	1				WT_5h	2	0				FEN1_0	2	0
			FEN1_0	3	0				WT_5h	2	0				FEN1_0	2	0
			FEN1_0	3	3				WT_5h	2	0				FEN1_0	2	0
			FEN1_0	3	0				WT_5h	2	0				FEN1_0	2	0
			FEN1_0	3	2				WT_5h	2	0				FEN1_0	2	0
			FEN1_0	3	0				WT_5h	2	0				FEN1_0	2	0
			FEN1_0	3	1				WT_5h	2	0				FEN1_0	2	0
			FEN1_0	3	1				WT_5h	2	0				FEN1_0	2	0
			FEN1_0	3	0				WT_5h	2	2				FEN1_0	2	0
			FEN1_0	3	0				WT_5h	2	0				FEN1_0	2	3
			FEN1_0	3	0				WT_5h	2	0				FEN1_0	2	0
			FEN1_0	3	3				WT_5h	2	25				FEN1_0	2	5
			FEN1_0	3	4				WT_5h	2	0				FEN1_0	2	2
			FEN1_0	3	8				WT_5h	2	0				FEN1_0	2	0
			FEN1_0	3	3				WT_5h	2	0				FEN1_0	2	0
			FEN1_0	3	2				WT_5h	2	2				FEN1_0	2	0
			FEN1_0	3	0				WT_5h	2	0				FEN1_0	2	0
			FEN1_0	3	0				WT_5h	2	2				FEN1_0	2	0
			FEN1_0	3	0				WT_5h	2	1				FEN1_0	2	0
			FEN1_0	3	0				WT_5h	2	0				FEN1_0	2	0
			FEN1_0	3	0				WT_5h	2	0				FEN1_0	2	0
			FEN1_0	3	0				WT_5h	2	0				FEN1_0	2	0
			FEN1_0	3	0				WT_5h	2	0				FEN1_0	2	0
			FEN1_0	3	0				WT_5h	2	0				FEN1_0	2	2
			FEN1_0	3	0				WT_5h	2	0				FEN1_0	2	2
			FEN1_0	3	0				WT_5h	2	0				FEN1_0	2	0
			FEN1_0	3	0				WT_5h	2	6				FEN1_0	2	0
			FEN1_0	3	0				WT_5h	2	1				FEN1_0	2	0
			FEN1_0	3	0				WT_5h	2	0				FEN1_0	2	11
			FEN1_0	3	1				WT_5h	2	4				FEN1_0	2	0
			FEN1_0	3	1				WT_5h	2	14				FEN1_0	2	1
			FEN1_100	1	3				WT_5h	2	1				FEN1_0	2	0
			FEN1_100	1	3				WT_5h	2	11				FEN1_0	2	0
			FEN1_100	1	2				WT_5h	2	1				FEN1_0	2	0
			FEN1_100	1	14				WT_5h	2	2				FEN1_0	2	3
			FEN1_100	1	8				WT_5h	2	3				FEN1_0	2	0
			FEN1_100	1	9				WT_5h	2	5				FEN1_0	2	0
			FEN1_100	1	1				WT_5h	2	1				FEN1_0	2	0
			FEN1_100	1	37				WT_5h	2	1				FEN1_0	2	0
			FEN1_100	1	1				WT_5h	2	0				FEN1_0	2	1
			FEN1_100	1	2				WT_5h	2	2				FEN1_0	2	0
			FEN1_100	1	9				WT_5h	2	9				FEN1_0	2	1
			FEN1_100	1	12				WT_5h	2	0				FEN1_0	2	0
			FEN1_100	1	9				WT_5h	2	4				FEN1_0	2	0
			FEN1_100	1	42				WT_5h	2	1				FEN1_0	2	0
			FEN1_100	1	2				WT_5h	2	19				FEN1_0	2	0
			FEN1_100	1	11				WT_5h	2	1				FEN1_0	2	0
			FEN1_100	1	9				WT_5h	2	0				FEN1_0	2	0
			FEN1_100	1	0				WT_5h	2	3				FEN1_0	2	0
			FEN1_100	1	8				WT_5h	2	2				FEN1_0	2	0
			FEN1_100	1	19				WT_5h	2	0				FEN1_0	2	0
			FEN1_100	1	3				WT_5h	2	0				FEN1_0	2	0
			FEN1_100	1	3				WT_5h	2	0				FEN1_0	2	0
			FEN1_100	1	1				WT_5h	2	0				FEN1_0	2	0
			FEN1_100	1	0				WT_5h	2	0				FEN1_0	2	0
			FEN1_100	1	2				WT_5h	2	7				FEN1_0	2	0
			FEN1_100	1	1				WT_5h	2	1				FEN1_0	2	0
			FEN1_100	1	0				WT_5h	2	3				FEN1_0	2	0
			FEN1_100	1	61				WT_5h	2	0				FEN1_0	2	0
			FEN1_100	1	112				WT_5h	2	6				FEN1_0	2	0
			FEN1_100	1	19				WT_5h	2	3				FEN1_0	2	0
			FEN1_100	1	85				WT_5h	2	0				FEN1_0	2	0
			FEN1_100	1	5				WT_5h	2	0				FEN1_0	2	0
			FEN1_100	1	70				WT_5h	2	0				FEN1_0	2	0
			FEN1_100	1	9				WT_5h	2	0				FEN1_0	2	0
			FEN1_100	1	32				WT_5h	2	2				FEN1_0	2	0
			FEN1_100	1	9				WT_5h	2	0				FEN1_0	2	0
			FEN1_100	1	93				WT_5h	2	0				FEN1_0	2	0
			FEN1_100	1	45				WT_5h	2	1				FEN1_0	2	0
			FEN1_100	1	4				WT_5h	2	0				FEN1_0	2	0
			FEN1_100	1	20				WT_5h	2	3				FEN1_0	2	0
			FEN1_100	1	47				WT_5h	2	0				FEN1_0	2	0
			FEN1_100	1	60				WT_5h	2	2				FEN1_0	2	1
			FEN1_100	1	40				WT_5h	2	11				FEN1_0	2	0
			FEN1_100	1	49				WT_5h	2	0				FEN1_0	2	6
			FEN1_100	1	70				WT_5h	2	7				FEN1_0	2	0
			FEN1_100	1	64				WT_5h	2	1				FEN1_0	2	0
			FEN1_100	1	48				WT_5h	2	1				FEN1_0	2	1
			FEN1_100	1	79				WT_5h	2	4				FEN1_0	2	0
			FEN1_100	1	9				WT_5h	2	2				FEN1_0	2	0
			FEN1_100	1	97				WT_5h	2	1				FEN1_0	2	4
			FEN1_100	1	52				WT_5h	2	11				FEN1_0	2	0
			FEN1_100	1	9				WT_5h	2	0				FEN1_0	2	0
			FEN1_100	1	56				WT_5h	2	2				FEN1_3h	2	0
			FEN1_100	1	59				WT_5h	2	3				FEN1_3h	2	0
			FEN1_100	1	31				WT_5h	2	14				FEN1_3h	2	0
			FEN1_100	1	8				WT_5h	2	1				FEN1_3h	2	0
			FEN1_100	1	28				WT_5h	2	0				FEN1_3h	2	0
			FEN1_100	1	4				WT_5h	2	19				FEN1_3h	2	0
			FEN1_100	1	5				WT_5h	2	11				FEN1_3h	2	10
			FEN1_100	1	5				WT_5h	2	7				FEN1_3h	2	1
			FEN1_100	1	5				WT_5h	2	5				FEN1_3h	2	0
			FEN1_100	1	19				WT_5h	2	4				FEN1_3h	2	0
			FEN1_100	1	17				WT_5h	2	0				FEN1_3h	2	1
			FEN1_100	1	93				WT_5h	2	1				FEN1_3h	2	3
			FEN1_100	1	18				WT_5h	2	0				FEN1_3h	2	0
			FEN1_100	1	6				WT_5h	2	4				FEN1_3h	2	0
			FEN1_100	1	33				WT_5h	2	0				FEN1_3h	2	0
			FEN1_100	1	23				WT_5h	2	3				FEN1_3h	2	0
			FEN1_100	1	5				WT_5h	2	5				FEN1_3h	2	0
			FEN1_100	1	5				WT_5h	2	0				FEN1_3h	2	0
			FEN1_100	1	37				WT_5h	2	2				FEN1_3h	2	0
			FEN1_100	1	25				WT_5h	2	11				FEN1_3h	2	0
			FEN1_100	1	45				WT_5h	2	0				FEN1_3h	2	0
			FEN1_100	1	119				WT_5h	2	7				FEN1_3h	2	0
			FEN1_100	1	29				WT_5h	2	1				FEN1_3h	2	0
			FEN1_100	1	62				WT_5h	2	1				FEN1_3h	2	0
			FEN1_100	1	25				WT_5h	2	4				FEN1_3h	2	0
			FEN1_100	1	42				WT_5h	2	2				FEN1_3h	2	0
			FEN1_100	1	23				WT_5h	2	1				FEN1_3h	2	0
			FEN1_100	1	10				WT_5h	2	11				FEN1_3h	2	2
			FEN1_100	1	25				WT_5h	2	0				FEN1_3h	2	0
			FEN1_100	1	30				WT_5h	2	2				FEN1_3h	2	0
			FEN1_100	1	8				WT_5h	2	3				FEN1_3h	2	0
			FEN1_100	1	36				WT_5h	2	14				FEN1_3h	2	0
			FEN1_100	1	75				WT_5h	2	1				FEN1_3h	2	0
			FEN1_100	1	30				WT_5h	2	0				FEN1_3h	2	0
			FEN1_100	1	9				WT_5h	2	19				FEN1_3h	2	0
			FEN1_100	1	12				WT_5h	2	11				FEN1_3h	2	0
			FEN1_100	1	19				WT_5h	2	7				FEN1_3h	2	0
			FEN1_100	1	53				WT_5h	2	5				FEN1_3h	2	0
			FEN1_100	1	38				WT_5h	2	4				FEN1_3h	2	0
			FEN1_100	1	6				WT_5h	2	0				FEN1_3h	2	1
			FEN1_100	1	5				WT_5h	2	1				FEN1_3h	2	7
			FEN1_100	1	80				WT_5h	2	0				FEN1_3h	2	0
			FEN1_100	1	84				WT_5h	2	4				FEN1_3h	2	4
			FEN1_100	1	53				WT_5h	2	0				FEN1_3h	2	0
			FEN1_100	1	80				WT_5h	2	3				FEN1_3h	2	0
			FEN1_100	1	52				WT_5h	2	5				FEN1_3h	2	0
			FEN1_100	1	120				FEN1_0	2	0				FEN1_3h	2	0
			FEN1_100	1	55				FEN1_0	2	0				FEN1_3h	2	0
			FEN1_100	1	55				FEN1_0	2	0				FEN1_3h	2	1
			FEN1_100	1	64				FEN1_0	2	2				FEN1_3h	2	0
			FEN1_100	1	37				FEN1_0	2	0				FEN1_3h	2	0
			FEN1_100	1	95				FEN1_0	2	0				FEN1_3h	2	0
			FEN1_100	1	19				FEN1_0	2	0				FEN1_3h	2	0
			FEN1_100	1	91				FEN1_0	2	2				FEN1_3h	2	0
			FEN1_100	1	44				FEN1_0	2	0				FEN1_3h	2	0
			FEN1_100	1	15				FEN1_0	2	1				FEN1_3h	2	0
			FEN1_100	1	37				FEN1_0	2	7				FEN1_3h	2	0
			FEN1_100	1	61				FEN1_0	2	1				FEN1_3h	2	0
			FEN1_100	1	29				FEN1_0	2	0				FEN1_3h	2	0
			FEN1_100	1	25				FEN1_0	2	1				FEN1_3h	2	0
			FEN1_100	1	123				FEN1_0	2	1				FEN1_3h	2	1
			FEN1_100	1	23				FEN1_0	2	3				FEN1_3h	2	1
			FEN1_100	1	25				FEN1_0	2	1				FEN1_3h	2	0
			FEN1_100	1	24				FEN1_0	2	4				FEN1_3h	2	2
			FEN1_100	1	6				FEN1_0	2	0				FEN1_3h	2	1
			FEN1_100	1	5				FEN1_0	2	1				FEN1_3h	2	0
			FEN1_100	1	10				FEN1_0	2	0				FEN1_3h	2	0
			FEN1_100	1	46				FEN1_0	2	0				FEN1_3h	2	1
			FEN1_100	1	8				FEN1_0	2	2				FEN1_3h	2	0
			FEN1_100	1	31				FEN1_0	2	0				FEN1_3h	2	0
			FEN1_100	1	1				FEN1_0	2	0				FEN1_3h	2	0
			FEN1_100	1	16				FEN1_0	2	0				FEN1_3h	2	12
			FEN1_100	1	4				FEN1_0	2	3				FEN1_3h	2	0
			FEN1_100	1	39				FEN1_0	2	0				FEN1_3h	2	0
			FEN1_100	1	6				FEN1_0	2	2				FEN1_3h	2	7
			FEN1_100	1	98				FEN1_0	2	3				FEN1_3h	2	0
			FEN1_100	1	35				FEN1_0	2	0				FEN1_3h	2	0
			FEN1_100	1	6				FEN1_0	2	2				FEN1_3h	2	0
			FEN1_100	1	9				FEN1_0	2	4				FEN1_3h	2	0
			FEN1_100	1	66				FEN1_0	2	1				FEN1_3h	2	8
			FEN1_100	1	5				FEN1_0	2	0				FEN1_3h	2	1
			FEN1_100	1	37				FEN1_0	2	5				FEN1_3h	2	0
			FEN1_100	1	48				FEN1_0	2	3				FEN1_3h	2	0
			FEN1_100	1	4				FEN1_0	2	0				FEN1_3h	2	0
			FEN1_100	1	12				FEN1_0	2	5				FEN1_3h	2	0
			FEN1_100	1	45				FEN1_0	2	0				FEN1_3h	2	0
			FEN1_100	1	23				FEN1_0	2	2				FEN1_3h	2	0
			FEN1_100	1	5				FEN1_0	2	18				FEN1_3h	2	1
			FEN1_100	1	23				FEN1_0	2	1				FEN1_3h	2	0
			FEN1_100	1	36				FEN1_0	2	0				FEN1_3h	2	2
			FEN1_100	1	35				FEN1_0	2	1				FEN1_3h	2	0
			FEN1_100	1	23				FEN1_0	2	4				FEN1_3h	2	0
			FEN1_100	1	35				FEN1_0	2	2				FEN1_3h	2	0
			FEN1_100	1	27				FEN1_0	2	4				FEN1_3h	2	0
			FEN1_100	1	107				FEN1_0	2	3				FEN1_3h	2	0
			FEN1_100	1	46				FEN1_0	2	2				FEN1_3h	2	0
			FEN1_100	1	37				FEN1_0	2	2				FEN1_3h	2	0
			FEN1_100	1	41				FEN1_0	2	1				FEN1_3h	2	0
			FEN1_100	1	131				FEN1_0	2	5				FEN1_3h	2	0
			FEN1_100	1	27				FEN1_0	2	0				FEN1_3h	2	1
			FEN1_100	1	62				FEN1_0	2	0				FEN1_3h	2	1
			FEN1_100	1	80				FEN1_0	2	1				FEN1_3h	2	0
			FEN1_100	1	98				FEN1_0	2	0				FEN1_3h	2	0
			FEN1_100	1	41				FEN1_0	2	0				FEN1_3h	2	5
			FEN1_100	1	149				FEN1_0	2	2				FEN1_3h	2	0
			FEN1_100	1	64				FEN1_0	2	1				FEN1_3h	2	0
			FEN1_100	1	90				FEN1_0	2	0				FEN1_3h	2	0
			FEN1_100	1	14				FEN1_0	2	0				FEN1_3h	2	0
			FEN1_100	1	73				FEN1_0	2	0				FEN1_3h	2	0
			FEN1_100	1	146				FEN1_0	2	0				FEN1_3h	2	0
			FEN1_100	1	45				FEN1_0	2	8				FEN1_3h	2	0
			FEN1_100	1	45				FEN1_0	2	9				FEN1_3h	2	0
			FEN1_100	1	45				FEN1_0	2	2				FEN1_3h	2	2
			FEN1_100	1	18				FEN1_0	2	3				FEN1_3h	2	0
			FEN1_100	1	23				FEN1_0	2	0				FEN1_3h	2	1
			FEN1_100	1	37				FEN1_0	2	4				FEN1_3h	2	0
			FEN1_100	1	10				FEN1_0	2	0				FEN1_3h	2	0
			FEN1_100	1	14				FEN1_0	2	1				FEN1_3h	2	0
			FEN1_100	2	4				FEN1_0	2	3				FEN1_3h	2	0
			FEN1_100	2	102				FEN1_0	2	1				FEN1_3h	2	0
			FEN1_100	2	5				FEN1_0	2	0				FEN1_3h	2	1
			FEN1_100	2	7				FEN1_0	2	3				FEN1_3h	2	2
			FEN1_100	2	4				FEN1_0	2	7				FEN1_3h	2	0
			FEN1_100	2	2				FEN1_0	2	1				FEN1_3h	2	0
			FEN1_100	2	1				FEN1_0	2	1				FEN1_3h	2	0
			FEN1_100	2	4				FEN1_0	2	4				FEN1_3h	2	0
			FEN1_100	2	45				FEN1_0	2	1				FEN1_3h	2	1
			FEN1_100	2	3				FEN1_0	2	1				FEN1_3h	2	0
			FEN1_100	2	2				FEN1_0	2	0				FEN1_3h	2	0
			FEN1_100	2	31				FEN1_0	2	1				FEN1_3h	2	4
			FEN1_100	2	72				FEN1_0	2	1				FEN1_3h	2	2
			FEN1_100	2	2				FEN1_0	2	1				FEN1_3h	2	0
			FEN1_100	2	9				FEN1_0	2	0				FEN1_3h	2	0
			FEN1_100	2	6				FEN1_0	2	0				FEN1_3h	2	0
			FEN1_100	2	2				FEN1_0	2	0				FEN1_3h	2	0
			FEN1_100	2	43				FEN1_0	2	2				FEN1_3h	2	0
			FEN1_100	2	1				FEN1_0	2	0				FEN1_3h	2	7
			FEN1_100	2	0				FEN1_0	2	0				FEN1_3h	2	17
			FEN1_100	2	6				FEN1_0	2	0				FEN1_3h	2	0
			FEN1_100	2	0				FEN1_0	2	1				FEN1_4h	2	1
			FEN1_100	2	76				FEN1_0	2	0				FEN1_4h	2	0
			FEN1_100	2	3				FEN1_0	2	0				FEN1_4h	2	0
			FEN1_100	2	2				FEN1_0	2	0				FEN1_4h	2	1
			FEN1_100	2	75				FEN1_0	2	0				FEN1_4h	2	1
			FEN1_100	2	1				FEN1_0	2	1				FEN1_4h	2	0
			FEN1_100	2	16				FEN1_0	2	3				FEN1_4h	2	0
			FEN1_100	2	56				FEN1_0	2	1				FEN1_4h	2	1
			FEN1_100	2	10				FEN1_0	2	0				FEN1_4h	2	0
			FEN1_100	2	2				FEN1_0	2	1				FEN1_4h	2	0
			FEN1_100	2	32				FEN1_0	2	2				FEN1_4h	2	0
			FEN1_100	2	25				FEN1_0	2	0				FEN1_4h	2	0
			FEN1_100	2	6				FEN1_0	2	2				FEN1_4h	2	0
			FEN1_100	2	12				FEN1_0	2	0				FEN1_4h	2	8
			FEN1_100	2	0				FEN1_0	2	0				FEN1_4h	2	0
			FEN1_100	2	8				FEN1_0	2	2				FEN1_4h	2	5
			FEN1_100	2	129				FEN1_0	2	2				FEN1_4h	2	7
			FEN1_100	2	8				FEN1_0	2	2				FEN1_4h	2	1
			FEN1_100	2	2				FEN1_0	2	2				FEN1_4h	2	0
			FEN1_100	2	18				FEN1_0	2	0				FEN1_4h	2	5
			FEN1_100	2	5				FEN1_0	2	1				FEN1_4h	2	0
			FEN1_100	2	1				FEN1_0	2	3				FEN1_4h	2	3
			FEN1_100	2	17				FEN1_0	2	0				FEN1_4h	2	4
			FEN1_100	2	12				FEN1_0	2	1				FEN1_4h	2	1
			FEN1_100	2	6				FEN1_0	2	0				FEN1_4h	2	0
			FEN1_100	2	0				FEN1_0	2	7				FEN1_4h	2	1
			FEN1_100	2	1				FEN1_0	2	6				FEN1_4h	2	0
			FEN1_100	2	53				FEN1_0	2	3				FEN1_4h	2	3
			FEN1_100	2	8				FEN1_0	2	0				FEN1_4h	2	0
			FEN1_100	2	4				FEN1_0	2	0				FEN1_4h	2	0
			FEN1_100	2	8				FEN1_0	2	0				FEN1_4h	2	1
			FEN1_100	2	2				FEN1_3h	2	1				FEN1_4h	2	0
			FEN1_100	2	54				FEN1_3h	2	2				FEN1_4h	2	11
			FEN1_100	2	5				FEN1_3h	2	0				FEN1_4h	2	0
			FEN1_100	2	16				FEN1_3h	2	1				FEN1_4h	2	2
			FEN1_100	2	2				FEN1_3h	2	0				FEN1_4h	2	0
			FEN1_100	2	42				FEN1_3h	2	0				FEN1_4h	2	1
			FEN1_100	2	240				FEN1_3h	2	0				FEN1_4h	2	9
			FEN1_100	2	9				FEN1_3h	2	1				FEN1_4h	2	3
			FEN1_100	2	4				FEN1_3h	2	0				FEN1_4h	2	0
			FEN1_100	2	2				FEN1_3h	2	0				FEN1_4h	2	8
			FEN1_100	2	16				FEN1_3h	2	1				FEN1_4h	2	5
			FEN1_100	2	0				FEN1_3h	2	3				FEN1_4h	2	2
			FEN1_100	2	13				FEN1_3h	2	1				FEN1_4h	2	0
			FEN1_100	2	1				FEN1_3h	2	3				FEN1_4h	2	0
			FEN1_100	2	8				FEN1_3h	2	4				FEN1_4h	2	0
			FEN1_100	2	3				FEN1_3h	2	0				FEN1_4h	2	0
			FEN1_100	2	7				FEN1_3h	2	2				FEN1_4h	2	0
			FEN1_100	2	13				FEN1_3h	2	2				FEN1_4h	2	2
			FEN1_100	2	27				FEN1_3h	2	0				FEN1_4h	2	0
			FEN1_100	2	24				FEN1_3h	2	5				FEN1_4h	2	35
			FEN1_100	2	15				FEN1_3h	2	0				FEN1_4h	2	2
			FEN1_100	2	13				FEN1_3h	2	2				FEN1_4h	2	0
			FEN1_100	2	25				FEN1_3h	2	1				FEN1_4h	2	0
			FEN1_100	2	13				FEN1_3h	2	1				FEN1_4h	2	4
			FEN1_100	2	8				FEN1_3h	2	3				FEN1_4h	2	0
			FEN1_100	2	7				FEN1_3h	2	1				FEN1_4h	2	0
			FEN1_100	2	23				FEN1_3h	2	1				FEN1_4h	2	23
			FEN1_100	2	7				FEN1_3h	2	3				FEN1_4h	2	1
			FEN1_100	2	21				FEN1_3h	2	0				FEN1_4h	2	0
			FEN1_100	2	5				FEN1_3h	2	2				FEN1_4h	2	9
			FEN1_100	2	53				FEN1_3h	2	1				FEN1_4h	2	3
			FEN1_100	2	21				FEN1_3h	2	1				FEN1_4h	2	0
			FEN1_100	2	234				FEN1_3h	2	2				FEN1_4h	2	3
			FEN1_100	2	17				FEN1_3h	2	2				FEN1_4h	2	0
			FEN1_100	2	13				FEN1_3h	2	0				FEN1_4h	2	1
			FEN1_100	2	6				FEN1_3h	2	4				FEN1_4h	2	20
			FEN1_100	2	165				FEN1_3h	2	0				FEN1_4h	2	0
			FEN1_100	2	14				FEN1_3h	2	0				FEN1_4h	2	12
			FEN1_100	2	26				FEN1_3h	2	7				FEN1_4h	2	0
			FEN1_100	2	55				FEN1_3h	2	8				FEN1_4h	2	3
			FEN1_100	2	22				FEN1_3h	2	0				FEN1_4h	2	2
			FEN1_100	2	51				FEN1_3h	2	13				FEN1_4h	2	0
			FEN1_100	2	11				FEN1_3h	2	1				FEN1_4h	2	23
			FEN1_100	2	11				FEN1_3h	2	5				FEN1_4h	2	1
			FEN1_100	2	55				FEN1_3h	2	5				FEN1_4h	2	5
			FEN1_100	2	24				FEN1_3h	2	2				FEN1_4h	2	0
			FEN1_100	2	35				FEN1_3h	2	32				FEN1_4h	2	6
			FEN1_100	2	8				FEN1_3h	2	5				FEN1_4h	2	1
			FEN1_100	2	28				FEN1_3h	2	35				FEN1_4h	2	0
			FEN1_100	2	56				FEN1_3h	2	3				FEN1_4h	2	0
			FEN1_100	2	24				FEN1_3h	2	11				FEN1_4h	2	0
			FEN1_100	2	121				FEN1_3h	2	0				FEN1_4h	2	2
			FEN1_100	2	14				FEN1_3h	2	23				FEN1_4h	2	3
			FEN1_100	2	54				FEN1_3h	2	3				FEN1_4h	2	27
			FEN1_100	2	11				FEN1_3h	2	1				FEN1_4h	2	2
			FEN1_100	2	28				FEN1_3h	2	16				FEN1_4h	2	2
			FEN1_100	2	15				FEN1_3h	2	18				FEN1_4h	2	0
			FEN1_100	2	70				FEN1_3h	2	4				FEN1_4h	2	3
			FEN1_100	2	66				FEN1_3h	2	22				FEN1_4h	2	0
			FEN1_100	2	25				FEN1_3h	2	2				FEN1_4h	2	1
			FEN1_100	2	30				FEN1_3h	2	6				FEN1_4h	2	0
			FEN1_100	2	29				FEN1_3h	2	0				FEN1_4h	2	1
			FEN1_100	2	158				FEN1_3h	2	6				FEN1_4h	2	0
			FEN1_100	2	7				FEN1_3h	2	11				FEN1_4h	2	0
			FEN1_100	2	26				FEN1_3h	2	4				FEN1_4h	2	0
			FEN1_100	2	25				FEN1_3h	2	7				FEN1_4h	2	13
			FEN1_100	2	23				FEN1_3h	2	4				FEN1_4h	2	8
			FEN1_100	2	213				FEN1_3h	2	11				FEN1_4h	2	2
			FEN1_100	2	96				FEN1_3h	2	1				FEN1_4h	2	7
			FEN1_100	2	12				FEN1_3h	2	19				FEN1_4h	2	3
			FEN1_100	2	22				FEN1_3h	2	4				FEN1_4h	2	5
			FEN1_100	2	50				FEN1_3h	2	19				FEN1_4h	2	0
			FEN1_100	2	15				FEN1_3h	2	12				FEN1_4h	2	1
			FEN1_100	2	58				FEN1_3h	2	12				FEN1_4h	2	0
			FEN1_100	2	34				FEN1_3h	2	2				FEN1_4h	2	4
			FEN1_100	2	21				FEN1_3h	2	1				FEN1_4h	2	0
			FEN1_100	2	43				FEN1_3h	2	24				FEN1_4h	2	0
			FEN1_100	2	60				FEN1_3h	2	12				FEN1_4h	2	19
			FEN1_100	2	11				FEN1_3h	2	13				FEN1_4h	2	9
			FEN1_100	2	3				FEN1_3h	2	11				FEN1_4h	2	16
			FEN1_100	2	6				FEN1_3h	2	7				FEN1_4h	2	3
			FEN1_100	2	5				FEN1_3h	2	4				FEN1_4h	2	16
			FEN1_100	2	7				FEN1_3h	2	10				FEN1_4h	2	0
			FEN1_100	2	8				FEN1_3h	2	7				FEN1_4h	2	6
			FEN1_100	2	11				FEN1_3h	2	5				FEN1_4h	2	1
			FEN1_100	2	11				FEN1_3h	2	6				FEN1_4h	2	3
			FEN1_100	2	6				FEN1_3h	2	5				FEN1_4h	2	1
			FEN1_100	2	7				FEN1_3h	2	30				FEN1_4h	2	0
			FEN1_100	2	7				FEN1_3h	2	8				FEN1_4h	2	6
			FEN1_100	2	6				FEN1_3h	2	7				FEN1_4h	2	18
			FEN1_100	2	34				FEN1_3h	2	10				FEN1_4h	2	0
			FEN1_100	2	30				FEN1_3h	2	3				FEN1_4h	2	7
			FEN1_100	2	2				FEN1_3h	2	21				FEN1_4h	2	6
			FEN1_100	2	6				FEN1_3h	2	27				FEN1_4h	2	0
			FEN1_100	2	13				FEN1_3h	2	5				FEN1_4h	2	2
			FEN1_100	2	25				FEN1_3h	2	8				FEN1_4h	2	0
			FEN1_100	2	23				FEN1_3h	2	11				FEN1_4h	2	0
			FEN1_100	2	20				FEN1_3h	2	21				FEN1_4h	2	0
			FEN1_100	2	35				FEN1_3h	2	4				FEN1_4h	2	0
			FEN1_100	2	14				FEN1_3h	2	20				FEN1_4h	2	7
			FEN1_100	2	16				FEN1_3h	2	15				FEN1_4h	2	0
			FEN1_100	2	2				FEN1_3h	2	8				FEN1_4h	2	15
			FEN1_100	2	26				FEN1_3h	2	13				FEN1_4h	2	0
			FEN1_100	2	8				FEN1_3h	2	8				FEN1_4h	2	3
			FEN1_100	2	10				FEN1_3h	2	6				FEN1_4h	2	0
			FEN1_100	2	2				FEN1_3h	2	15				FEN1_4h	2	5
			FEN1_100	2	24				FEN1_3h	2	21				FEN1_4h	2	2
			FEN1_100	2	4				FEN1_3h	2	1				FEN1_4h	2	3
			FEN1_100	2	10				FEN1_3h	2	17				FEN1_4h	2	8
			FEN1_100	2	26				FEN1_3h	2	5				FEN1_4h	2	1
			FEN1_100	2	17				FEN1_3h	2	3				FEN1_4h	2	0
			FEN1_100	2	9				FEN1_3h	2	8				FEN1_4h	2	3
			FEN1_100	2	16				FEN1_3h	2	8				FEN1_4h	2	0
			FEN1_100	2	22				FEN1_3h	2	7				FEN1_4h	2	1
			FEN1_100	2	91				FEN1_3h	2	3				FEN1_4h	2	6
			FEN1_100	2	10				FEN1_3h	2	2				FEN1_4h	2	3
			FEN1_100	2	83				FEN1_3h	2	6				FEN1_4h	2	0
			FEN1_100	2	27				FEN1_3h	2	1				FEN1_4h	2	3
			FEN1_100	2	0				FEN1_3h	2	0				FEN1_4h	2	7
			FEN1_100	2	14				FEN1_3h	2	4				FEN1_4h	2	0
			FEN1_100	2	5				FEN1_3h	2	3				FEN1_4h	2	0
			FEN1_100	2	23				FEN1_3h	2	2				FEN1_4h	2	0
			FEN1_100	2	10				FEN1_3h	2	0				FEN1_4h	2	0
			FEN1_100	2	10				FEN1_3h	2	1				FEN1_4h	2	0
			FEN1_100	2	13				FEN1_3h	2	3				FEN1_4h	2	11
			FEN1_100	2	4				FEN1_3h	2	1				FEN1_4h	2	12
			FEN1_100	2	6				FEN1_3h	2	3				FEN1_4h	2	6
			FEN1_100	2	8				FEN1_3h	2	8				FEN1_4h	2	6
			FEN1_100	2	6				FEN1_3h	2	5				FEN1_4h	2	6
			FEN1_100	2	3				FEN1_3h	2	2				FEN1_4h	2	0
			FEN1_100	2	6				FEN1_3h	2	0				FEN1_4h	2	1
			FEN1_100	2	8				FEN1_3h	2	5				FEN1_4h	2	1
			FEN1_100	2	19				FEN1_3h	2	4				FEN1_4h	2	5
			FEN1_100	2	48				FEN1_3h	2	2				FEN1_4h	2	10
			FEN1_100	2	8				FEN1_3h	2	2				FEN1_4h	2	7
			FEN1_100	2	35				FEN1_3h	2	5				FEN1_4h	2	0
			FEN1_100	2	0				FEN1_3h	2	3				FEN1_4h	2	3
			FEN1_100	2	3				FEN1_3h	2	4				FEN1_4h	2	3
			FEN1_100	2	4				FEN1_3h	2	1				FEN1_4h	2	0
			FEN1_100	2	1				FEN1_4h	2	8				FEN1_4h	2	8
			FEN1_100	2	0				FEN1_4h	2	10				FEN1_4h	2	1
			FEN1_100	2	1				FEN1_4h	2	5				FEN1_4h	2	8
			FEN1_100	2	2				FEN1_4h	2	34				FEN1_4h	2	0
			FEN1_100	2	4				FEN1_4h	2	8				FEN1_4h	2	1
			FEN1_100	2	6				FEN1_4h	2	1				FEN1_4h	2	0
			FEN1_100	2	0				FEN1_4h	2	4				FEN1_4h	2	1
			FEN1_100	2	0				FEN1_4h	2	26				FEN1_4h	2	1
			FEN1_100	2	8				FEN1_4h	2	9				FEN1_4h	2	4
			FEN1_100	2	17				FEN1_4h	2	9				FEN1_4h	2	0
			FEN1_100	2	5				FEN1_4h	2	15				FEN1_4h	2	0
			FEN1_100	2	4				FEN1_4h	2	9				FEN1_4h	2	1
			FEN1_100	2	20				FEN1_4h	2	13				FEN1_4h	2	3
			FEN1_100	2	1				FEN1_4h	2	16				FEN1_4h	2	3
			FEN1_100	2	2				FEN1_4h	2	20				FEN1_4h	2	9
			FEN1_100	2	2				FEN1_4h	2	7				FEN1_4h	2	0
			FEN1_100	2	7				FEN1_4h	2	13				FEN1_4h	2	1
			FEN1_100	2	5				FEN1_4h	2	10				FEN1_4h	2	0
			FEN1_100	2	1				FEN1_4h	2	3				FEN1_4h	2	0
			FEN1_100	2	0				FEN1_4h	2	13				FEN1_4h	2	0
			FEN1_100	2	1				FEN1_4h	2	4				FEN1_4h	2	0
			FEN1_100	2	19				FEN1_4h	2	18				FEN1_4h	2	0
			FEN1_100	2	3				FEN1_4h	2	11				FEN1_4h	2	0
			FEN1_100	2	0				FEN1_4h	2	11				FEN1_4h	2	3
			FEN1_100	2	2				FEN1_4h	2	0				FEN1_4h	2	0
			FEN1_100	2	0				FEN1_4h	2	15				FEN1_4h	2	22
			FEN1_100	2	1				FEN1_4h	2	10				FEN1_4h	2	0
			FEN1_100	2	1				FEN1_4h	2	48				FEN1_4h	2	0
			FEN1_100	2	3				FEN1_4h	2	49				FEN1_4h	2	2
			FEN1_100	2	0				FEN1_4h	2	4				FEN1_4h	2	3
			FEN1_100	2	2				FEN1_4h	2	6				FEN1_4h	2	9
			FEN1_100	2	2				FEN1_4h	2	24				FEN1_4h	2	3
			FEN1_100	2	0				FEN1_4h	2	19				FEN1_4h	2	3
			FEN1_100	2	2				FEN1_4h	2	18				FEN1_4h	2	1
			FEN1_100	2	0				FEN1_4h	2	1				FEN1_4h	2	0
			FEN1_100	2	2				FEN1_4h	2	5				FEN1_4h	2	0
			FEN1_100	2	3				FEN1_4h	2	34				FEN1_4h	2	0
			FEN1_100	2	4				FEN1_4h	2	19				FEN1_4h	2	0
			FEN1_100	2	0				FEN1_4h	2	9				FEN1_4h	2	1
			FEN1_100	2	6				FEN1_4h	2	19				FEN1_4h	2	0
			FEN1_100	2	5				FEN1_4h	2	16				FEN1_4h	2	1
			FEN1_100	2	10				FEN1_4h	2	17				FEN1_4h	2	1
			FEN1_100	2	1				FEN1_4h	2	21				FEN1_4h	2	3
			FEN1_100	2	4				FEN1_4h	2	1				FEN1_4h	2	6
			FEN1_100	2	0				FEN1_4h	2	0				FEN1_4h	2	21
			FEN1_100	2	3				FEN1_4h	2	0				FEN1_4h	2	0
			FEN1_100	2	4				FEN1_4h	2	0				FEN1_4h	2	0
			FEN1_100	2	5				FEN1_4h	2	1				FEN1_4h	2	9
			FEN1_100	2	13				FEN1_4h	2	25				FEN1_4h	2	13
			FEN1_100	2	1				FEN1_4h	2	4				FEN1_4h	2	0
			FEN1_100	3	0				FEN1_4h	2	6				FEN1_4h	2	1
			FEN1_100	3	20				FEN1_4h	2	31				FEN1_4h	2	6
			FEN1_100	3	24				FEN1_4h	2	6				FEN1_4h	2	2
			FEN1_100	3	11				FEN1_4h	2	5				FEN1_4h	2	0
			FEN1_100	3	5				FEN1_4h	2	33				FEN1_4h	2	0
			FEN1_100	3	27				FEN1_4h	2	8				FEN1_4h	2	0
			FEN1_100	3	1				FEN1_4h	2	19				FEN1_4h	2	0
			FEN1_100	3	3				FEN1_4h	2	7				FEN1_4h	2	0
			FEN1_100	3	6				FEN1_4h	2	15				FEN1_4h	2	0
			FEN1_100	3	13				FEN1_4h	2	10				FEN1_4h	2	0
			FEN1_100	3	8				FEN1_4h	2	8				FEN1_4h	2	0
			FEN1_100	3	1				FEN1_4h	2	11				FEN1_4h	2	0
			FEN1_100	3	1				FEN1_4h	2	4				FEN1_4h	2	2
			FEN1_100	3	2				FEN1_4h	2	32				FEN1_4h	2	0
			FEN1_100	3	27				FEN1_4h	2	18				FEN1_4h	2	0
			FEN1_100	3	6				FEN1_4h	2	12				FEN1_5h	2	14
			FEN1_100	3	2				FEN1_4h	2	13				FEN1_5h	2	29
			FEN1_100	3	7				FEN1_4h	2	40				FEN1_5h	2	1
			FEN1_100	3	2				FEN1_4h	2	21				FEN1_5h	2	26
			FEN1_100	3	3				FEN1_4h	2	16				FEN1_5h	2	21
			FEN1_100	3	1				FEN1_4h	2	30				FEN1_5h	2	8
			FEN1_100	3	3				FEN1_4h	2	6				FEN1_5h	2	15
			FEN1_100	3	1				FEN1_4h	2	1				FEN1_5h	2	0
			FEN1_100	3	5				FEN1_4h	2	39				FEN1_5h	2	0
			FEN1_100	3	0				FEN1_4h	2	5				FEN1_5h	2	0
			FEN1_100	3	9				FEN1_4h	2	9				FEN1_5h	2	1
			FEN1_100	3	1				FEN1_4h	2	14				FEN1_5h	2	13
			FEN1_100	3	0				FEN1_4h	2	48				FEN1_5h	2	0
			FEN1_100	3	2				FEN1_4h	2	42				FEN1_5h	2	4
			FEN1_100	3	3				FEN1_4h	2	6				FEN1_5h	2	0
			FEN1_100	3	8				FEN1_4h	2	4				FEN1_5h	2	28
			FEN1_100	3	3				FEN1_4h	2	9				FEN1_5h	2	0
			FEN1_100	3	4				FEN1_4h	2	5				FEN1_5h	2	5
			FEN1_100	3	26				FEN1_4h	2	24				FEN1_5h	2	0
			FEN1_100	3	0				FEN1_4h	2	13				FEN1_5h	2	0
			FEN1_100	3	3				FEN1_4h	2	1				FEN1_5h	2	2
			FEN1_100	3	13				FEN1_4h	2	5				FEN1_5h	2	0
			FEN1_100	3	6				FEN1_4h	2	1				FEN1_5h	2	4
			FEN1_100	3	10				FEN1_4h	2	4				FEN1_5h	2	1
			FEN1_100	3	27				FEN1_4h	2	10				FEN1_5h	2	1
			FEN1_100	3	7				FEN1_4h	2	10				FEN1_5h	2	4
			FEN1_100	3	20				FEN1_4h	2	30				FEN1_5h	2	1
			FEN1_100	3	24				FEN1_4h	2	24				FEN1_5h	2	1
			FEN1_100	3	6				FEN1_4h	2	4				FEN1_5h	2	3
			FEN1_100	3	11				FEN1_4h	2	21				FEN1_5h	2	0
			FEN1_100	3	2				FEN1_4h	2	28				FEN1_5h	2	1
			FEN1_100	3	9				FEN1_4h	2	9				FEN1_5h	2	0
			FEN1_100	3	22				FEN1_4h	2	21				FEN1_5h	2	0
			FEN1_100	3	6				FEN1_4h	2	21				FEN1_5h	2	0
			FEN1_100	3	5				FEN1_4h	2	26				FEN1_5h	2	0
			FEN1_100	3	21				FEN1_4h	2	6				FEN1_5h	2	8
			FEN1_100	3	14				FEN1_4h	2	61				FEN1_5h	2	6
			FEN1_100	3	5				FEN1_4h	2	4				FEN1_5h	2	5
			FEN1_100	3	27				FEN1_4h	2	21				FEN1_5h	2	38
			FEN1_100	3	1				FEN1_4h	2	41				FEN1_5h	2	0
			FEN1_100	3	35				FEN1_4h	2	16				FEN1_5h	2	0
			FEN1_100	3	29				FEN1_4h	2	57				FEN1_5h	2	12
			FEN1_100	3	20				FEN1_4h	2	14				FEN1_5h	2	9
			FEN1_100	3	13				FEN1_4h	2	32				FEN1_5h	2	0
			FEN1_100	3	13				FEN1_4h	2	26				FEN1_5h	2	5
			FEN1_100	3	36				FEN1_4h	2	11				FEN1_5h	2	0
			FEN1_100	3	14				FEN1_4h	2	33				FEN1_5h	2	0
			FEN1_100	3	26				FEN1_4h	2	16				FEN1_5h	2	0
			FEN1_100	3	4				FEN1_4h	2	26				FEN1_5h	2	41
			FEN1_100	3	30				FEN1_4h	2	11				FEN1_5h	2	17
			FEN1_100	3	4				FEN1_4h	2	16				FEN1_5h	2	3
			FEN1_100	3	10				FEN1_4h	2	23				FEN1_5h	2	38
			FEN1_100	3	36				FEN1_4h	2	12				FEN1_5h	2	25
			FEN1_100	3	3				FEN1_4h	2	2				FEN1_5h	2	61
			FEN1_100	3	9				FEN1_4h	2	33				FEN1_5h	2	2
			FEN1_100	3	6				FEN1_4h	2	26				FEN1_5h	2	37
			FEN1_100	3	5				FEN1_4h	2	39				FEN1_5h	2	28
			FEN1_100	3	4				FEN1_4h	2	44				FEN1_5h	2	1
			FEN1_100	3	0				FEN1_4h	2	14				FEN1_5h	2	24
			FEN1_100	3	5				FEN1_4h	2	10				FEN1_5h	2	0
			FEN1_100	3	6				FEN1_4h	2	9				FEN1_5h	2	0
			FEN1_100	3	1				FEN1_4h	2	11				FEN1_5h	2	21
			FEN1_100	3	28				FEN1_4h	2	108				FEN1_5h	2	48
			FEN1_100	3	0				FEN1_4h	2	3				FEN1_5h	2	36
			FEN1_100	3	0				FEN1_4h	2	7				FEN1_5h	2	0
			FEN1_100	3	0				FEN1_4h	2	23				FEN1_5h	2	0
			FEN1_100	3	3				FEN1_4h	2	3				FEN1_5h	2	0
			FEN1_100	3	7				FEN1_4h	2	12				FEN1_5h	2	14
			FEN1_100	3	20				FEN1_4h	2	5				FEN1_5h	2	32
			FEN1_100	3	1				FEN1_4h	2	15				FEN1_5h	2	22
			FEN1_100	3	5				FEN1_4h	2	11				FEN1_5h	2	0
			FEN1_100	3	14				FEN1_4h	2	45				FEN1_5h	2	0
			FEN1_100	3	2				FEN1_4h	2	27				FEN1_5h	2	8
			FEN1_100	3	8				FEN1_4h	2	34				FEN1_5h	2	0
			FEN1_100	3	17				FEN1_4h	2	2				FEN1_5h	2	12
			FEN1_100	3	35				FEN1_4h	2	16				FEN1_5h	2	20
			FEN1_100	3	0				FEN1_4h	2	1				FEN1_5h	2	0
			FEN1_100	3	5				FEN1_4h	2	43				FEN1_5h	2	53
			FEN1_100	3	17				FEN1_4h	2	6				FEN1_5h	2	0
			FEN1_100	3	8				FEN1_4h	2	10				FEN1_5h	2	0
			FEN1_100	3	9				FEN1_4h	2	17				FEN1_5h	2	13
			FEN1_100	3	10				FEN1_4h	2	17				FEN1_5h	2	0
			FEN1_100	3	12				FEN1_4h	2	1				FEN1_5h	2	0
			FEN1_100	3	8				FEN1_4h	2	21				FEN1_5h	2	0
			FEN1_100	3	2				FEN1_4h	2	28				FEN1_5h	2	0
			FEN1_100	3	41				FEN1_4h	2	39				FEN1_5h	2	0
			FEN1_100	3	6				FEN1_4h	2	16				FEN1_5h	2	0
			FEN1_100	3	10				FEN1_4h	2	24				FEN1_5h	2	0
			FEN1_100	3	18				FEN1_4h	2	65				FEN1_5h	2	0
			FEN1_100	3	0				FEN1_4h	2	7				FEN1_5h	2	39
			FEN1_100	3	18				FEN1_4h	2	2				FEN1_5h	2	0
			FEN1_100	3	2				FEN1_4h	2	17				FEN1_5h	2	14
			FEN1_100	3	3				FEN1_4h	2	46				FEN1_5h	2	31
			FEN1_100	3	1				FEN1_4h	2	33				FEN1_5h	2	29
			FEN1_100	3	5				FEN1_4h	2	20				FEN1_5h	2	27
			FEN1_100	3	7				FEN1_4h	2	41				FEN1_5h	2	38
			FEN1_100	3	1				FEN1_4h	2	23				FEN1_5h	2	2
			FEN1_100	3	2				FEN1_4h	2	4				FEN1_5h	2	73
			FEN1_100	3	4				FEN1_4h	2	34				FEN1_5h	2	13
			FEN1_100	3	5				FEN1_4h	2	24				FEN1_5h	2	57
			FEN1_100	3	22				FEN1_4h	2	21				FEN1_5h	2	31
			FEN1_100	3	10				FEN1_4h	2	21				FEN1_5h	2	57
			FEN1_100	3	4				FEN1_4h	2	11				FEN1_5h	2	20
			FEN1_100	3	1				FEN1_4h	2	8				FEN1_5h	2	0
			FEN1_100	3	8				FEN1_4h	2	23				FEN1_5h	2	1
			FEN1_100	3	4				FEN1_4h	2	6				FEN1_5h	2	8
			FEN1_100	3	0				FEN1_4h	2	17				FEN1_5h	2	1
			FEN1_100	3	9				FEN1_4h	2	10				FEN1_5h	2	1
			FEN1_100	3	9				FEN1_4h	2	29				FEN1_5h	2	1
			FEN1_100	3	1				FEN1_4h	2	33				FEN1_5h	2	0
			FEN1_100	3	30				FEN1_4h	2	36				FEN1_5h	2	0
			FEN1_100	3	2				FEN1_4h	2	51				FEN1_5h	2	0
			FEN1_100	3	18				FEN1_4h	2	41				FEN1_5h	2	0
			FEN1_100	3	17				FEN1_4h	2	33				FEN1_5h	2	43
			FEN1_100	3	13				FEN1_4h	2	10				FEN1_5h	2	0
			FEN1_100	3	18				FEN1_4h	2	55				FEN1_5h	2	43
			FEN1_100	3	48				FEN1_4h	2	9				FEN1_5h	2	11
			FEN1_100	3	5				FEN1_4h	2	28				FEN1_5h	2	0
			FEN1_100	3	23				FEN1_4h	2	12				FEN1_5h	2	0
			FEN1_100	3	13				FEN1_4h	2	15				FEN1_5h	2	0
			FEN1_100	3	9				FEN1_4h	2	7				FEN1_5h	2	0
			FEN1_100	3	3				FEN1_4h	2	24				FEN1_5h	2	24
			FEN1_100	3	15				FEN1_4h	2	12				FEN1_5h	2	7
			FEN1_100	3	5				FEN1_4h	2	17				FEN1_5h	2	3
			FEN1_100	3	12				FEN1_4h	2	22				FEN1_5h	2	0
			FEN1_100	3	5				FEN1_4h	2	7				FEN1_5h	2	0
			FEN1_100	3	10				FEN1_4h	2	9				FEN1_5h	2	0
			FEN1_100	3	1				FEN1_4h	2	11				FEN1_5h	2	0
			FEN1_100	3	37				FEN1_4h	2	14				FEN1_5h	2	0
			FEN1_100	3	20				FEN1_4h	2	7				FEN1_5h	2	0
			FEN1_100	3	32				FEN1_4h	2	13				FEN1_5h	2	0
			FEN1_100	3	34				FEN1_4h	2	9				FEN1_5h	2	0
			FEN1_100	3	17				FEN1_4h	2	14				FEN1_5h	2	0
			FEN1_100	3	1				FEN1_4h	2	60				FEN1_5h	2	3
			FEN1_100	3	0				FEN1_4h	2	10				FEN1_5h	2	52
			FEN1_100	3	0				FEN1_4h	2	4				FEN1_5h	2	28
			FEN1_100	3	1				FEN1_4h	2	30				FEN1_5h	2	17
			FEN1_100	3	20				FEN1_4h	2	46				FEN1_5h	2	0
			FEN1_100	3	17				FEN1_4h	2	6				FEN1_5h	2	0
			FEN1_100	3	6				FEN1_4h	2	17				FEN1_5h	2	1
			FEN1_100	3	51				FEN1_4h	2	16				FEN1_5h	2	22
			FEN1_100	3	44				FEN1_4h	2	16				FEN1_5h	2	0
			FEN1_100	3	13				FEN1_4h	2	7				FEN1_5h	2	0
			FEN1_100	3	18				FEN1_4h	2	16				FEN1_5h	2	66
			FEN1_100	3	13				FEN1_4h	2	22				FEN1_5h	2	26
			FEN1_100	3	15				FEN1_4h	2	22				FEN1_5h	2	13
			FEN1_100	3	33				FEN1_4h	2	45				FEN1_5h	2	3
			FEN1_100	3	1				FEN1_4h	2	28				FEN1_5h	2	33
			FEN1_100	3	21				FEN1_4h	2	6				FEN1_5h	2	47
			FEN1_100	3	26				FEN1_4h	2	25				FEN1_5h	2	0
			FEN1_100	3	0				FEN1_4h	2	15				FEN1_5h	2	0
			FEN1_100	3	9				FEN1_4h	2	3				FEN1_5h	2	0
			FEN1_100	3	4				FEN1_4h	2	0				FEN1_5h	2	6
			FEN1_100	3	36				FEN1_4h	2	0				FEN1_5h	2	0
			FEN1_100	3	36				FEN1_4h	2	13				FEN1_5h	2	0
			FEN1_100	3	23				FEN1_4h	2	30				FEN1_5h	2	34
			FEN1_100	3	7				FEN1_4h	2	14				FEN1_5h	2	0
			FEN1_100	3	22				FEN1_4h	2	25				FEN1_5h	2	0
			FEN1_100	3	11				FEN1_4h	2	15				FEN1_5h	2	0
			FEN1_100	3	14				FEN1_4h	2	9				FEN1_5h	2	0
			FEN1_100	3	9				FEN1_4h	2	5				FEN1_5h	2	18
			FEN1_100	3	24				FEN1_4h	2	9				FEN1_5h	2	17
			FEN1_100	3	27				FEN1_4h	2	3				FEN1_5h	2	13
			FEN1_100	3	7				FEN1_4h	2	19				FEN1_5h	2	0
			FEN1_100	3	3				FEN1_4h	2	20				FEN1_5h	2	47
			FEN1_100	3	10				FEN1_4h	2	59				FEN1_5h	2	40
			FEN1_100	3	26				FEN1_4h	2	14				FEN1_5h	2	57
			FEN1_100	3	15				FEN1_4h	2	25				FEN1_5h	2	33
			FEN1_100	3	5				FEN1_4h	2	10				FEN1_5h	2	0
			FEN1_100	3	2				FEN1_4h	2	4				FEN1_5h	2	3
			FEN1_100	3	7				FEN1_5h	2	49				FEN1_5h	2	0
			FEN1_100	3	2				FEN1_5h	2	98				FEN1_5h	2	3
			FEN1_100	3	0				FEN1_5h	2	4				FEN1_5h	2	0
									FEN1_5h	2	16				FEN1_5h	2	40
									FEN1_5h	2	8				FEN1_5h	2	34
									FEN1_5h	2	0				FEN1_5h	2	29
									FEN1_5h	2	5				FEN1_5h	2	37
									FEN1_5h	2	37				FEN1_5h	2	19
									FEN1_5h	2	51				FEN1_5h	2	0
									FEN1_5h	2	0				FEN1_5h	2	8
									FEN1_5h	2	5				FEN1_5h	2	22
									FEN1_5h	2	32				FEN1_5h	2	0
									FEN1_5h	2	3				FEN1_5h	2	2
									FEN1_5h	2	10				FEN1_5h	2	0
									FEN1_5h	2	44				FEN1_5h	2	0
									FEN1_5h	2	14				FEN1_5h	2	7
									FEN1_5h	2	45				FEN1_5h	2	29
									FEN1_5h	2	62				FEN1_5h	2	47
									FEN1_5h	2	39				FEN1_5h	2	39
									FEN1_5h	2	41				FEN1_5h	2	0
									FEN1_5h	2	0				FEN1_5h	2	1
									FEN1_5h	2	0				FEN1_5h	2	22
									FEN1_5h	2	2				FEN1_5h	2	28
									FEN1_5h	2	0				FEN1_5h	2	19
									FEN1_5h	2	1				FEN1_5h	2	1
									FEN1_5h	2	50				FEN1_5h	2	79
									FEN1_5h	2	12				FEN1_5h	2	0
									FEN1_5h	2	9				FEN1_5h	2	49
									FEN1_5h	2	44				FEN1_5h	2	11
									FEN1_5h	2	0				FEN1_5h	2	10
									FEN1_5h	2	19				FEN1_5h	2	31
									FEN1_5h	2	1				FEN1_5h	2	16
									FEN1_5h	2	0				FEN1_5h	2	36
									FEN1_5h	2	1				FEN1_5h	2	25
									FEN1_5h	2	2				FEN1_5h	2	59
									FEN1_5h	2	4				FEN1_5h	2	5
									FEN1_5h	2	1				FEN1_5h	2	34
									FEN1_5h	2	0				FEN1_5h	2	70
									FEN1_5h	2	32				FEN1_5h	2	43
									FEN1_5h	2	44				FEN1_5h	2	62
									FEN1_5h	2	0				FEN1_5h	2	50
									FEN1_5h	2	0				FEN1_5h	2	77
									FEN1_5h	2	9				FEN1_5h	2	40
									FEN1_5h	2	0				FEN1_5h	2	22
									FEN1_5h	2	7				FEN1_5h	2	29
									FEN1_5h	2	7				FEN1_5h	2	55
									FEN1_5h	2	22				FEN1_5h	2	7
									FEN1_5h	2	13				WT_0	3	0
									FEN1_5h	2	3				WT_0	3	0
									FEN1_5h	2	39				WT_0	3	0
									FEN1_5h	2	35				WT_0	3	0
									FEN1_5h	2	0				WT_0	3	0
									FEN1_5h	2	37				WT_0	3	0
									FEN1_5h	2	0				WT_0	3	0
									FEN1_5h	2	2				WT_0	3	0
									FEN1_5h	2	1				WT_0	3	0
									FEN1_5h	2	86				WT_0	3	0
									FEN1_5h	2	19				WT_0	3	0
									FEN1_5h	2	8				WT_0	3	0
									FEN1_5h	2	42				WT_0	3	0
									FEN1_5h	2	65				WT_0	3	0
									FEN1_5h	2	55				WT_0	3	0
									FEN1_5h	2	27				WT_0	3	0
									FEN1_5h	2	61				WT_0	3	0
									FEN1_5h	2	49				WT_0	3	0
									FEN1_5h	2	37				WT_0	3	0
									FEN1_5h	2	55				WT_0	3	0
									FEN1_5h	2	1				WT_0	3	0
									FEN1_5h	2	21				WT_0	3	0
									FEN1_5h	2	29				WT_0	3	0
									FEN1_5h	2	60				WT_0	3	0
									FEN1_5h	2	63				WT_0	3	1
									FEN1_5h	2	0				WT_0	3	0
									FEN1_5h	2	1				WT_0	3	0
									FEN1_5h	2	1				WT_0	3	0
									FEN1_5h	2	20				WT_0	3	0
									FEN1_5h	2	75				WT_0	3	0
									FEN1_5h	2	36				WT_0	3	2
									FEN1_5h	2	19				WT_0	3	0
									FEN1_5h	2	75				WT_0	3	0
									FEN1_5h	2	56				WT_0	3	0
									FEN1_5h	2	0				WT_0	3	0
									FEN1_5h	2	37				WT_0	3	1
									FEN1_5h	2	81				WT_0	3	0
									FEN1_5h	2	44				WT_0	3	0
									FEN1_5h	2	47				WT_0	3	0
									FEN1_5h	2	0				WT_0	3	0
									FEN1_5h	2	0				WT_0	3	0
									FEN1_5h	2	53				WT_0	3	0
									FEN1_5h	2	0				WT_0	3	0
									FEN1_5h	2	0				WT_0	3	0
									FEN1_5h	2	0				WT_0	3	0
									FEN1_5h	2	0				WT_0	3	0
									FEN1_5h	2	0				WT_0	3	0
									FEN1_5h	2	0				WT_0	3	0
									FEN1_5h	2	0				WT_0	3	0
									FEN1_5h	2	0				WT_0	3	0
									FEN1_5h	2	47				WT_0	3	0
									FEN1_5h	2	1				WT_0	3	0
									FEN1_5h	2	8				WT_0	3	0
									FEN1_5h	2	11				WT_0	3	0
									FEN1_5h	2	54				WT_0	3	0
									FEN1_5h	2	30				WT_0	3	0
									FEN1_5h	2	23				WT_0	3	0
									FEN1_5h	2	41				WT_0	3	0
									FEN1_5h	2	38				WT_0	3	0
									FEN1_5h	2	10				WT_0	3	0
									FEN1_5h	2	52				WT_0	3	0
									FEN1_5h	2	6				WT_0	3	0
									FEN1_5h	2	30				WT_0	3	0
									FEN1_5h	2	48				WT_0	3	0
									FEN1_5h	2	0				WT_0	3	0
									FEN1_5h	2	32				WT_0	3	0
									FEN1_5h	2	3				WT_0	3	0
									FEN1_5h	2	0				WT_0	3	0
									FEN1_5h	2	0				WT_0	3	0
									FEN1_5h	2	0				WT_0	3	1
									FEN1_5h	2	0				WT_0	3	0
									FEN1_5h	2	0				WT_0	3	0
									FEN1_5h	2	0				WT_0	3	0
									FEN1_5h	2	0				WT_0	3	0
									FEN1_5h	2	38				WT_0	3	0
									FEN1_5h	2	0				WT_0	3	0
									FEN1_5h	2	27				WT_0	3	0
									FEN1_5h	2	23				WT_0	3	0
									FEN1_5h	2	0				WT_0	3	2
									FEN1_5h	2	0				WT_0	3	0
									FEN1_5h	2	0				WT_0	3	0
									FEN1_5h	2	0				WT_0	3	1
									FEN1_5h	2	39				WT_0	3	0
									FEN1_5h	2	63				WT_0	3	0
									FEN1_5h	2	28				WT_0	3	0
									FEN1_5h	2	1				WT_0	3	2
									FEN1_5h	2	0				WT_0	3	0
									FEN1_5h	2	1				WT_0	3	0
									FEN1_5h	2	0				WT_0	3	1
									FEN1_5h	2	0				WT_0	3	1
									FEN1_5h	2	1				WT_0	3	0
									FEN1_5h	2	0				WT_0	3	2
									FEN1_5h	2	0				WT_0	3	0
									FEN1_5h	2	0				WT_0	3	0
									FEN1_5h	2	18				WT_0	3	0
									FEN1_5h	2	24				WT_0	3	0
									FEN1_5h	2	32				WT_0	3	1
									FEN1_5h	2	15				WT_0	3	0
									FEN1_5h	2	0				WT_0	3	0
									FEN1_5h	2	0				WT_0	3	0
									FEN1_5h	2	0				WT_0	3	0
									FEN1_5h	2	40				WT_0	3	0
									FEN1_5h	2	0				WT_0	3	0
									FEN1_5h	2	0				WT_0	3	0
									FEN1_5h	2	22				WT_0	3	0
									FEN1_5h	2	81				WT_0	3	1
									FEN1_5h	2	40				WT_0	3	0
									FEN1_5h	2	20				WT_0	3	0
									FEN1_5h	2	31				WT_0	3	0
									FEN1_5h	2	41				WT_0	3	1
									FEN1_5h	2	0				WT_0	3	0
									FEN1_5h	2	0				WT_0	3	0
									FEN1_5h	2	0				WT_0	3	0
									FEN1_5h	2	102				WT_0	3	0
									FEN1_5h	2	0				WT_0	3	0
									FEN1_5h	2	0				WT_0	3	0
									FEN1_5h	2	26				WT_0	3	0
									FEN1_5h	2	1				WT_0	3	0
									FEN1_5h	2	0				WT_0	3	0
									FEN1_5h	2	0				WT_0	3	1
									FEN1_5h	2	2				WT_0	3	0
									FEN1_5h	2	13				WT_0	3	0
									FEN1_5h	2	27				WT_0	3	0
									FEN1_5h	2	10				WT_0	3	0
									FEN1_5h	2	0				WT_0	3	0
									FEN1_5h	2	37				WT_0	3	0
									FEN1_5h	2	51				WT_0	3	0
									FEN1_5h	2	15				WT_0	3	0
									FEN1_5h	2	5				WT_0	3	0
									FEN1_5h	2	0				WT_0	3	0
									FEN1_5h	2	7				WT_0	3	0
									FEN1_5h	2	0				WT_0	3	0
									FEN1_5h	2	77				WT_0	3	0
									FEN1_5h	2	0				WT_0	3	0
									FEN1_5h	2	63				WT_0	3	1
									FEN1_5h	2	38				WT_0	3	0
									FEN1_5h	2	47				WT_0	3	0
									FEN1_5h	2	17				WT_0	3	0
									FEN1_5h	2	17				WT_0	3	0
									FEN1_5h	2	0				WT_0	3	0
									FEN1_5h	2	16				WT_0	3	0
									FEN1_5h	2	24				WT_0	3	0
									FEN1_5h	2	0				WT_0	3	1
									FEN1_5h	2	31				WT_0	3	0
									FEN1_5h	2	0				WT_0	3	0
									FEN1_5h	2	0				WT_0	3	0
									FEN1_5h	2	27				WT_0	3	0
									FEN1_5h	2	55				WT_0	3	0
									FEN1_5h	2	36				WT_0	3	0
[truncated: 1,217 more rows]

## Sheet: Sheet3
Strains	Exp	gH2AX Foci per cells
WT_0	1	0
WT_0	1	1
WT_0	1	0
WT_0	1	0
WT_0	1	0
WT_0	1	2
WT_0	1	0
WT_0	1	0
WT_0	1	0
WT_0	1	0
WT_0	1	0
WT_0	1	0
WT_0	1	0
WT_0	1	0
WT_0	1	0
WT_0	1	2
WT_0	1	0
WT_0	1	1
WT_0	1	0
WT_0	1	0
WT_0	1	0
WT_0	1	0
WT_0	1	1
WT_0	1	0
WT_0	1	0
WT_0	1	0
WT_0	1	0
WT_0	1	0
WT_0	1	0
WT_0	1	4
WT_0	1	0
WT_0	1	0
WT_0	1	0
WT_0	1	0
WT_0	1	0
WT_0	1	0
WT_0	1	0
WT_0	1	0
WT_0	1	0
WT_0	1	0
WT_0	1	0
WT_0	1	0
WT_0	1	0
WT_0	1	1
WT_0	1	1
WT_0	1	2
WT_0	1	0
WT_0	1	0
WT_0	1	0
WT_0	1	0
WT_0	1	0
WT_0	1	0
WT_0	1	0
WT_0	1	0
WT_0	1	0
WT_0	1	1
WT_0	1	2
WT_0	1	0
WT_0	1	1
WT_0	1	2
WT_0	1	0
WT_0	1	0
WT_0	1	0
WT_0	1	0
WT_0	1	0
WT_0	1	0
WT_0	1	0
WT_0	1	0
WT_0	1	0
WT_0	1	0
WT_0	1	1
WT_0	1	0
WT_0	1	0
WT_0	1	0
WT_0	1	0
WT_0	1	0
WT_0	1	1
WT_0	1	0
WT_0	1	0
WT_0	1	0
WT_3h	1	0
WT_3h	1	1
WT_3h	1	0
WT_3h	1	1
WT_3h	1	6
WT_3h	1	0
WT_3h	1	0
WT_3h	1	0
WT_3h	1	0
WT_3h	1	0
WT_3h	1	0
WT_3h	1	0
WT_3h	1	0
WT_3h	1	1
WT_3h	1	0
WT_3h	1	0
WT_3h	1	0
WT_3h	1	0
WT_3h	1	0
WT_3h	1	1
WT_3h	1	1
WT_3h	1	0
WT_3h	1	0
WT_3h	1	0
WT_3h	1	2
WT_3h	1	0
WT_3h	1	0
WT_3h	1	0
WT_3h	1	0
WT_3h	1	0
WT_3h	1	1
WT_3h	1	1
WT_3h	1	0
WT_3h	1	0
WT_3h	1	0
WT_3h	1	1
WT_3h	1	0
WT_3h	1	0
WT_3h	1	0
WT_3h	1	0
WT_3h	1	1
WT_3h	1	0
WT_3h	1	0
WT_3h	1	0
WT_3h	1	0
WT_3h	1	0
WT_3h	1	4
WT_3h	1	0
WT_3h	1	0
WT_3h	1	0
WT_3h	1	0
WT_4h	1	11
WT_4h	1	0
WT_4h	1	0
WT_4h	1	0
WT_4h	1	0
WT_4h	1	0
WT_4h	1	0
WT_4h	1	0
WT_4h	1	0
WT_4h	1	0
WT_4h	1	0
WT_4h	1	0
WT_4h	1	0
WT_4h	1	0
WT_4h	1	0
WT_4h	1	0
WT_4h	1	0
WT_4h	1	0
WT_4h	1	4
WT_4h	1	0
WT_4h	1	0
WT_4h	1	3
WT_4h	1	1
WT_4h	1	0
WT_4h	1	0
WT_4h	1	2
WT_4h	1	0
WT_4h	1	0
WT_4h	1	0
WT_4h	1	4
WT_4h	1	4
WT_4h	1	1
WT_4h	1	7
WT_4h	1	1
WT_4h	1	0
WT_4h	1	1
WT_4h	1	0
WT_4h	1	1
WT_4h	1	2
WT_4h	1	1
WT_4h	1	0
WT_4h	1	0
WT_4h	1	0
WT_4h	1	0
WT_4h	1	1
WT_4h	1	1
WT_4h	1	0
WT_4h	1	1
WT_4h	1	3
WT_4h	1	0
WT_4h	1	0
WT_4h	1	2
WT_4h	1	1
WT_5h	1	0
WT_5h	1	1
WT_5h	1	0
WT_5h	1	0
WT_5h	1	2
WT_5h	1	0
WT_5h	1	1
WT_5h	1	0
WT_5h	1	0
WT_5h	1	1
WT_5h	1	0
WT_5h	1	13
WT_5h	1	0
WT_5h	1	0
WT_5h	1	0
WT_5h	1	1
WT_5h	1	0
WT_5h	1	0
WT_5h	1	0
WT_5h	1	1
WT_5h	1	0
WT_5h	1	3
WT_5h	1	0
WT_5h	1	0
WT_5h	1	0
WT_5h	1	0
WT_5h	1	0
WT_5h	1	3
WT_5h	1	0
WT_5h	1	0
WT_5h	1	4
WT_5h	1	1
WT_5h	1	4
WT_5h	1	0
WT_5h	1	1
WT_5h	1	1
WT_5h	1	0
WT_5h	1	13
WT_5h	1	0
WT_5h	1	0
WT_5h	1	3
WT_5h	1	11
WT_5h	1	1
WT_5h	1	3
WT_5h	1	1
WT_5h	1	8
WT_5h	1	0
WT_5h	1	8
WT_5h	1	0
WT_5h	1	0
WT_5h	1	1
WT_5h	1	2
WT_5h	1	0
WT_5h	1	0
WT_5h	1	0
WT_5h	1	0
WT_5h	1	0
WT_5h	1	0
WT_5h	1	0
WT_5h	1	0
WT_5h	1	0
WT_5h	1	0
WT_5h	1	0
WT_5h	1	2
FEN1_0	1	2
FEN1_0	1	0
FEN1_0	1	3
FEN1_0	1	0
FEN1_0	1	3
FEN1_0	1	1
FEN1_0	1	0
FEN1_0	1	0
FEN1_0	1	1
FEN1_0	1	2
FEN1_0	1	0
FEN1_0	1	0
FEN1_0	1	1
FEN1_0	1	0
FEN1_0	1	0
FEN1_0	1	0
FEN1_0	1	1
FEN1_0	1	0
FEN1_0	1	0
FEN1_0	1	0
FEN1_0	1	0
FEN1_0	1	0
FEN1_0	1	0
FEN1_0	1	0
FEN1_0	1	1
FEN1_0	1	0
FEN1_0	1	11
FEN1_0	1	0
FEN1_0	1	0
FEN1_0	1	0
FEN1_0	1	0
FEN1_0	1	3
FEN1_0	1	0
FEN1_0	1	0
FEN1_0	1	0
FEN1_0	1	0
FEN1_0	1	0
FEN1_0	1	0
FEN1_0	1	0
FEN1_0	1	0
FEN1_0	1	0
FEN1_0	1	2
FEN1_0	1	0
FEN1_0	1	1
FEN1_0	1	0
FEN1_0	1	0
FEN1_0	1	5
FEN1_0	1	0
FEN1_0	1	2
FEN1_0	1	0
FEN1_0	1	0
FEN1_0	1	0
FEN1_0	1	1
FEN1_0	1	0
FEN1_0	1	0
FEN1_0	1	1
FEN1_0	1	0
FEN1_0	1	0
FEN1_0	1	0
FEN1_0	1	0
FEN1_0	1	0
FEN1_0	1	0
FEN1_0	1	0
FEN1_0	1	0
FEN1_0	1	1
FEN1_0	1	0
FEN1_0	1	0
FEN1_0	1	0
FEN1_0	1	0
FEN1_0	1	0
FEN1_0	1	0
FEN1_0	1	1
FEN1_0	1	0
FEN1_0	1	0
FEN1_0	1	0
FEN1_0	1	0
FEN1_0	1	0
FEN1_0	1	0
FEN1_0	1	0
FEN1_0	1	0
FEN1_0	1	0
FEN1_0	1	0
FEN1_0	1	0
FEN1_0	1	0
FEN1_0	1	0
FEN1_0	1	0
FEN1_0	1	0
FEN1_0	1	0
FEN1_0	1	0
FEN1_0	1	0
FEN1_0	1	6
FEN1_3h	1	32
FEN1_3h	1	0
FEN1_3h	1	0
FEN1_3h	1	0
FEN1_3h	1	0
FEN1_3h	1	0
FEN1_3h	1	0
FEN1_3h	1	0
FEN1_3h	1	1
FEN1_3h	1	5
FEN1_3h	1	0
FEN1_3h	1	0
FEN1_3h	1	1
FEN1_3h	1	0
FEN1_3h	1	0
FEN1_3h	1	0
FEN1_3h	1	0
FEN1_3h	1	3
FEN1_3h	1	0
FEN1_3h	1	0
FEN1_3h	1	0
FEN1_3h	1	0
FEN1_3h	1	0
FEN1_3h	1	0
FEN1_3h	1	0
FEN1_3h	1	0
FEN1_3h	1	0
FEN1_3h	1	2
FEN1_3h	1	0
FEN1_3h	1	0
FEN1_3h	1	0
FEN1_3h	1	0
FEN1_3h	1	0
FEN1_3h	1	0
FEN1_3h	1	0
FEN1_3h	1	0
FEN1_3h	1	1
FEN1_3h	1	0
FEN1_3h	1	0
FEN1_3h	1	0
FEN1_3h	1	0
FEN1_3h	1	0
FEN1_3h	1	0
FEN1_3h	1	1
FEN1_3h	1	0
FEN1_3h	1	0
FEN1_3h	1	0
FEN1_3h	1	0
FEN1_3h	1	0
FEN1_3h	1	3
FEN1_3h	1	26
FEN1_3h	1	8
FEN1_3h	1	1
FEN1_3h	1	3
FEN1_3h	1	0
FEN1_3h	1	0
FEN1_3h	1	0
FEN1_3h	1	7
FEN1_3h	1	1
FEN1_3h	1	0
FEN1_3h	1	0
FEN1_3h	1	0
FEN1_3h	1	0
FEN1_3h	1	0
FEN1_3h	1	0
FEN1_3h	1	0
FEN1_3h	1	5
FEN1_3h	1	0
FEN1_3h	1	2
FEN1_3h	1	0
FEN1_3h	1	0
FEN1_3h	1	0
FEN1_3h	1	0
FEN1_3h	1	1
FEN1_3h	1	0
FEN1_3h	1	0
FEN1_3h	1	0
FEN1_3h	1	0
FEN1_3h	1	0
FEN1_3h	1	0
FEN1_3h	1	0
FEN1_3h	1	0
FEN1_3h	1	0
FEN1_3h	1	0
FEN1_3h	1	0
FEN1_3h	1	0
FEN1_3h	1	0
FEN1_3h	1	0
FEN1_3h	1	0
FEN1_3h	1	1
FEN1_3h	1	2
FEN1_3h	1	0
FEN1_3h	1	0
FEN1_3h	1	0
FEN1_3h	1	0
FEN1_3h	1	0
FEN1_3h	1	0
FEN1_3h	1	0
FEN1_3h	1	0
FEN1_3h	1	0
FEN1_3h	1	0
FEN1_3h	1	0
FEN1_3h	1	0
FEN1_3h	1	0
FEN1_3h	1	0
FEN1_3h	1	0
FEN1_3h	1	0
FEN1_3h	1	0
FEN1_3h	1	0
FEN1_3h	1	1
FEN1_3h	1	0
FEN1_3h	1	0
FEN1_3h	1	0
FEN1_3h	1	0
FEN1_3h	1	1
FEN1_3h	1	3
FEN1_3h	1	0
FEN1_3h	1	0
FEN1_3h	1	0
FEN1_3h	1	0
FEN1_3h	1	0
FEN1_3h	1	0
FEN1_3h	1	0
FEN1_3h	1	11
FEN1_3h	1	3
FEN1_3h	1	0
FEN1_3h	1	0
FEN1_3h	1	1
FEN1_3h	1	0
FEN1_3h	1	0
FEN1_3h	1	2
FEN1_3h	1	0
FEN1_3h	1	0
FEN1_3h	1	1
FEN1_3h	1	0
FEN1_3h	1	4
FEN1_3h	1	0
FEN1_3h	1	0
FEN1_4h	1	0
FEN1_4h	1	0
FEN1_4h	1	2
FEN1_4h	1	0
FEN1_4h	1	6
FEN1_4h	1	0
FEN1_4h	1	3
FEN1_4h	1	1
FEN1_4h	1	7
FEN1_4h	1	0
FEN1_4h	1	1
FEN1_4h	1	0
FEN1_4h	1	3
FEN1_4h	1	6
FEN1_4h	1	7
FEN1_4h	1	1
FEN1_4h	1	9
FEN1_4h	1	0
FEN1_4h	1	0
FEN1_4h	1	0
FEN1_4h	1	0
FEN1_4h	1	1
FEN1_4h	1	0
FEN1_4h	1	0
FEN1_4h	1	0
FEN1_4h	1	9
FEN1_4h	1	0
FEN1_4h	1	0
FEN1_4h	1	1
FEN1_4h	1	0
FEN1_4h	1	0
FEN1_4h	1	0
FEN1_4h	1	0
FEN1_4h	1	0
FEN1_4h	1	5
FEN1_4h	1	6
FEN1_4h	1	3
FEN1_4h	1	35
FEN1_4h	1	0
FEN1_4h	1	5
FEN1_4h	1	7
FEN1_4h	1	0
FEN1_4h	1	11
FEN1_4h	1	4
FEN1_4h	1	0
FEN1_4h	1	8
FEN1_4h	1	6
FEN1_4h	1	20
FEN1_4h	1	15
FEN1_4h	1	0
FEN1_4h	1	0
FEN1_4h	1	0
FEN1_4h	1	0
FEN1_4h	1	0
FEN1_4h	1	11
FEN1_4h	1	4
FEN1_4h	1	13
FEN1_4h	1	3
FEN1_4h	1	16
FEN1_4h	1	38
FEN1_4h	1	5
FEN1_4h	1	0
FEN1_4h	1	17
FEN1_4h	1	1
FEN1_4h	1	0
FEN1_4h	1	0
FEN1_4h	1	0
FEN1_4h	1	0
FEN1_4h	1	0
FEN1_4h	1	0
FEN1_4h	1	0
FEN1_4h	1	0
FEN1_4h	1	12
FEN1_4h	1	13
FEN1_4h	1	6
FEN1_4h	1	11
FEN1_4h	1	0
FEN1_4h	1	6
FEN1_4h	1	0
FEN1_4h	1	3
FEN1_4h	1	1
FEN1_4h	1	7
FEN1_4h	1	0
FEN1_4h	1	1
FEN1_4h	1	0
FEN1_4h	1	3
FEN1_4h	1	6
FEN1_4h	1	3
FEN1_4h	1	0
FEN1_4h	1	60
FEN1_4h	1	0
FEN1_4h	1	0
FEN1_4h	1	5
FEN1_4h	1	3
FEN1_4h	1	1
FEN1_4h	1	0
FEN1_4h	1	0
FEN1_4h	1	5
FEN1_4h	1	0
FEN1_4h	1	0
FEN1_4h	1	5
FEN1_4h	1	3
FEN1_4h	1	0
FEN1_4h	1	2
FEN1_4h	1	0
FEN1_4h	1	0
FEN1_4h	1	0
FEN1_4h	1	0
FEN1_4h	1	6
FEN1_4h	1	0
FEN1_4h	1	3
FEN1_4h	1	1
FEN1_4h	1	7
FEN1_4h	1	0
FEN1_4h	1	1
FEN1_4h	1	0
FEN1_4h	1	3
FEN1_4h	1	6
FEN1_4h	1	6
FEN1_4h	1	4
FEN1_5h	1	24
FEN1_5h	1	7
FEN1_5h	1	19
FEN1_5h	1	34
FEN1_5h	1	11
FEN1_5h	1	42
FEN1_5h	1	54
FEN1_5h	1	24
FEN1_5h	1	3
FEN1_5h	1	13
FEN1_5h	1	21
FEN1_5h	1	4
FEN1_5h	1	3
FEN1_5h	1	23
FEN1_5h	1	42
FEN1_5h	1	6
FEN1_5h	1	55
FEN1_5h	1	19
FEN1_5h	1	11
FEN1_5h	1	18
FEN1_5h	1	25
FEN1_5h	1	2
FEN1_5h	1	3
FEN1_5h	1	1
FEN1_5h	1	46
FEN1_5h	1	11
FEN1_5h	1	27
FEN1_5h	1	14
FEN1_5h	1	17
FEN1_5h	1	7
FEN1_5h	1	2
FEN1_5h	1	29
FEN1_5h	1	28
FEN1_5h	1	6
FEN1_5h	1	23
FEN1_5h	1	27
FEN1_5h	1	38
FEN1_5h	1	8
FEN1_5h	1	10
FEN1_5h	1	24
FEN1_5h	1	5
FEN1_5h	1	17
FEN1_5h	1	7
FEN1_5h	1	19
FEN1_5h	1	15
FEN1_5h	1	23
FEN1_5h	1	14
FEN1_5h	1	19
FEN1_5h	1	5
FEN1_5h	1	23
FEN1_5h	1	7
FEN1_5h	1	8
FEN1_5h	1	21
FEN1_5h	1	36
FEN1_5h	1	11
FEN1_5h	1	24
FEN1_5h	1	0
FEN1_5h	1	1
FEN1_5h	1	12
FEN1_5h	1	1
FEN1_5h	1	2
FEN1_5h	1	0
FEN1_5h	1	0
FEN1_5h	1	9
FEN1_5h	1	23
FEN1_5h	1	0
FEN1_5h	1	18
FEN1_5h	1	24
FEN1_5h	1	12
FEN1_5h	1	1
FEN1_5h	1	17
FEN1_5h	1	4
FEN1_5h	1	9
FEN1_5h	1	21
FEN1_5h	1	4
FEN1_5h	1	13
FEN1_5h	1	19
FEN1_5h	1	22
FEN1_5h	1	7
FEN1_5h	1	37
FEN1_5h	1	25
FEN1_5h	1	1
FEN1_5h	1	3
FEN1_5h	1	4
FEN1_5h	1	24
FEN1_5h	1	29
FEN1_5h	1	9
FEN1_5h	1	36
FEN1_5h	1	27
FEN1_5h	1	13
FEN1_5h	1	21
FEN1_5h	1	9
FEN1_5h	1	6
FEN1_5h	1	8
FEN1_5h	1	1
FEN1_5h	1	17
FEN1_5h	1	42
FEN1_5h	1	0
FEN1_5h	1	12
FEN1_5h	1	0
FEN1_5h	1	33
FEN1_5h	1	10
FEN1_5h	1	3
FEN1_5h	1	22
FEN1_5h	1	4
FEN1_5h	1	3
FEN1_5h	1	6
FEN1_5h	1	12
FEN1_5h	1	6
FEN1_5h	1	8
FEN1_5h	1	1
FEN1_5h	1	20
FEN1_5h	1	30
FEN1_5h	1	2
FEN1_5h	1	6
FEN1_5h	1	14
FEN1_5h	1	30
FEN1_5h	1	1
FEN1_5h	1	0
FEN1_5h	1	17
FEN1_5h	1	6
FEN1_5h	1	29
FEN1_5h	1	0
FEN1_5h	1	15
FEN1_5h	1	30
FEN1_5h	1	0
FEN1_5h	1	0
FEN1_5h	1	0
FEN1_5h	1	2
FEN1_5h	1	0
FEN1_5h	1	0
FEN1_5h	1	1
FEN1_5h	1	16
FEN1_5h	1	34
FEN1_5h	1	0
FEN1_5h	1	2
FEN1_5h	1	0
FEN1_5h	1	16
FEN1_5h	1	2
FEN1_5h	1	8
FEN1_5h	1	3
FEN1_5h	1	17
FEN1_5h	1	18
FEN1_5h	1	4
FEN1_5h	1	4
FEN1_5h	1	6
FEN1_5h	1	1
FEN1_5h	1	23
FEN1_5h	1	4
FEN1_5h	1	41
FEN1_5h	1	46
FEN1_5h	1	16
FEN1_5h	1	0
FEN1_5h	1	5
FEN1_5h	1	2
FEN1_5h	1	0
FEN1_5h	1	7
FEN1_5h	1	0
FEN1_5h	1	14
FEN1_5h	1	42
FEN1_5h	1	0
FEN1_5h	1	2
FEN1_5h	1	0
FEN1_5h	1	25
FEN1_5h	1	24
FEN1_5h	1	2
FEN1_5h	1	15
FEN1_5h	1	11
FEN1_5h	1	28
FEN1_5h	1	2
FEN1_5h	1	13
FEN1_5h	1	14
FEN1_5h	1	24
FEN1_5h	1	0
FEN1_5h	1	0
FEN1_5h	1	20
FEN1_5h	1	0
FEN1_5h	1	2
FEN1_5h	1	0
FEN1_5h	1	0
FEN1_5h	1	4
FEN1_5h	1	1
FEN1_5h	1	0
FEN1_5h	1	1
FEN1_5h	1	7
FEN1_5h	1	23
FEN1_5h	1	9
WT_0	2	0
WT_0	2	0
WT_0	2	0
WT_0	2	0
WT_0	2	0
WT_0	2	0
WT_0	2	0
WT_0	2	0
WT_0	2	0
WT_0	2	0
WT_0	2	0
WT_0	2	0
WT_0	2	0
WT_0	2	0
WT_0	2	0
WT_0	2	2
WT_0	2	0
WT_0	2	0
WT_0	2	0
WT_0	2	4
WT_0	2	0
WT_0	2	0
WT_0	2	0
WT_0	2	0
WT_0	2	0
WT_0	2	0
WT_0	2	1
WT_0	2	0
WT_0	2	0
WT_0	2	0
WT_0	2	0
WT_0	2	1
WT_0	2	0
WT_0	2	0
WT_0	2	0
WT_0	2	0
WT_0	2	0
WT_0	2	0
WT_0	2	0
WT_0	2	0
WT_0	2	0
WT_0	2	0
WT_0	2	0
WT_0	2	0
WT_0	2	0
WT_0	2	1
WT_0	2	0
WT_0	2	0
WT_0	2	1
WT_0	2	2
WT_0	2	0
WT_0	2	2
WT_0	2	0
WT_0	2	0
WT_0	2	0
WT_0	2	0
WT_0	2	0
WT_0	2	0
WT_0	2	0
WT_0	2	0
WT_0	2	0
WT_0	2	0
WT_0	2	0
WT_0	2	0
WT_0	2	0
WT_0	2	1
WT_0	2	0
WT_0	2	0
WT_0	2	0
WT_0	2	0
WT_0	2	0
WT_3h	2	2
WT_3h	2	0
WT_3h	2	0
WT_3h	2	0
WT_3h	2	3
WT_3h	2	0
WT_3h	2	0
WT_3h	2	0
WT_3h	2	0
WT_3h	2	0
WT_3h	2	0
WT_3h	2	0
WT_3h	2	0
WT_3h	2	0
WT_3h	2	0
WT_3h	2	0
WT_3h	2	0
WT_3h	2	0
WT_3h	2	0
WT_3h	2	6
WT_3h	2	0
WT_3h	2	0
WT_3h	2	0
WT_3h	2	0
WT_3h	2	1
WT_3h	2	0
WT_3h	2	0
WT_3h	2	0
WT_3h	2	0
WT_3h	2	0
WT_3h	2	0
WT_3h	2	0
WT_3h	2	0
WT_3h	2	0
WT_3h	2	0
WT_3h	2	1
WT_3h	2	4
WT_3h	2	4
WT_3h	2	0
WT_3h	2	1
WT_3h	2	0
WT_3h	2	0
WT_3h	2	0
WT_3h	2	0
WT_4h	2	0
WT_4h	2	0
WT_4h	2	0
WT_4h	2	0
WT_4h	2	5
WT_4h	2	0
WT_4h	2	0
WT_4h	2	0
WT_4h	2	0
WT_4h	2	0
WT_4h	2	1
WT_4h	2	0
WT_4h	2	0
WT_4h	2	0
WT_4h	2	0
WT_4h	2	1
WT_4h	2	0
WT_4h	2	7
WT_4h	2	1
WT_4h	2	0
WT_4h	2	0
WT_4h	2	0
WT_4h	2	0
WT_4h	2	0
WT_4h	2	0
WT_4h	2	0
WT_4h	2	0
WT_4h	2	0
WT_4h	2	0
WT_4h	2	0
WT_4h	2	0
WT_4h	2	0
WT_4h	2	0
WT_4h	2	0
WT_4h	2	0
WT_4h	2	0
WT_4h	2	0
WT_4h	2	0
WT_4h	2	0
WT_4h	2	0
WT_4h	2	0
WT_4h	2	0
WT_4h	2	0
WT_4h	2	0
WT_4h	2	0
WT_4h	2	0
WT_4h	2	0
WT_4h	2	0
WT_4h	2	0
WT_4h	2	0
WT_4h	2	0
WT_4h	2	0
WT_4h	2	0
WT_4h	2	0
WT_4h	2	0
WT_4h	2	1
WT_4h	2	0
WT_4h	2	0
WT_4h	2	0
WT_4h	2	3
WT_4h	2	0
WT_4h	2	0
WT_4h	2	0
WT_4h	2	0
WT_4h	2	2
WT_4h	2	0
WT_4h	2	0
WT_4h	2	0
WT_4h	2	0
WT_4h	2	0
WT_4h	2	0
WT_4h	2	0
WT_4h	2	0
WT_4h	2	0
WT_4h	2	0
WT_4h	2	0
WT_4h	2	0
WT_4h	2	0
WT_4h	2	0
WT_4h	2	0
WT_4h	2	0
WT_4h	2	0
WT_4h	2	0
WT_4h	2	0
WT_4h	2	0
WT_4h	2	0
WT_4h	2	0
WT_4h	2	0
WT_4h	2	0
WT_4h	2	0
WT_4h	2	0
WT_4h	2	0
WT_4h	2	0
WT_4h	2	0
WT_4h	2	0
WT_4h	2	0
WT_4h	2	1
WT_4h	2	0
WT_4h	2	0
WT_4h	2	0
WT_4h	2	0
WT_4h	2	4
WT_4h	2	0
WT_4h	2	0
WT_4h	2	0
WT_4h	2	0
WT_4h	2	0
WT_4h	2	0
WT_4h	2	0
WT_4h	2	0
WT_4h	2	0
WT_4h	2	0
WT_4h	2	0
WT_4h	2	0
WT_4h	2	0
WT_4h	2	0
WT_4h	2	0
WT_4h	2	0
WT_4h	2	0
WT_4h	2	0
WT_4h	2	0
WT_4h	2	0
WT_4h	2	0
WT_4h	2	0
WT_4h	2	0
WT_4h	2	0
WT_4h	2	0
WT_4h	2	0
WT_4h	2	0
WT_4h	2	0
WT_4h	2	1
WT_4h	2	0
WT_4h	2	0
WT_4h	2	0
WT_4h	2	0
WT_4h	2	0
WT_4h	2	0
WT_4h	2	0
WT_4h	2	0
WT_4h	2	0
WT_4h	2	0
WT_4h	2	0
WT_4h	2	0
WT_4h	2	0
WT_4h	2	0
WT_4h	2	0
WT_4h	2	0
WT_4h	2	0
WT_4h	2	0
WT_4h	2	0
WT_5h	2	2
WT_5h	2	3
WT_5h	2	0
WT_5h	2	0
WT_5h	2	0
WT_5h	2	0
WT_5h	2	0
WT_5h	2	5
WT_5h	2	0
WT_5h	2	0
WT_5h	2	0
WT_5h	2	1
WT_5h	2	0
WT_5h	2	23
WT_5h	2	0
WT_5h	2	0
WT_5h	2	16
WT_5h	2	0
WT_5h	2	0
WT_5h	2	0
WT_5h	2	0
WT_5h	2	1
WT_5h	2	0
WT_5h	2	5
WT_5h	2	0
WT_5h	2	0
WT_5h	2	55
WT_5h	2	9
WT_5h	2	0
WT_5h	2	0
WT_5h	2	0
WT_5h	2	0
WT_5h	2	0
WT_5h	2	0
WT_5h	2	1
WT_5h	2	0
WT_5h	2	0
WT_5h	2	12
WT_5h	2	0
WT_5h	2	0
WT_5h	2	0
WT_5h	2	0
WT_5h	2	10
WT_5h	2	0
WT_5h	2	0
WT_5h	2	0
WT_5h	2	0
WT_5h	2	0
WT_5h	2	6
WT_5h	2	0
WT_5h	2	0
WT_5h	2	0
WT_5h	2	2
WT_5h	2	0
WT_5h	2	0
WT_5h	2	0
WT_5h	2	0
WT_5h	2	7
WT_5h	2	0
WT_5h	2	0
WT_5h	2	0
WT_5h	2	0
WT_5h	2	7
WT_5h	2	0
WT_5h	2	0
WT_5h	2	8
WT_5h	2	0
WT_5h	2	0
WT_5h	2	0
WT_5h	2	0
WT_5h	2	0
WT_5h	2	6
WT_5h	2	0
WT_5h	2	0
WT_5h	2	0
WT_5h	2	0
WT_5h	2	1
WT_5h	2	4
WT_5h	2	13
WT_5h	2	1
WT_5h	2	23
WT_5h	2	1
WT_5h	2	2
WT_5h	2	3
WT_5h	2	5
WT_5h	2	1
FEN1_0	2	0
FEN1_0	2	0
FEN1_0	2	1
FEN1_0	2	1
FEN1_0	2	0
FEN1_0	2	0
FEN1_0	2	0
FEN1_0	2	1
FEN1_0	2	2
FEN1_0	2	0
FEN1_0	2	0
FEN1_0	2	1
FEN1_0	2	0
FEN1_0	2	0
FEN1_0	2	0
FEN1_0	2	0
FEN1_0	2	0
FEN1_0	2	0
FEN1_0	2	0
FEN1_0	2	0
FEN1_0	2	0
FEN1_0	2	1
FEN1_0	2	0
FEN1_0	2	0
FEN1_0	2	0
FEN1_0	2	0
FEN1_0	2	1
FEN1_0	2	0
FEN1_0	2	0
FEN1_0	2	0
FEN1_0	2	0
FEN1_0	2	0
FEN1_0	2	0
FEN1_0	2	0
FEN1_0	2	0
FEN1_0	2	0
FEN1_0	2	0
FEN1_0	2	0
FEN1_0	2	1
FEN1_0	2	0
FEN1_0	2	1
FEN1_0	2	0
FEN1_0	2	0
FEN1_0	2	0
FEN1_0	2	0
FEN1_0	2	0
FEN1_0	2	0
FEN1_0	2	0
FEN1_0	2	0
FEN1_0	2	0
FEN1_0	2	3
FEN1_0	2	0
FEN1_0	2	5
FEN1_0	2	2
FEN1_0	2	0
FEN1_0	2	0
FEN1_0	2	0
FEN1_0	2	0
FEN1_0	2	0
FEN1_0	2	0
FEN1_0	2	0
FEN1_0	2	0
FEN1_0	2	0
FEN1_0	2	0
FEN1_0	2	2
FEN1_0	2	2
FEN1_0	2	0
FEN1_0	2	0
FEN1_0	2	0
FEN1_0	2	11
FEN1_0	2	0
FEN1_0	2	1
FEN1_0	2	0
FEN1_0	2	0
FEN1_0	2	0
FEN1_0	2	3
FEN1_0	2	0
FEN1_0	2	0
FEN1_0	2	0
FEN1_0	2	0
FEN1_0	2	1
FEN1_0	2	0
FEN1_0	2	1
FEN1_0	2	0
FEN1_0	2	0
FEN1_0	2	0
FEN1_0	2	0
FEN1_0	2	0
FEN1_0	2	0
FEN1_0	2	0
FEN1_0	2	0
FEN1_0	2	0
FEN1_0	2	0
FEN1_0	2	0
FEN1_0	2	0
FEN1_0	2	0
FEN1_0	2	0
FEN1_0	2	0
FEN1_0	2	0
FEN1_0	2	0
FEN1_0	2	0
FEN1_0	2	0
FEN1_0	2	0
FEN1_0	2	0
FEN1_0	2	0
FEN1_0	2	0
FEN1_0	2	0
FEN1_0	2	0
FEN1_0	2	0
FEN1_0	2	0
FEN1_0	2	0
FEN1_0	2	0
FEN1_0	2	0
FEN1_0	2	1
FEN1_0	2	0
FEN1_0	2	6
FEN1_0	2	0
FEN1_0	2	0
FEN1_0	2	1
FEN1_0	2	0
FEN1_0	2	0
FEN1_0	2	4
FEN1_0	2	0
FEN1_0	2	0
FEN1_3h	2	0
FEN1_3h	2	0
FEN1_3h	2	0
FEN1_3h	2	0
FEN1_3h	2	0
FEN1_3h	2	0
FEN1_3h	2	10
FEN1_3h	2	1
FEN1_3h	2	0
FEN1_3h	2	0
FEN1_3h	2	1
FEN1_3h	2	3
FEN1_3h	2	0
FEN1_3h	2	0
FEN1_3h	2	0
FEN1_3h	2	0
FEN1_3h	2	0
FEN1_3h	2	0
FEN1_3h	2	0
FEN1_3h	2	0
FEN1_3h	2	0
FEN1_3h	2	0
FEN1_3h	2	0
FEN1_3h	2	0
FEN1_3h	2	0
FEN1_3h	2	0
FEN1_3h	2	0
FEN1_3h	2	2
FEN1_3h	2	0
FEN1_3h	2	0
FEN1_3h	2	0
FEN1_3h	2	0
FEN1_3h	2	0
FEN1_3h	2	0
FEN1_3h	2	0
FEN1_3h	2	0
FEN1_3h	2	0
FEN1_3h	2	0
FEN1_3h	2	0
FEN1_3h	2	1
FEN1_3h	2	7
FEN1_3h	2	0
FEN1_3h	2	4
FEN1_3h	2	0
FEN1_3h	2	0
FEN1_3h	2	0
FEN1_3h	2	0
FEN1_3h	2	0
FEN1_3h	2	1
FEN1_3h	2	0
FEN1_3h	2	0
FEN1_3h	2	0
FEN1_3h	2	0
FEN1_3h	2	0
FEN1_3h	2	0
FEN1_3h	2	0
FEN1_3h	2	0
FEN1_3h	2	0
FEN1_3h	2	0
FEN1_3h	2	0
FEN1_3h	2	1
FEN1_3h	2	1
FEN1_3h	2	0
FEN1_3h	2	2
FEN1_3h	2	1
FEN1_3h	2	0
FEN1_3h	2	0
FEN1_3h	2	1
FEN1_3h	2	0
FEN1_3h	2	0
FEN1_3h	2	0
FEN1_3h	2	12
FEN1_3h	2	0
FEN1_3h	2	0
FEN1_3h	2	7
FEN1_3h	2	0
FEN1_3h	2	0
FEN1_3h	2	0
FEN1_3h	2	0
FEN1_3h	2	8
FEN1_3h	2	1
FEN1_3h	2	0
FEN1_3h	2	0
FEN1_3h	2	0
FEN1_3h	2	0
FEN1_3h	2	0
FEN1_3h	2	0
FEN1_3h	2	1
FEN1_3h	2	0
FEN1_3h	2	2
FEN1_3h	2	0
FEN1_3h	2	0
FEN1_3h	2	0
FEN1_3h	2	0
FEN1_3h	2	0
FEN1_3h	2	0
FEN1_3h	2	0
FEN1_3h	2	0
FEN1_3h	2	0
FEN1_3h	2	1
FEN1_3h	2	1
FEN1_3h	2	0
FEN1_3h	2	0
FEN1_3h	2	5
FEN1_3h	2	0
FEN1_3h	2	0
FEN1_3h	2	0
FEN1_3h	2	0
FEN1_3h	2	0
FEN1_3h	2	0
FEN1_3h	2	0
FEN1_3h	2	0
FEN1_3h	2	2
FEN1_3h	2	0
FEN1_3h	2	1
FEN1_3h	2	0
FEN1_3h	2	0
FEN1_3h	2	0
FEN1_3h	2	0
FEN1_3h	2	0
FEN1_3h	2	1
FEN1_3h	2	2
FEN1_3h	2	0
FEN1_3h	2	0
FEN1_3h	2	0
FEN1_3h	2	0
FEN1_3h	2	1
FEN1_3h	2	0
FEN1_3h	2	0
FEN1_3h	2	4
FEN1_3h	2	2
FEN1_3h	2	0
FEN1_3h	2	0
FEN1_3h	2	0
FEN1_3h	2	0
FEN1_3h	2	0
FEN1_3h	2	7
FEN1_3h	2	17
FEN1_3h	2	0
FEN1_4h	2	1
FEN1_4h	2	0
FEN1_4h	2	0
FEN1_4h	2	1
FEN1_4h	2	1
FEN1_4h	2	0
FEN1_4h	2	0
FEN1_4h	2	1
FEN1_4h	2	0
FEN1_4h	2	0
FEN1_4h	2	0
FEN1_4h	2	0
FEN1_4h	2	0
FEN1_4h	2	8
FEN1_4h	2	0
FEN1_4h	2	5
FEN1_4h	2	7
FEN1_4h	2	1
FEN1_4h	2	0
FEN1_4h	2	5
FEN1_4h	2	0
FEN1_4h	2	3
FEN1_4h	2	4
FEN1_4h	2	1
FEN1_4h	2	0
FEN1_4h	2	1
FEN1_4h	2	0
FEN1_4h	2	3
FEN1_4h	2	0
FEN1_4h	2	0
FEN1_4h	2	1
FEN1_4h	2	0
FEN1_4h	2	11
FEN1_4h	2	0
FEN1_4h	2	2
FEN1_4h	2	0
FEN1_4h	2	1
FEN1_4h	2	9
FEN1_4h	2	3
FEN1_4h	2	0
FEN1_4h	2	8
FEN1_4h	2	5
FEN1_4h	2	2
FEN1_4h	2	0
FEN1_4h	2	0
FEN1_4h	2	0
FEN1_4h	2	0
FEN1_4h	2	0
FEN1_4h	2	2
FEN1_4h	2	0
FEN1_4h	2	35
FEN1_4h	2	2
FEN1_4h	2	0
FEN1_4h	2	0
FEN1_4h	2	4
FEN1_4h	2	0
FEN1_4h	2	0
FEN1_4h	2	23
FEN1_4h	2	1
FEN1_4h	2	0
FEN1_4h	2	9
FEN1_4h	2	3
FEN1_4h	2	0
FEN1_4h	2	3
FEN1_4h	2	0
FEN1_4h	2	1
FEN1_4h	2	20
FEN1_4h	2	0
FEN1_4h	2	12
FEN1_4h	2	0
FEN1_4h	2	3
FEN1_4h	2	2
FEN1_4h	2	0
FEN1_4h	2	23
FEN1_4h	2	1
FEN1_4h	2	5
FEN1_4h	2	0
FEN1_4h	2	6
FEN1_4h	2	1
FEN1_4h	2	0
FEN1_4h	2	0
FEN1_4h	2	0
FEN1_4h	2	2
FEN1_4h	2	3
FEN1_4h	2	27
FEN1_4h	2	2
FEN1_4h	2	2
FEN1_4h	2	0
FEN1_4h	2	3
FEN1_4h	2	0
FEN1_4h	2	1
FEN1_4h	2	0
FEN1_4h	2	1
FEN1_4h	2	0
FEN1_4h	2	0
FEN1_4h	2	0
FEN1_4h	2	13
FEN1_4h	2	8
FEN1_4h	2	2
FEN1_4h	2	7
FEN1_4h	2	3
FEN1_4h	2	5
FEN1_4h	2	0
FEN1_4h	2	1
FEN1_4h	2	0
FEN1_4h	2	4
FEN1_4h	2	0
FEN1_4h	2	0
FEN1_4h	2	19
FEN1_4h	2	9
FEN1_4h	2	16
FEN1_4h	2	3
FEN1_4h	2	16
FEN1_4h	2	0
FEN1_4h	2	6
FEN1_4h	2	1
FEN1_4h	2	3
FEN1_4h	2	1
FEN1_4h	2	0
FEN1_4h	2	6
FEN1_4h	2	18
FEN1_4h	2	0
FEN1_4h	2	7
FEN1_4h	2	6
FEN1_4h	2	0
FEN1_4h	2	2
FEN1_4h	2	0
FEN1_4h	2	0
FEN1_4h	2	0
FEN1_4h	2	0
FEN1_4h	2	7
FEN1_4h	2	0
FEN1_4h	2	15
FEN1_4h	2	0
FEN1_4h	2	3
FEN1_4h	2	0
FEN1_4h	2	5
FEN1_4h	2	2
FEN1_4h	2	3
FEN1_4h	2	8
FEN1_4h	2	1
FEN1_4h	2	0
FEN1_4h	2	3
FEN1_4h	2	0
FEN1_4h	2	1
FEN1_4h	2	6
FEN1_4h	2	3
FEN1_4h	2	0
FEN1_4h	2	3
FEN1_4h	2	7
FEN1_4h	2	0
FEN1_4h	2	0
FEN1_4h	2	0
FEN1_4h	2	0
FEN1_4h	2	0
FEN1_4h	2	11
FEN1_4h	2	12
FEN1_4h	2	6
FEN1_4h	2	6
FEN1_4h	2	6
FEN1_4h	2	0
FEN1_4h	2	1
FEN1_4h	2	1
FEN1_4h	2	5
FEN1_4h	2	10
FEN1_4h	2	7
FEN1_4h	2	0
FEN1_4h	2	3
FEN1_4h	2	3
FEN1_4h	2	0
FEN1_4h	2	8
FEN1_4h	2	1
FEN1_4h	2	8
FEN1_4h	2	0
FEN1_4h	2	1
FEN1_4h	2	0
FEN1_4h	2	1
FEN1_4h	2	1
FEN1_4h	2	4
FEN1_4h	2	0
FEN1_4h	2	0
FEN1_4h	2	1
FEN1_4h	2	3
FEN1_4h	2	3
FEN1_4h	2	9
FEN1_4h	2	0
FEN1_4h	2	1
FEN1_4h	2	0
FEN1_4h	2	0
FEN1_4h	2	0
FEN1_4h	2	0
FEN1_4h	2	0
FEN1_4h	2	0
FEN1_4h	2	3
FEN1_4h	2	0
FEN1_4h	2	22
FEN1_4h	2	0
FEN1_4h	2	0
FEN1_4h	2	2
FEN1_4h	2	3
FEN1_4h	2	9
FEN1_4h	2	3
FEN1_4h	2	3
FEN1_4h	2	1
FEN1_4h	2	0
FEN1_4h	2	0
FEN1_4h	2	0
FEN1_4h	2	0
FEN1_4h	2	1
FEN1_4h	2	0
FEN1_4h	2	1
FEN1_4h	2	1
FEN1_4h	2	3
FEN1_4h	2	6
FEN1_4h	2	21
FEN1_4h	2	0
FEN1_4h	2	0
FEN1_4h	2	9
FEN1_4h	2	13
FEN1_4h	2	0
FEN1_4h	2	1
FEN1_4h	2	6
FEN1_4h	2	2
FEN1_4h	2	0
FEN1_4h	2	0
FEN1_4h	2	0
FEN1_4h	2	0
FEN1_4h	2	0
FEN1_4h	2	0
FEN1_4h	2	0
FEN1_4h	2	0
FEN1_4h	2	0
FEN1_4h	2	2
FEN1_4h	2	0
FEN1_4h	2	0
FEN1_5h	2	14
FEN1_5h	2	29
FEN1_5h	2	1
FEN1_5h	2	26
FEN1_5h	2	21
FEN1_5h	2	8
FEN1_5h	2	15
FEN1_5h	2	0
FEN1_5h	2	0
FEN1_5h	2	0
FEN1_5h	2	1
FEN1_5h	2	13
FEN1_5h	2	0
FEN1_5h	2	4
FEN1_5h	2	0
FEN1_5h	2	28
FEN1_5h	2	0
FEN1_5h	2	5
FEN1_5h	2	0
FEN1_5h	2	0
FEN1_5h	2	2
FEN1_5h	2	0
FEN1_5h	2	4
FEN1_5h	2	1
FEN1_5h	2	1
FEN1_5h	2	4
FEN1_5h	2	1
FEN1_5h	2	1
FEN1_5h	2	3
FEN1_5h	2	0
FEN1_5h	2	1
FEN1_5h	2	0
FEN1_5h	2	0
FEN1_5h	2	0
FEN1_5h	2	0
FEN1_5h	2	8
FEN1_5h	2	6
FEN1_5h	2	5
FEN1_5h	2	38
FEN1_5h	2	0
FEN1_5h	2	0
FEN1_5h	2	12
FEN1_5h	2	9
FEN1_5h	2	0
FEN1_5h	2	5
FEN1_5h	2	0
FEN1_5h	2	0
FEN1_5h	2	0
FEN1_5h	2	41
FEN1_5h	2	17
FEN1_5h	2	3
FEN1_5h	2	38
FEN1_5h	2	25
FEN1_5h	2	61
FEN1_5h	2	2
FEN1_5h	2	37
FEN1_5h	2	28
FEN1_5h	2	1
FEN1_5h	2	24
FEN1_5h	2	0
FEN1_5h	2	0
FEN1_5h	2	21
FEN1_5h	2	48
FEN1_5h	2	36
FEN1_5h	2	0
FEN1_5h	2	0
FEN1_5h	2	0
FEN1_5h	2	14
FEN1_5h	2	32
FEN1_5h	2	22
FEN1_5h	2	0
FEN1_5h	2	0
FEN1_5h	2	8
FEN1_5h	2	0
FEN1_5h	2	12
FEN1_5h	2	20
FEN1_5h	2	0
FEN1_5h	2	53
FEN1_5h	2	0
FEN1_5h	2	0
FEN1_5h	2	13
FEN1_5h	2	0
FEN1_5h	2	0
FEN1_5h	2	0
FEN1_5h	2	0
FEN1_5h	2	0
FEN1_5h	2	0
FEN1_5h	2	0
FEN1_5h	2	0
FEN1_5h	2	39
FEN1_5h	2	0
FEN1_5h	2	14
FEN1_5h	2	31
FEN1_5h	2	29
FEN1_5h	2	27
FEN1_5h	2	38
FEN1_5h	2	2
FEN1_5h	2	73
FEN1_5h	2	13
FEN1_5h	2	57
FEN1_5h	2	31
FEN1_5h	2	57
FEN1_5h	2	20
FEN1_5h	2	0
FEN1_5h	2	1
FEN1_5h	2	8
FEN1_5h	2	1
FEN1_5h	2	1
FEN1_5h	2	1
FEN1_5h	2	0
FEN1_5h	2	0
FEN1_5h	2	0
FEN1_5h	2	0
FEN1_5h	2	43
FEN1_5h	2	0
FEN1_5h	2	43
FEN1_5h	2	11
FEN1_5h	2	0
FEN1_5h	2	0
FEN1_5h	2	0
FEN1_5h	2	0
FEN1_5h	2	24
FEN1_5h	2	7
FEN1_5h	2	3
FEN1_5h	2	0
FEN1_5h	2	0
FEN1_5h	2	0
FEN1_5h	2	0
FEN1_5h	2	0
FEN1_5h	2	0
FEN1_5h	2	0
FEN1_5h	2	0
FEN1_5h	2	0
FEN1_5h	2	3
FEN1_5h	2	52
FEN1_5h	2	28
FEN1_5h	2	17
FEN1_5h	2	0
FEN1_5h	2	0
FEN1_5h	2	1
FEN1_5h	2	22
FEN1_5h	2	0
FEN1_5h	2	0
FEN1_5h	2	66
FEN1_5h	2	26
FEN1_5h	2	13
FEN1_5h	2	3
FEN1_5h	2	33
FEN1_5h	2	47
FEN1_5h	2	0
FEN1_5h	2	0
FEN1_5h	2	0
FEN1_5h	2	6
FEN1_5h	2	0
FEN1_5h	2	0
FEN1_5h	2	34
FEN1_5h	2	0
FEN1_5h	2	0
FEN1_5h	2	0
FEN1_5h	2	0
FEN1_5h	2	18
FEN1_5h	2	17
FEN1_5h	2	13
FEN1_5h	2	0
FEN1_5h	2	47
FEN1_5h	2	40
FEN1_5h	2	57
FEN1_5h	2	33
FEN1_5h	2	0
FEN1_5h	2	3
FEN1_5h	2	0
FEN1_5h	2	3
FEN1_5h	2	0
FEN1_5h	2	40
FEN1_5h	2	34
FEN1_5h	2	29
FEN1_5h	2	37
FEN1_5h	2	19
FEN1_5h	2	0
FEN1_5h	2	8
FEN1_5h	2	22
FEN1_5h	2	0
FEN1_5h	2	2
FEN1_5h	2	0
FEN1_5h	2	0
FEN1_5h	2	7
FEN1_5h	2	29
FEN1_5h	2	47
FEN1_5h	2	39
FEN1_5h	2	0
FEN1_5h	2	1
FEN1_5h	2	22
FEN1_5h	2	28
FEN1_5h	2	19
FEN1_5h	2	1
FEN1_5h	2	79
FEN1_5h	2	0
FEN1_5h	2	49
FEN1_5h	2	11
FEN1_5h	2	10
FEN1_5h	2	31
FEN1_5h	2	16
FEN1_5h	2	36
FEN1_5h	2	25
FEN1_5h	2	59
FEN1_5h	2	5
FEN1_5h	2	34
FEN1_5h	2	70
FEN1_5h	2	43
FEN1_5h	2	62
FEN1_5h	2	50
FEN1_5h	2	77
FEN1_5h	2	40
FEN1_5h	2	22
FEN1_5h	2	29
FEN1_5h	2	55
FEN1_5h	2	7
WT_0	3	0
WT_0	3	0
WT_0	3	0
WT_0	3	0
WT_0	3	0
WT_0	3	0
WT_0	3	0
WT_0	3	0
WT_0	3	0
WT_0	3	0
WT_0	3	0
WT_0	3	0
WT_0	3	0
WT_0	3	0
WT_0	3	0
WT_0	3	0
WT_0	3	0
WT_0	3	0
WT_0	3	0
WT_0	3	0
WT_0	3	0
WT_0	3	0
WT_0	3	0
WT_0	3	0
WT_0	3	1
WT_0	3	0
WT_0	3	0
WT_0	3	0
WT_0	3	0
WT_0	3	0
WT_0	3	2
WT_0	3	0
WT_0	3	0
WT_0	3	0
WT_0	3	0
WT_0	3	1
WT_0	3	0
WT_0	3	0
WT_0	3	0
WT_0	3	0
WT_0	3	0
WT_0	3	0
WT_0	3	0
WT_0	3	0
WT_0	3	0
WT_0	3	0
WT_0	3	0
WT_0	3	0
WT_0	3	0
WT_0	3	0
WT_0	3	0
WT_0	3	0
WT_0	3	0
WT_0	3	0
WT_0	3	0
WT_0	3	0
WT_0	3	0
WT_0	3	0
WT_0	3	0
WT_0	3	0
WT_0	3	0
WT_0	3	0
WT_0	3	0
WT_0	3	0
WT_0	3	0
WT_0	3	0
WT_0	3	0
WT_0	3	0
WT_0	3	0
WT_0	3	1
WT_0	3	0
WT_0	3	0
WT_0	3	0
WT_0	3	0
WT_0	3	0
WT_0	3	0
WT_0	3	0
WT_0	3	0
WT_0	3	2
WT_0	3	0
WT_0	3	0
WT_0	3	1
WT_0	3	0
WT_0	3	0
WT_0	3	0
WT_0	3	2
WT_0	3	0
WT_0	3	0
WT_0	3	1
WT_0	3	1
WT_0	3	0
WT_0	3	2
WT_0	3	0
WT_0	3	0
WT_0	3	0
WT_0	3	0
WT_0	3	1
WT_0	3	0
WT_0	3	0
WT_0	3	0
WT_0	3	0
WT_0	3	0
WT_0	3	0
WT_0	3	0
WT_0	3	0
WT_0	3	1
WT_0	3	0
WT_0	3	0
WT_0	3	0
WT_0	3	1
WT_0	3	0
WT_0	3	0
WT_0	3	0
WT_0	3	0
WT_0	3	0
WT_0	3	0
WT_0	3	0
WT_0	3	0
WT_0	3	0
WT_0	3	1
WT_0	3	0
WT_0	3	0
WT_0	3	0
WT_0	3	0
WT_0	3	0
WT_0	3	0
WT_0	3	0
WT_0	3	0
WT_0	3	0
WT_0	3	0
WT_0	3	0
WT_0	3	0
WT_0	3	0
WT_0	3	0
WT_0	3	1
WT_0	3	0
WT_0	3	0
WT_0	3	0
WT_0	3	0
WT_0	3	0
WT_0	3	0
WT_0	3	0
WT_0	3	1
WT_0	3	0
WT_0	3	0
WT_0	3	0
WT_0	3	0
WT_0	3	0
WT_0	3	0
[truncated: 1,087 more rows]

## Sheet: Fig7B, C
Fig 7B																							Fig 7C		Strains	Exp	R value
	EdU Foci	1st Experiment					2nd Experiment					53BP1 Foci	1st Experiment					2nd Experiment							WT_0	1	0.595839
		WT_0	WT_100	Fen1_0	Fen1_100		WT_0	WT_100	FEN1_0	FEN1_100			WT_0	WT_100	FEN1_0	FEN1_100		WT_0	WT_100	FEN1_0	FEN1_100				WT_0	1	0.644872
		0	0	22	11		0	16	22	12			0	2	2	39		0	0	0	16				WT_0	1	0.60287
		0	5	2	14		31	29	4	4			0	0	5	80		0	1	1	8				WT_0	1	0.61713
		0	7	0	0		9	6	1	0			0	21	0	50		0	1	7	123				WT_0	1	0.597079
		0	25	8	7		0	31	0	1			0	16	0	40		1	0	0	7				WT_0	1	0.604716
		10	12	0	5		24	18	22	24			0	2	0	13		2	0	3	12				WT_0	1	0.6014
		2	14	5	0		1	0	7	0			0	1	4	25		0	0	1	11				WT_0	1	0.618623
		47	0	5	49		0	0	0	15			0	3	2	117		1	9	0	8				WT_0	1	0.626107
		34	10	1	0		23	15	27	4			0	1	0	26		0	1	2	19				WT_0	1	0.574445
		51	4	12	1		56	6	24	0			0	1	4	7		1	0	2	18				WT_0	1	0.640296
		36	21	53	59		0	38	0	0			2	0	1	23		0	1	1	15				WT_0	1	0.604859
		21	20	17	0		41	8	9	6			0	10	4	23		0	2	1	83				WT_0	1	0.606264
		0	0	24	51		20	0	32	3			0	3	1	45		1	0	3	16				WT_0	1	0.481073
		1	22	0	6		9	4	2	0			0	10	12	67		0	5	0	73				WT_0	1	0.512432
		1	8	3	5		7	8	25	0			3	0	1	17		0	2	2	7				WT_0	1	0.47511
		2	16	0	1		11	1	15	6			0	2	0	0		0	1	1	6				WT_0	1	0.584857
		0	11	0	78		14	33	10	4			0	6	0	90		0	1	4	11				WT_0	1	0.540252
		0	25	61	0		30	8	0	14			0	5	0	36		0	1	1	14				WT_0	1	0.551252
		2	11	7	3		27	14	0	0			0	18	3	9		0	0	0	30				WT_0	1	0.524495
		0	0	2	55		0	15	6	0			1	1	6	57		0	0	0	27				WT_0	1	0.550466
		0	7	10	0		20	13	22	19			0	2	1	23		3	0	3	21				WT_0	1	0.566058
		0	16	14	0		14	16	27	9			0	0	1	5		2	3	2	7				WT_0	1	0.596255
		23	28	26	37		13	24	1	10			0	8	1	14		1	0	1	10				WT_0	1	0.512343
		61	6	0	25		2	2	32	0			0	1	0	9		0	1	2	34				WT_0	1	0.541082
		63	14	8	o		3	0	21	22			0	1	0	23		0	0	2	11				WT_0	1	0.559289
		0	2	73	0		8	10	8	3			0	0	0	27		2	8	0	22				WT_0	1	0.484084
		1	9	11	o		49	6	8	0			0	1	0	57		1	0	4	3				WT_0	1	0.439547
		5	13	12	39		16	0	2	0			0	1	0	23		1	8	1	17				WT_0	1	0.494604
		57	15	0	3		29	13	0	30			0	2	0	64		0	0	1	7				WT_0	1	0.543478
		25	0	4	o		0	2	12	12			0	0	0	0		4	0	0	20				WT_0	1	0.564637
		10	15	17	19		33	27	14	2			0	7	0	31		0	1	0	16				WT_0	1	0.554758
		0	15	40	35		11	38	17	3			0	0	0	9		1	0	0	15				WT_0	1	0.557123
		7	11	30	10		9	0	8	2			0	2	0	51		1	4	1	26				WT_0	1	0.546279
		0	34	0	0		1	0	0	1			1	0	0	14		1	1	1	6				WT_0	1	0.447598
		0	1	36	17		0	34	0	0			1	1	3	31		0	0	0	40				WT_0	1	0.511785
		0	3	1	1		40	17	7	8			0	1	0	38		0	0	4	34				WT_0	1	0.567572
		56	0	1	0		0	16	1	17			0	1	0	24		3	0	3	17				WT_0	1	0.527613
		0	30	3	0		0	37	0	1			0	3	0	5		0	1	2	16				WT_0	1	0.501575
		0	18	3	0		0	0	0	33			0	29	3	125		0	0	1	37				WT_0	1	0.583295
		56	1	5	1		0	16	3	0			0	0	0	2		2	1	1	5				WT_0	1	0.552589
		52	17	43	1		0	3	0	0			5	3	3	23		2	10	2	14				WT_0	1	0.626151
		60	3	28	0		3	16	0	24			0	1	5	43		1	7	0	1				WT_0	1	0.555454
		4	22	0	5		0	21	1	0			0	2	0	38		0	8	2	13				WT_0	1	0.614759
		3	0	1	24		24	7	2	0			0	8	1	20		2	2	1	27				WT_0	1	0.584073
		0	0	11	62		3	13	0	66			0	2	0	82		0	11	2	38				WT_0	1	0.567015
		0	13	0	17		0	11	7	0			0	18	0	2		2	3	1	33				WT_0	1	0.643787
		1	10	39	13		5	2	10	24			0	1	0	57		2	5	2	51				WT_0	1	0.575736
		0	27	7	16		8	4	0	0			0	4	0	59		0	1	1	19				WT_0	1	0.788877
		15	14	70	8		33	2	0	33			5	2	0	60		0	3	0	14				WT_0	1	0.587578
		0	18	3	13		51	0	0	0			2	0	0	11		0	1	0	11				WT_0	1	0.598174
		0	7	68	23		0	2	1	0			0	1	0	15		0	4	0	27				WT_0	1	0.668637
		0	21	2	0		20	38	0	34			0	2	4	12		1	9	0	26				WT_0	1	0.628817
		0	24	41	31		29	6	24	3			2	2	0	32		0	6	2	11				WT_0	1	0.675962
		3	12	0	1		8	0	1	0			1	1	0	10		1	0	0	17				WT_0	1	0.724711
		2	12	22	0		20	46	0	1			0	0	0	0		0	2	4	37				WT_100	1	0.690747
		48	9	31	52		26	42	20	5			0	0	4	60		1	5	3	8				WT_100	1	0.682684
		9	37	1	0		9	46	18	3			1	0	2	54		0	0	2	38				WT_100	1	0.711785
		23	0	0	1		5	0	0	0			0	2	0	5		0	5	1	29				WT_100	1	0.744822
		35	35	25	0		11	26	0	1			0	0	0	66		0	0	0	12				WT_100	1	0.587358
		0	3	5	5		27	0	0	8			0	7	0	22		0	9	3	0				WT_100	1	0.622225
		0	29	12	0		26	0	11	4			1	2	0	53		3	0	0	41				WT_100	1	0.590915
		24	0	28	35		11	2	6	6			1	0	0	55		0	0	0	71				WT_100	1	0.581027
		18	0	9	18		17	45	31	1			0	1	11	29		1	6	0	0				WT_100	1	0.599387
		7	0	55	0		0	3	1	0			3	2	7	79		2	1	1	6				WT_100	1	0.640937
		6	25	42	88		7	0	15	6			1	8	8	21		1	1	2	16				WT_100	1	0.481294
		88	28	18	1		0	0	17	15			1	2	7	20		4	2	0	27				WT_100	1	0.501632
		0	29	1	0		25	0	4	0			0	0	15	4		0	1	1	7				WT_100	1	0.610588
		10	9	20	27		16	5	0	10			1	11	8	14		0	1	1	10				WT_100	1	0.554705
		16	6	47	0		21	0	18	12			5	1	4	9		2	0	0	5				WT_100	1	0.698359
		27	8	0	45		0	14	0	0			2	6	12	13		2	6	0	15				WT_100	1	0.657123
		29	0	0	31		11	10	26	19			4	10	0	17		1	5	0	11				WT_100	1	0.746279
		0	31	3	13		2	5	0	4			0	1	11	9		2	0	1	14				WT_100	1	0.647598
		14	30	7	19		0	4	12	28			0	0	7	3		1	3	1	10				WT_100	1	0.656247
		0	7	4	3		6	0	5	5			2	0	12	6		1	1	5	19				WT_100	1	0.651575
		7	13	0	44		13	0	0	5			0	1	5	20		2	8	1	3				WT_100	1	0.586378
		2	0	1	4		34	0	25	11			13	88	17	6		0	0	2	9				WT_100	1	0.627243
		6	4	39	0		25	25	10	20			1	4	7	4		0	1	2	75				WT_100	1	0.642604
		37	47	5	17		39	27	11	7			0	2	26	8		0	0	2	21				WT_100	1	0.684084
		39	1	0	0		35	2	3	0			10	3	6	12		1	0	0	10				WT_100	1	0.739547
		29	13	1	0		1	0	17	0			0	8	10	10		1	5	2	2				WT_100	1	0.594604
		2	18	24	16		0	31	7	0			0	0	5	21		0	10	1	2				WT_100	1	0.727613
		0	0	0	2		21	10	0	0			0	20	0	9		0	14	1	22				WT_100	1	0.615076
		1	0	33	26		0	42	0	6			0	3	5	13		1	0	2	5				WT_100	1	0.559493
		65	15	0	4		5	2	1	17			2	0	5	7		0	0	1	6				WT_100	1	0.592738
		0	35	1	12		0	25	13	1			0	14	18	8		2	2	2	3				WT_100	1	0.598341
		0	20	13	0		0	2	0	3			1	0	11	12		0	4	3	10				WT_100	1	0.683984
		10	10	20	32		7	77	11	5			2	4	24	3		5	1	1	24				WT_100	1	0.605988
		38	16	1	11		3	22	0	19			4	6	0	37		0	5	1	0				WT_100	1	0.619869
		61	62	33	9		13	30	0	0			8	2	4	2		0	0	1	12				WT_100	1	0.662709
		7	7	2	25		34	33	15	0			1	2	0	8		0	1	3	11				WT_100	1	0.717762
		0	14	3	0		0	0	5	18			6	2	1	9		1	3	0	2				WT_100	1	0.682263
			18	3	16		0	0	0	21			0	0	2	13		0	1	1	28				WT_100	1	0.667572
			0	0	0		0	2	38	14			6	2	0	5		2	4	0	2				WT_100	1	0.657415
			0	0	0		0	7	20	17			5	0	0	14		0	6	2	4				WT_100	1	0.666703
			3	0	30		0	51	4	17			0	10	3	32		1	3	1	5				WT_100	1	0.641638
			28	20	3		13	2	12	1			1	1	1	33		1	1	0	15				WT_100	1	0.647437
			0	1	0		21	32	0	0			2	12	0	1		3	0	0	20				WT_100	1	0.660093
			0	3	7		0	17	0	19			9	0	1	9		1	10	2	10				WT_100	1	0.632528
			12	0	16		17	0	12	11			1	2	2	19		2	4	1	32				WT_100	1	0.732496
			13	3	0		4	0	19	33			2	22	1	7		0	3	1	2				WT_100	1	0.60744
			0	0	33		23	1	0	18			0	0	0	11		0	6	1	6				WT_100	1	0.569607
			14		0		2	15	12	0			0	16	0	7		1	1	0	61				WT_100	1	0.570064
			2		7		0	43	4	7			4	2	0	4		0	0	2	3				WT_100	1	0.56866
			12		0		39	0	0	8			0	5	2	11		1	7	1	0				WT_100	1	0.710427
			0		10		2	28	1	1			0	11	0	1		0	10	0	32				WT_100	1	0.636471
			0		14		0	0	0	6			0	6	0	6		0	12	0	14				WT_100	1	0.743478
			15				4	44	4	19			2	1	1	2		0	23	2	6				WT_100	1	0.664637
			23				9	35	1	0			0	4	1	2		0	14	1	23				WT_100	1	0.674758
			28				0	0	11	22			1	1	0	0		0	15	4	15				WT_100	1	0.597651
			5				37	9	13	27			0	2	0	3		1	5	2	9				FEN1_0	1	0.630505
			2				8	16	5	2			0	5	0	2		0	15	2	20				FEN1_0	1	0.613206
			20				38	22	4	17			5	1	2	31		2	13	0	22				FEN1_0	1	0.4723
			1				29	28	2	0			17	1	1	2		1	19	0	14				FEN1_0	1	0.587546
			5				7	0	28	33			0	1	0	6		7	22	1	11				FEN1_0	1	0.591316
			0				0	0	0	27			0	0	3	4		1	8	0	33				FEN1_0	1	0.622291
			8				0	46	32	0			0	1	1	2		0	37	0	6				FEN1_0	1	0.621819
			0				24	0	21	5			0	2	0	3		1	7	2	53				FEN1_0	1	0.638619
							0	0	24	5			2	0	0	3		0	4	0	8				FEN1_0	1	0.578519
							25	1	13	0			0	5	4	5		3	6	9	4				FEN1_0	1	0.600958
							0	1	5	39			0	11	5	2		0	3	0	12				FEN1_0	1	0.635717
							20	53	5	25			0	3	0	0		3	0	2	6				FEN1_0	1	0.698282
							10	0	0	19			0	0	1	0		0	5	3	23				FEN1_0	1	0.64511
							32	0	0	22			1	1	8	2		2	0	5					FEN1_0	1	0.552888
							4	6	21				0	2	0	13		0	0	1					FEN1_0	1	0.565578
								38	0				0	14	0	4			1	6					FEN1_0	1	0.578174
								33	0				0	0	0	16			0	1					FEN1_0	1	0.606637
								0	2				0	4	0	6			1	2					FEN1_0	1	0.621017
								0	13				0	2	1	10			1	1					FEN1_0	1	0.59988
								0	5				0	1	5	8			0	4					FEN1_0	1	0.647713
								25	0				6	1	1	4			1	0					FEN1_0	1	0.603486
								6	0				3	0	0	10			1	0					FEN1_0	1	0.724753
								51	7				0	0	1	41			0	0					FEN1_0	1	0.741748
								30	8				0	2	2	18			2	3					FEN1_0	1	0.653161
								8	4				0	0	1	23			2	2					FEN1_0	1	0.636305
								16	23				0	4	2	61			0	0					FEN1_0	1	0.417481
								3	37				5	2	0	0			0	0					FEN1_0	1	0.493385
								0	2				0	1	0	17			0	3					FEN1_0	1	0.53147
								41	3				0	2	4	10			4	0					FEN1_0	1	0.609424
								30	9				0	0	3	37			0	0					FEN1_0	1	0.68106
								31	0				1	0	0	27			0	5					FEN1_0	1	0.60554
								0	22				2	1	0	21			0	0					FEN1_0	1	0.571295
									29				11	16	0	15			0	0					FEN1_0	1	0.551789
									23				0		3	13				0					FEN1_0	1	0.625051
									18				0		0	19				4					FEN1_0	1	0.556354
									19				3		0	8				2					FEN1_0	1	0.614659
									2				0		0	28				0					FEN1_0	1	0.584093
									21				0		0	5				4					FEN1_0	1	0.565015
									3				0		0	6				0					FEN1_0	1	0.636787
									0				0		2	1				2					FEN1_0	1	0.577736
									0						0	1				3					FEN1_0	1	0.542213
									24						3	0				2					FEN1_0	1	0.567685
									29						0	11				1					FEN1_0	1	0.547232
									41						0	5				3					FEN1_0	1	0.636685
									6						0	0				3					FEN1_0	1	0.601344
									12						0	0				1					FEN1_0	1	0.572279
									0						0	7				1					FEN1_0	1	0.466715
									13						0	3				0					FEN1_0	1	0.64569
									7						0	0				0					FEN1_0	1	0.581771
									13						0	0				5					FEN1_0	1	0.606588
									7						0					0					FEN1_0	1	0.505764
									0						0					1					FEN1_0	1	0.593242
									6						1					0					FEN1_0	1	0.569588
									5						0					1					FEN1_0	1	0.654178
									0						0					0					FEN1_0	1	0.413962
									21						6					0					FEN1_0	1	0.564711
									0						1					1					FEN1_0	1	0.538897
									2						1					11					FEN1_100	1	0.731807
									16											0					FEN1_100	1	0.826107
									32											0					FEN1_100	1	0.67713
									0											1					FEN1_100	1	0.731076
									5											0					FEN1_100	1	0.747079
									0											3					FEN1_100	1	0.653289
									32											2					FEN1_100	1	0.793918
									23											0					FEN1_100	1	0.818623
									13											0					FEN1_100	1	0.764716
									0											1					FEN1_100	1	0.7614
									0											4					FEN1_100	1	0.646066
									14											6					FEN1_100	1	0.601836
									0											1					FEN1_100	1	0.683991
									13											2					FEN1_100	1	0.670487
									15											3					FEN1_100	1	0.664393
									0											0					FEN1_100	1	0.81243
									21											1					FEN1_100	1	0.608751
									0											1					FEN1_100	1	0.831897
									20											0					FEN1_100	1	0.625354
									12											12					FEN1_100	1	0.827397
									23											0					FEN1_100	1	0.63154
									0											7					FEN1_100	1	0.664205
									13											1					FEN1_100	1	0.692742
									21											4					FEN1_100	1	0.91722
									14											4					FEN1_100	1	0.69869
									7											1					FEN1_100	1	0.707063
									3											0					FEN1_100	1	0.727151
									23											0					FEN1_100	1	0.710718
									9											1					FEN1_100	1	0.803269
									11											1					FEN1_100	1	0.7461
									12											2					FEN1_100	1	0.687437
									7											0					FEN1_100	1	0.730535
																									FEN1_100	1	0.645738
																									FEN1_100	1	0.753522
																									FEN1_100	1	0.795839
																									FEN1_100	1	0.759172
																									FEN1_100	1	0.73353
																									FEN1_100	1	0.867473
																									FEN1_100	1	0.842609
																									FEN1_100	1	0.825031
																									FEN1_100	1	0.681085
																									FEN1_100	1	0.84968
																									FEN1_100	1	0.775528
																									FEN1_100	1	0.764872
																									FEN1_100	1	0.686728
																									FEN1_100	1	0.822156
																									FEN1_100	1	0.834333
																									FEN1_100	1	0.76287
																									FEN1_100	1	0.844872
																									FEN1_100	1	0.797124
																									FEN1_100	1	0.800993
																									FEN1_100	1	0.684897
																									FEN1_100	1	0.692452
																									FEN1_100	1	0.791324
																									FEN1_100	1	0.804163
																									FEN1_100	1	0.766505
																									FEN1_100	1	0.730134
																									FEN1_100	1	0.727654
																									FEN1_100	1	0.687355
																									FEN1_100	1	0.778391
																									FEN1_100	1	0.570634
																									FEN1_100	1	0.772631
																									FEN1_100	1	0.689052
																									FEN1_100	1	0.760267
																									FEN1_100	1	0.740754
																									FEN1_100	1	0.696002
																									FEN1_100	1	0.731887
																									FEN1_100	1	0.807057
																									FEN1_100	1	0.737269
																									WT_0	2	0.60554
																									WT_0	2	0.595557
																									WT_0	2	0.538174
																									WT_0	2	0.616637
																									WT_0	2	0.601017
																									WT_0	2	0.59988
																									WT_0	2	0.747713
																									WT_0	2	0.603486
																									WT_0	2	0.724753
																									WT_0	2	0.569588
																									WT_0	2	0.644112
																									WT_0	2	0.413962
																									WT_0	2	0.564712
																									WT_0	2	0.538896
																									WT_0	2	0.630505
																									WT_0	2	0.613206
																									WT_0	2	0.5723
																									WT_0	2	0.557546
																									WT_0	2	0.531316
																									WT_0	2	0.622291
																									WT_0	2	0.621819
																									WT_0	2	0.538619
																									WT_0	2	0.678519
																									WT_0	2	0.600958
																									WT_0	2	0.635717
																									WT_0	2	0.608282
																									WT_0	2	0.69511
																									WT_0	2	0.552888
																									WT_0	2	0.571295
																									WT_0	2	0.551789
																									WT_0	2	0.625051
																									WT_0	2	0.556354
																									WT_0	2	0.614659
																									WT_0	2	0.584093
																									WT_0	2	0.565015
																									WT_0	2	0.636787
																									WT_0	2	0.517736
																									WT_0	2	0.542213
																									WT_0	2	0.567684
																									WT_0	2	0.547218
																									WT_0	2	0.436685
																									WT_0	2	0.601344
																									WT_0	2	0.572279
																									WT_0	2	0.666715
																									WT_0	2	0.64569
																									WT_0	2	0.581771
																									WT_0	2	0.606582
																									WT_0	2	0.505764
																									WT_0	2	0.593242
																									WT_0	2	0.641748
																									WT_0	2	0.653161
																									WT_0	2	0.606305
																									WT_0	2	0.417481
																									WT_0	2	0.493385
																									WT_0	2	0.53147
																									WT_0	2	0.609424
																									WT_0	2	0.63106
																									WT_100	2	0.568896
																									WT_100	2	0.644645
																									WT_100	2	0.643522
																									WT_100	2	0.646774
																									WT_100	2	0.738881
																									WT_100	2	0.834586
																									WT_100	2	0.663802
																									WT_100	2	0.649603
																									WT_100	2	0.497957
																									WT_100	2	0.563305
																									WT_100	2	0.607404
																									WT_100	2	0.610611
																									WT_100	2	0.681842
																									WT_100	2	0.682607
																									WT_100	2	0.591481
																									WT_100	2	0.570044
																									WT_100	2	0.498641
																									WT_100	2	0.542476
																									WT_100	2	0.531652
																									WT_100	2	0.536312
																									WT_100	2	0.565054
																									WT_100	2	0.60799
																									WT_100	2	0.6175
																									WT_100	2	0.54286
																									WT_100	2	0.649474
																									WT_100	2	0.584825
																									WT_100	2	0.66157
																									WT_100	2	0.684857
																									WT_100	2	0.651252
																									WT_100	2	0.656125
																									WT_100	2	0.744324
																									WT_100	2	0.635431
																									WT_100	2	0.731866
																									WT_100	2	0.717316
																									WT_100	2	0.616174
																									WT_100	2	0.662903
																									WT_100	2	0.609358
																									WT_100	2	0.587435
																									WT_100	2	0.591334
																									WT_100	2	0.649368
																									WT_100	2	0.648601
																									WT_100	2	0.696255
																									WT_100	2	0.612343
																									WT_100	2	0.540882
																									WT_100	2	0.659289
																									WT_100	2	0.583209
																									WT_100	2	0.485745
																									WT_100	2	0.77219
																									WT_100	2	0.724495
																									WT_100	2	0.650466
																									WT_100	2	0.666058
																									WT_100	2	0.629802
																									WT_100	2	0.599974
																									WT_100	2	0.590226
																									WT_100	2	0.578296
																									WT_100	2	0.583272
																									WT_100	2	0.658215
																									WT_100	2	0.622364
																									WT_100	2	0.561152
																									WT_100	2	0.584366
																									WT_100	2	0.572886
																									FEN1_0	2	0.564021
																									FEN1_0	2	0.658812
																									FEN1_0	2	0.715245
																									FEN1_0	2	0.643598
																									FEN1_0	2	0.586293
																									FEN1_0	2	0.615251
																									FEN1_0	2	0.577533
																									FEN1_0	2	0.569533
																									FEN1_0	2	0.569197
																									FEN1_0	2	0.644622
																									FEN1_0	2	0.552128
																									FEN1_0	2	0.435836
																									FEN1_0	2	0.568884
																									FEN1_0	2	0.51722
																									FEN1_0	2	0.61268
																									FEN1_0	2	0.61081
																									FEN1_0	2	0.634928
																									FEN1_0	2	0.572719
																									FEN1_0	2	0.606272
																									FEN1_0	2	0.614457
																									FEN1_0	2	0.556678
																									FEN1_0	2	0.513485
																									FEN1_0	2	0.617631
																									FEN1_0	2	0.594449
																									FEN1_0	2	0.53079
																									FEN1_0	2	0.616465
																									FEN1_0	2	0.61351
																									FEN1_0	2	0.622202
																									FEN1_0	2	0.580718
																									FEN1_0	2	0.545849
																									FEN1_0	2	0.473335
																									FEN1_0	2	0.618461
																									FEN1_0	2	0.519183
																									FEN1_0	2	0.595617
																									FEN1_0	2	0.402913
																									FEN1_0	2	0.530682
																									FEN1_0	2	0.530337
																									FEN1_0	2	0.568265
																									FEN1_0	2	0.612656
																									FEN1_0	2	0.505459
																									FEN1_0	2	0.553972
																									FEN1_0	2	0.542305
																									FEN1_0	2	0.605907
																									FEN1_0	2	0.387393
																									FEN1_0	2	0.595958
																									FEN1_0	2	0.532828
																									FEN1_0	2	0.60537
																									FEN1_0	2	0.567353
																									FEN1_0	2	0.52127
																									FEN1_0	2	0.57646
																									FEN1_0	2	0.612982
																									FEN1_0	2	0.618402
																									FEN1_0	2	0.595762
																									FEN1_100	2	0.694271
																									FEN1_100	2	0.841451
																									FEN1_100	2	0.78081
																									FEN1_100	2	0.786539
																									FEN1_100	2	0.782201
																									FEN1_100	2	0.890149
																									FEN1_100	2	0.711813
																									FEN1_100	2	0.824516
																									FEN1_100	2	0.525515
																									FEN1_100	2	0.713354
																									FEN1_100	2	0.822868
																									FEN1_100	2	0.837967
																									FEN1_100	2	0.762883
																									FEN1_100	2	0.688042
																									FEN1_100	2	0.554873
																									FEN1_100	2	0.81943
																									FEN1_100	2	0.72015
																									FEN1_100	2	0.806736
																									FEN1_100	2	0.807068
																									FEN1_100	2	0.645325
																									FEN1_100	2	0.660392
																									FEN1_100	2	0.704097
																									FEN1_100	2	0.764798
																									FEN1_100	2	0.781467
																									FEN1_100	2	0.697057
																									FEN1_100	2	0.797397
																									FEN1_100	2	0.775546
																									FEN1_100	2	0.752849
																									FEN1_100	2	0.778251
																									FEN1_100	2	0.663427
																									FEN1_100	2	0.795922
																									FEN1_100	2	0.804859
																									FEN1_100	2	0.832231
																									FEN1_100	2	0.625426
																									FEN1_100	2	0.763414
																									FEN1_100	2	0.754406
																									FEN1_100	2	0.50015
																									FEN1_100	2	0.47019
																									FEN1_100	2	0.76866
																									FEN1_100	2	0.832609
																									FEN1_100	2	0.730491
																									FEN1_100	2	0.685072
																									FEN1_100	2	0.725372
																									FEN1_100	2	0.723834
																									FEN1_100	2	0.718001
																									FEN1_100	2	0.630884
																									FEN1_100	2	0.682399
																									FEN1_100	2	0.740783
																									FEN1_100	2	0.742794
																									FEN1_100	2	0.777405
																									FEN1_100	2	0.619857
																									FEN1_100	2	0.732363
																									FEN1_100	2	0.789244
																									FEN1_100	2	0.718939
																									FEN1_100	2	0.720939
																									FEN1_100	2	0.765593
																									FEN1_100	2	0.750029
																									FEN1_100	2	0.77577
																									FEN1_100	2	0.715697
																									FEN1_100	2	0.729336
																									FEN1_100	2	0.706298
																									FEN1_100	2	0.85535
																									FEN1_100	2	0.732668
																									FEN1_100	2	0.687226
																									FEN1_100	2	0.671685
																									FEN1_100	2	0.81168

## Sheet: S2Fig
Alkaline Comet Assay			Strains	Exp	Alkaline Tail DNA Moment		Neutral Comet Assay			Strains	Exp	Neutral Tail DNA Moment
			WT_0	1	0.494099					WT_0	1	0.922936
	Fig. S2A		WT_0	1	1.73013			Fig. S2B		WT_0	1	2.18575
			WT_0	1	1.08678					WT_0	1	0.314319
			WT_0	1	0.434329					WT_0	1	1.70213
			WT_0	1	0.219919					WT_0	1	1.11907
			WT_0	1	2.6981					WT_0	1	2.38185
			WT_0	1	0.532271					WT_0	1	0.83549
			WT_0	1	0.527471					WT_0	1	0.324369
			WT_0	1	1.38982					WT_0	1	0.879837
			WT_0	1	0.735004					WT_0	1	1.66759
			WT_0	1	0.0781216					WT_0	1	0.988523
			WT_0	1	0.366035					WT_0	1	0.110269
			WT_0	1	0.0887883					WT_0	1	0.34404
			WT_0	1	0.703094					WT_0	1	1.18636
			WT_0	1	0.236069					WT_0	1	0.575658
			WT_0	1	0.259149					WT_0	1	1.95111
			WT_0	1	0.0268329					WT_0	1	36.3887
			WT_0	1	0.350204					WT_0	1	0.998413
			WT_0	1	0.19959					WT_0	1	0.774788
			WT_0	1	0.0707849					WT_0	1	0.824193
			WT_0	1	0.87176					WT_0	1	1.31611
			WT_0	1	0.510655					WT_0	1	2.45832
			WT_0	1	0.16766					WT_0	1	0.423924
			WT_0	1	0.109949					WT_0	1	0.245464
			WT_0	1	0.159237					WT_0	1	1.88659
			WT_0	1	0.250196					WT_0	1	1.53733
			WT_0	1	0.264552					WT_0	1	0.971309
			WT_0	1	0.157145					WT_0	1	0.810584
			WT_0	1	0.318957					WT_0	1	1.28576
			WT_0	1	1.76128					WT_0	1	0.838442
			WT_0	1	0.512384					WT_0	1	0.279599
			WT_0	1	0.990757					WT_0	1	0.838313
			WT_0	1	0.118587					WT_0	1	0.44836
			WT_0	1	0.346957					WT_0	1	0.767259
			WT_0	1	1.78925					WT_0	1	0.389934
			WT_0	1	0.904579					WT_0	1	0.253
			WT_0	1	0.526419					WT_0	1	0.574118
			WT_0	1	0.459242					WT_0	1	0.932544
			WT_0	1	0.424041					WT_0	1	0.801308
			WT_0	1	0.0874973					WT_0	1	0.475634
			WT_0	1	0.0292156					WT_0	1	1.83543
			WT_0	1	0.715918					WT_0	1	0.634724
			WT_0	1	1.00991					WT_0	1	0.646061
			WT_0	1	1.14706					WT_0	1	0.472264
			WT_0	1	0.579773					WT_0	1	0.585538
			WT_0	1	0.33976					WT_0	1	0.409508
			WT_0	1	0.224541					WT_0	1	1.19218
			WT_0	1	0.861998					WT_0	1	0.350435
			WT_0	1	1.4129					WT_0	1	0.813985
			WT_0	1	0.626539					WT_0	1	1.17876
			WT_0	1	0.267716					WT_0	1	0.838321
			WT_0	1	0.120478					WT_0	1	0.0610395
			WT_0	1	0.375208					WT_0	1	1.05733
			WT_0	1	0.259698					WT_0	1	0.160323
			WT_0	1	0.0585101					WT_0	1	0.11119
			WT_0	1	0.0594291					WT_0	1	1.46863
			WT_0	1	0.105692					WT_0	1	0.193455
			WT_0	1	0.0450207					WT_0	1	0.310191
			WT_0	1	0.0116156					WT_0	1	0.907364
			WT_0	1	1.58538					WT_0	1	0.08192
			WT_0	1	0.250635					WT_0	1	3.1876
			WT_0	1	0.662564					WT_0	1	0.144027
			WT_0	1	0.909389					WT_0	1	0.118552
			WT_0	1	1.6421					WT_0	1	0.168644
			WT_0	1	0.217798					WT_0	1	0.0901659
			WT_0	1	0.726857					WT_0	1	0.103524
			WT_0	1	0.021006					WT_0	1	0.529411
			WT_0	1	0.0723501					WT_0	1	0.158836
			WT_0	1	0.357043					WT_0	1	0.325956
			WT_100	1	0.279879					WT_0	1	0.201762
			WT_100	1	0.0747871					WT_0	1	0.081881
			WT_100	1	0.121273					WT_0	1	0.152006
			WT_100	1	0.14251					WT_0	1	0.284388
			WT_100	1	0.699112					WT_0	1	0.978308
			WT_100	1	0.118087					WT_0	1	1.55007
			WT_100	1	0.180158					WT_0	1	1.58932
			WT_100	1	0.137469					WT_0	1	2.66373
			WT_100	1	0.0417251					WT_0	1	2.34312
			WT_100	1	0.442668					WT_0	1	1.28223
			WT_100	1	10.9043					WT_0	1	3.07026
			WT_100	1	0					WT_0	1	3.74086
			WT_100	1	2.15983					WT_0	1	1.47751
			WT_100	1	0.570405					WT_0	1	1.36049
			WT_100	1	0.218487					WT_0	1	1.42589
			WT_100	1	0.549877					WT_0	1	21.9809
			WT_100	1	0.1169					WT_100	1	0.522136
			WT_100	1	0.257533					WT_100	1	1.2562
			WT_100	1	0.047786					WT_100	1	1.06667
			WT_100	1	0.0562293					WT_100	1	1.64764
			WT_100	1	0.163877					WT_100	1	1.05986
			WT_100	1	0.043131					WT_100	1	0.825982
			WT_100	1	0.148764					WT_100	1	1.70053
			WT_100	1	0.269808					WT_100	1	1.17024
			WT_100	1	0.164764					WT_100	1	1.6669
			WT_100	1	0.0300867					WT_100	1	1.34675
			WT_100	1	0.874206					WT_100	1	1.889
			WT_100	1	0.273957					WT_100	1	1.53399
			WT_100	1	2.48035					WT_100	1	0.735943
			WT_100	1	2.99169					WT_100	1	1.00425
			WT_100	1	2.02656					WT_100	1	2.10333
			WT_100	1	0.0175873					WT_100	1	0.929666
			WT_100	1	0.215681					WT_100	1	2.50196
			WT_100	1	3.50184					WT_100	1	0.94887
			WT_100	1	0.277948					WT_100	1	0.722334
			WT_100	1	0.16207					WT_100	1	2.41604
			WT_100	1	1.49905					WT_100	1	2.25853
			WT_100	1	0.088835					WT_100	1	2.88395
			WT_100	1	1.2967					WT_100	1	1.1169
			WT_100	1	20.6036					WT_100	1	1.93139
			WT_100	1	0.074218					WT_100	1	0.396473
			WT_100	1	1.33228					WT_100	1	0.933887
			WT_100	1	1.78268					WT_100	1	0.888978
			WT_100	1	0.216287					WT_100	1	0.395036
			WT_100	1	0.658708					WT_100	1	1.00405
			WT_100	1	1.73958					WT_100	1	0.59982
			WT_100	1	0.388527					WT_100	1	0.386271
			WT_100	1	0					WT_100	1	1.94644
			WT_100	1	1.21663					WT_100	1	1.04824
			WT_100	1	0.806216					WT_100	1	0.476634
			WT_100	1	0.0737478					WT_100	1	0.984693
			WT_100	1	8.32253					WT_100	1	0.924558
			WT_100	1	0.108121					WT_100	1	0.607912
			WT_100	1	0.890201					WT_100	1	0.511343
			WT_100	1	0.766424					WT_100	1	1.66311
			WT_100	1	0.0973982					WT_100	1	2.64964
			WT_100	1	0.0200205					WT_100	1	0.376817
			WT_100	1	0.558537					WT_100	1	0.571983
			WT_100	1	0.753951					WT_100	1	0.514662
			WT_100	1	3.13155					WT_100	1	0.652102
			WT_100	1	4.19535					WT_100	1	0.664934
			WT_100	1	0.237262					WT_100	1	0.547239
			WT_100	1	47.2135					WT_100	1	2.76286
			WT_100	1	0.0891136					WT_100	1	0.660798
			WT_100	1	0.218565					WT_100	1	1.49073
			WT_100	1	0.0644906					WT_100	1	1.36137
			WT_100	1	0.0459548					WT_100	1	0.363782
			WT_100	1	11.2163					WT_100	1	0.682227
			WT_100	1	0.306154					WT_100	1	0.428146
			WT_100	1	43.8816					WT_100	1	1.49443
			WT_100	1	47.2045					WT_100	1	0.54348
			WT_100	1	0.257352					WT_100	1	2.06667
			WT_100	1	2.36771					WT_100	1	0.489458
			WT_100	1	0.95923					WT_100	1	2.17819
			WT_100	1	1.35018					WT_100	1	2.10398
			WT_100	1	9.756					WT_100	1	1.03686
			WT_100	1	3.07855					WT_100	1	1.27631
			WT_100	1	0.120919					WT_100	1	0.872361
			WT_100	1	3.6187					WT_100	1	0.881017
			WT_100	1	0.109002					WT_100	1	0.586642
			WT_100	1	0.23631					WT_100	1	2.64176
			WT_100	1	0.154873					WT_100	1	0.838923
			WT_100	1	39.2286					WT_100	1	0.958531
			WT_100	1	0.0469509					WT_100	1	0.909517
			WT_100	1	0.615856					WT_100	1	1.74761
			WT_100	1	0.294481					WT_100	1	0.522275
			WT_100	1	0.0340176					WT_100	1	1.87554
			WT_100	1	0.443842					WT_100	1	1.51191
			WT_100	1	0.447527					WT_100	1	1.14821
			WT_100	1	2.19869					WT_100	1	0.730252
			WT_100	1	0.0325351					WT_100	1	1.09772
			WT_100	1	0.973422					WT_100	1	1.82058
			WT_100	1	0.0679209					WT_100	1	1.38275
			WT_100	1	0.0378392					WT_100	1	1.36023
			WT_100	1	1.30895					WT_100	1	0.803627
			WT_100	1	0.152687					WT_100	1	0.728963
			WT_100	1	0.283587					WT_100	1	0.603207
			WT_100	1	0.063675					WT_100	1	1.08287
			WT_100	1	0.2139					WT_100	1	0.967567
			WT_100	1	0.275006					WT_100	1	1.70225
			WT_100	1	0.0359918					WT_100	1	1.35686
			WT_100	1	0.181616					WT_100	1	0.261742
			WT_100	1	0.0350465					WT_100	1	1.38332
			WT_100	1	0.524152					WT_100	1	1.10417
			FEN1_0	1	0.0757269					WT_100	1	2.31322
			FEN1_0	1	0.306319					WT_100	1	2.4227
			FEN1_0	1	0.454831					WT_100	1	1.00956
			FEN1_0	1	0.276935					WT_100	1	1.72581
			FEN1_0	1	0.234437					WT_100	1	0.773254
			FEN1_0	1	2.13509					WT_100	1	0.383307
			FEN1_0	1	2.41075					WT_100	1	2.60171
			FEN1_0	1	0.264623					WT_100	1	1.86454
			FEN1_0	1	0.562207					WT_100	1	1.65435
			FEN1_0	1	0					WT_100	1	0.799988
			FEN1_0	1	1.01106					WT_100	1	1.38421
			FEN1_0	1	0.316717					WT_100	1	1.41008
			FEN1_0	1	0.0304448					WT_100	1	0.584861
			FEN1_0	1	0.0431599					Fen1_0	1	0.943228
			FEN1_0	1	0.788244					Fen1_0	1	2.10158
			FEN1_0	1	0.155644					Fen1_0	1	1.59019
			FEN1_0	1	0.0860398					Fen1_0	1	0.721313
			FEN1_0	1	0.608778					Fen1_0	1	1.50348
			FEN1_0	1	1.83537					Fen1_0	1	0.209586
			FEN1_0	1	0.710216					Fen1_0	1	1.76642
			FEN1_0	1	0.159213					Fen1_0	1	0.809871
			FEN1_0	1	0.0938899					Fen1_0	1	1.79628
			FEN1_0	1	0.0540832					Fen1_0	1	0.998305
			FEN1_0	1	0.161336					Fen1_0	1	1.94456
			FEN1_0	1	0.0323421					Fen1_0	1	2.74025
			FEN1_0	1	0					Fen1_0	1	1.51257
			FEN1_0	1	0.125608					Fen1_0	1	2.67968
			FEN1_0	1	1.32737					Fen1_0	1	1.20364
			FEN1_0	1	0.707381					Fen1_0	1	2.70731
			FEN1_0	1	0.267532					Fen1_0	1	0.900575
			FEN1_0	1	0.673942					Fen1_0	1	0.351079
			FEN1_0	1	0.033211					Fen1_0	1	2.47207
			FEN1_0	1	0.0928032					Fen1_0	1	0.954563
			FEN1_0	1	0.550846					Fen1_0	1	0.594876
			FEN1_0	1	2.11668					Fen1_0	1	0.866916
			FEN1_0	1	0.0949637					Fen1_0	1	1.21381
			FEN1_0	1	0.0115592					Fen1_0	1	2.20692
			FEN1_0	1	0.692133					Fen1_0	1	1.37891
			FEN1_0	1	0.0564773					Fen1_0	1	4.83481
			FEN1_0	1	0.59366					Fen1_0	1	0.762867
			FEN1_0	1	0.0812097					Fen1_0	1	1.22735
			FEN1_0	1	0.0247179					Fen1_0	1	2.87825
			FEN1_0	1	0.107231					Fen1_0	1	1.71131
			FEN1_0	1	0.0126268					Fen1_0	1	1.00022
			FEN1_0	1	0.147999					Fen1_0	1	0.664703
			FEN1_0	1	0.146515					Fen1_0	1	0.260234
			FEN1_0	1	0.0163282					Fen1_0	1	0.679091
			FEN1_0	1	0.198193					Fen1_0	1	1.24714
			FEN1_0	1	0.0614713					Fen1_0	1	0.538601
			FEN1_0	1	0.121287					Fen1_0	1	1.13665
			FEN1_0	1	0.00746801					Fen1_0	1	1.25777
			FEN1_0	1	0.05403					Fen1_0	1	2.0868
			FEN1_0	1	0					Fen1_0	1	45.7636
			FEN1_0	1	0.0156681					Fen1_0	1	1.83445
			FEN1_0	1	0.801522					Fen1_0	1	1.87642
			FEN1_0	1	0.233083					Fen1_0	1	1.94891
			FEN1_0	1	0.0285048					Fen1_0	1	0.849823
			FEN1_0	1	0.140475					Fen1_0	1	1.21611
			FEN1_0	1	0.159421					Fen1_0	1	1.82235
			FEN1_0	1	2.2507					Fen1_0	1	20.807
			FEN1_0	1	0.0100835					Fen1_0	1	4.32578
			FEN1_0	1	0.161042					Fen1_0	1	1.33705
			FEN1_0	1	0.237189					Fen1_0	1	0.514808
			FEN1_0	1	0.195575					Fen1_0	1	1.44795
			FEN1_0	1	0.116442					Fen1_0	1	1.50779
			FEN1_0	1	0.208479					Fen1_0	1	2.09752
			FEN1_0	1	0.0870169					Fen1_0	1	2.42454
			FEN1_0	1	1.03893					Fen1_0	1	1.78427
			FEN1_0	1	0.0497352					Fen1_0	1	0.586602
			FEN1_0	1	0.121139					Fen1_0	1	1.31485
			FEN1_0	1	1.40602					Fen1_0	1	1.2356
			FEN1_0	1	0.41143					Fen1_0	1	1.72373
			FEN1_0	1	2.22975					Fen1_0	1	2.1899
			FEN1_0	1	0.0361349					Fen1_0	1	2.18356
			FEN1_0	1	0.460644					Fen1_0	1	0.838787
			FEN1_0	1	0.742889					Fen1_0	1	0.204613
			FEN1_0	1	0.0125256					Fen1_0	1	2.16214
			FEN1_0	1	0.0912743					Fen1_0	1	0.350964
			FEN1_0	1	0.0712557					Fen1_0	1	1.30103
			FEN1_0	1	2.47669					Fen1_0	1	0.685884
			FEN1_0	1	0.325073					Fen1_0	1	1.71453
			FEN1_0	1	1.97189					Fen1_0	1	0.351171
			FEN1_0	1	1.8586					Fen1_0	1	1.9784
			FEN1_0	1	1.088					Fen1_0	1	2.33936
			FEN1_0	1	0.120738					Fen1_0	1	0.882274
			FEN1_0	1	0.184706					Fen1_0	1	2.33359
			FEN1_0	1	0.153423					Fen1_0	1	0.63504
			FEN1_0	1	0.311633					Fen1_0	1	1.06491
			FEN1_0	1	0.200231					Fen1_0	1	0.569157
			FEN1_0	1	0.448999					Fen1_0	1	0.97964
			FEN1_0	1	0.177639					Fen1_0	1	1.03122
			FEN1_0	1	0.0364542					Fen1_0	1	0.989068
			FEN1_0	1	0					Fen1_0	1	1.89797
[truncated: 2,527 more rows]

## Sheet: S3Fig
DNA Fiber Optimization TK-6 Cells				Fig.S3 A									DNA Fiber Assay TK-6 Cells				Fig.S3 B-E
[truncated: 111 more rows]

[truncated: 2 more sheets: S4Fig, S5Fig]
